# Supplementary material for: Functionally Annotating Regulatory Elements in the Equine Genome Using Histone Mark ChIP-Seq
Source: Genes (Basel). 2019 Dec 18;11(1):3. doi: 10.3390/genes11010003 (PMC7017286; doi:10.3390/genes11010003)
Supplement: Supplementary file 1 [file genes-11-00003-s001.zip]

Archive with 20 entries (20 files):
- Supplement/Supplemental_Figures_and_Table_Descriptions.docx
- Supplement/Table_S11_ame_annotations_lamina_AcProUni.xlsx
- Supplement/Table_S13_ame_annotations_liver_AcProUni.xlsx
- Supplement/Table_S16_ame_annotations_muscle_AcEnhUni.xlsx
- Supplement/Table_S10_ame_annotations_lamina_AcEnhUni.xlsx
- Supplement/Table_S15_ame_annotations_lung_AcProUni.xlsx
- Supplement/Table_S12_ame_annotations_liver_AcEnhUni.xlsx
- Supplement/Table_S14_ame_annotations_lung_AcEnhUni.xlsx
- Supplement/Table_S17_ame_annotations_muscle_AcProUni.xlsx
- Supplement/Table_S18_ame_annotations_ovary_AcEnhUni.xlsx
- Supplement/Table_S19_GO_analysis_summary.xlsx
- Supplement/Table_S1_Antibody_specifications.xlsx
- Supplement/Table_S2_QC_summary.xlsx
- Supplement/Table_S3_ENCODE_comparison.xlsx
- Supplement/Table_S4_ame_annotations_adipose_AcEnhUni.xlsx
- Supplement/Table_S5_ame_annotations_adipose_AcProUni.xlsx
- Supplement/Table_S6_ame_annotations_brain_AcEnhUni.xlsx
- Supplement/Table_S7_ame_annotations_brain_AcProUni.xlsx
- Supplement/Table_S8_ame_annotations_heart_AcEnhUni.xlsx
- Supplement/Table_S9_ame_annotations_heart_AcProUni.xlsx
