# Supplementary material for: Functionally Annotating Regulatory Elements in the Equine Genome Using Histone Mark ChIP-Seq
Source: Genes (Basel). 2019 Dec 18;11(1):3. doi: 10.3390/genes11010003 (PMC7017286; doi:10.3390/genes11010003)
Supplement: Supplementary file 1 [file genes-11-00003-s001.zip › Supplement/Table_S13_ame_annotations_liver_AcProUni.xlsx]

## Sheet: ame
rank	motif_DB	motif_ID	motif_alt_ID	consensus	p-value	adj_p-value	E-value	tests	FASTA_max	pos	neg	PWM_min	TP	%TP	FP	%FP
1	/JASPAR/JASPAR2018_CORE_vertebrates_non-redundant.meme	MA0810.1	TFAP2A(var.2)	YGCCCBVRGGCR	4.82e-09	1.97e-05	0.0117	4089	954	954	3136	1.01	441	46.23	1122	35.78
2	/JASPAR/JASPAR2018_CORE_vertebrates_non-redundant.meme	MA0811.1	TFAP2B	YGCCCBVRGGCA	1.04e-08	4.24e-05	0.0252	4089	954	954	3136	1.01	425	44.55	1079	34.41
3	/JASPAR/JASPAR2018_CORE_vertebrates_non-redundant.meme	MA0713.1	PHOX2A	TAATYYAATTA	4.02e-08	0.000164	0.0974	4089	3520	3524	566	1.01	707	20.06	62	10.95
4	/JASPAR/JASPAR2018_CORE_vertebrates_non-redundant.meme	MA0524.2	TFAP2C	YGCCYBVRGGCA	7.03e-08	0.000287	0.17	4089	954	954	3136	1.01	440	46.12	1145	36.51
5	OUTPUT/Liver_ACTIVEpromotors_unique/meme_out/meme.txt	WWAAAWAADWAWWWAHAHWWA	MEME-2	WWAAAWAADWAWWWAHAHWWA	2.5e-07	0.00102	0.605	4089	347	347	3743	1.05	178	51.3	1394	37.24
6	/JASPAR/JASPAR2018_CORE_vertebrates_non-redundant.meme	MA0041.1	Foxd3	GWWTGTTTDTTT	4.37e-07	0.00178	1.06	4089	345	345	3745	1.01	156	45.22	1190	31.78
7	/JASPAR/JASPAR2018_CORE_vertebrates_non-redundant.meme	MA0681.1	Phox2b	TAATYYAATTA	6.86e-07	0.0028	1.66	4089	3540	3539	551	1.01	578	16.33	48	8.71
8	/JASPAR/JASPAR2018_CORE_vertebrates_non-redundant.meme	MA0893.1	GSX2	NSYMATTARH	1.06e-06	0.00433	2.57	4089	347	347	3743	1	169	48.7	1330	35.53
9	/JASPAR/JASPAR2018_CORE_vertebrates_non-redundant.meme	MA0899.1	HOXA10	DGYMATAAAAH	1.08e-06	0.00442	2.62	4089	347	347	3743	1.01	159	45.82	1229	32.83
10	/JASPAR/JASPAR2018_CORE_vertebrates_non-redundant.meme	MA0090.2	TEAD1	YRCATTCCWH	1.22e-06	0.00496	2.94	4089	339	339	3751	1.01	149	43.95	1164	31.03
11	/JASPAR/JASPAR2018_CORE_vertebrates_non-redundant.meme	MA0597.1	THAP1	YTGCCCDBA	1.6e-06	0.00651	3.86	4089	1220	1225	2865	1	871	71.1	1821	63.56
12	/JASPAR/JASPAR2018_CORE_vertebrates_non-redundant.meme	MA0809.1	TEAD4	NRCATTCCWN	1.87e-06	0.00763	4.52	4089	340	340	3750	1.01	152	44.71	1199	31.97
13	/JASPAR/JASPAR2018_CORE_vertebrates_non-redundant.meme	MA0624.1	NFATC1	WWTTTCCRHN	2.22e-06	0.00902	5.35	4089	351	351	3739	1	215	61.25	1807	48.33
14	/JASPAR/JASPAR2018_CORE_vertebrates_non-redundant.meme	MA0151.1	Arid3a	ATYAAA	2.61e-06	0.0106	6.3	4089	351	351	3739	1	177	50.43	1411	37.74
15	/JASPAR/JASPAR2018_CORE_vertebrates_non-redundant.meme	MA1102.1	CTCFL	CRSCAGGGGGCRSB	2.73e-06	0.0111	6.59	4089	3870	3868	222	1.02	1055	27.28	31	13.96
16	/JASPAR/JASPAR2018_CORE_vertebrates_non-redundant.meme	MA0135.1	Lhx3	WAATTAATTAWYY	3.16e-06	0.0128	7.61	4089	3520	3523	567	1.02	428	12.15	34	6
17	/JASPAR/JASPAR2018_CORE_vertebrates_non-redundant.meme	MA0913.1	Hoxd9	GYAATWAAAW	3.49e-06	0.0142	8.4	4089	346	346	3744	1.01	168	48.55	1349	36.03
18	/JASPAR/JASPAR2018_CORE_vertebrates_non-redundant.meme	MA0003.3	TFAP2A	HGCCYSAGGCD	3.55e-06	0.0144	8.54	4089	954	954	3136	1.01	382	40.04	1005	32.05
# AME (Analysis of Motif Enrichment): Version 5.0.5 compiled on Aug 16 2019 at 11:40:04
# The format of this file is described at http://meme-suite.org/doc/ame-output-format.html.
# ame --o AME_OUTPUT/Liver_ACTIVEpromotors_unique Liver_ACTIVEpromotors_unique.fa /JASPAR/JASPAR2018_CORE_vertebrates_non-redundant.meme OUTPUT/Liver_ACTIVEpromotors_unique/meme_out/meme.txt OUTPUT/Liver_ACTIVEpromotors_unique/dreme_out/dreme.txt

## Sheet: Uniprot
yourlist:M201908236746803381A1F0E0DB47453E0216320D9571E4E	Entry	Entry name	Status	Protein names	Gene names	Organism	Length	GO (biological pathways)
TFAP2B	Q61313	AP2B_MOUSE	reviewed	Transcription factor AP-2-beta (AP2-beta) (Activating enhancer-binding protein 2-beta)	Tfap2b Tcfap2b	Mus musculus (Mouse)	459	aorta morphogenesis [GO:0035909]; calcium ion homeostasis [GO:0055074]; cellular ammonia homeostasis [GO:0097275]; cellular creatinine homeostasis [GO:0097276]; cellular urea homeostasis [GO:0097277]; collecting duct development [GO:0072044]; distal tubule development [GO:0072017]; ductus arteriosus closure [GO:0097070]; fat cell differentiation [GO:0045444]; forelimb morphogenesis [GO:0035136]; …
TFAP2B	Q76HI7	AP2B_CANLF	reviewed	Transcription factor AP-2-beta (AP2-beta) (Activating enhancer-binding protein 2-beta)	TFAP2B	Canis lupus familiaris (Dog) (Canis familiaris)	460	aorta morphogenesis [GO:0035909]; calcium ion homeostasis [GO:0055074]; cellular ammonia homeostasis [GO:0097275]; cellular creatinine homeostasis [GO:0097276]; cellular urea homeostasis [GO:0097277]; collecting duct development [GO:0072044]; distal tubule development [GO:0072017]; ductus arteriosus closure [GO:0097070]; fat cell differentiation [GO:0045444]; forelimb morphogenesis [GO:0035136]; …
TFAP2B	Q92481	AP2B_HUMAN	reviewed	Transcription factor AP-2-beta (AP2-beta) (Activating enhancer-binding protein 2-beta)	TFAP2B	Homo sapiens (Human)	460	aorta morphogenesis [GO:0035909]; calcium ion homeostasis [GO:0055074]; cellular ammonia homeostasis [GO:0097275]; cellular creatinine homeostasis [GO:0097276]; cellular urea homeostasis [GO:0097277]; collecting duct development [GO:0072044]; distal tubule development [GO:0072017]; ductus arteriosus closure [GO:0097070]; fat cell differentiation [GO:0045444]; forelimb morphogenesis [GO:0035136]; …
PHOX2A	O14813	PHX2A_HUMAN	reviewed	Paired mesoderm homeobox protein 2A (ARIX1 homeodomain protein) (Aristaless homeobox protein homolog) (Paired-like homeobox 2A)	PHOX2A ARIX PMX2A	Homo sapiens (Human)	284	autonomic nervous system development [GO:0048483]; dopaminergic neuron differentiation [GO:0071542]; enteric nervous system development [GO:0048484]; locus ceruleus development [GO:0021703]; midbrain development [GO:0030901]; nervous system development [GO:0007399]; noradrenergic neuron differentiation [GO:0003357]; oculomotor nerve formation [GO:0021623]; positive regulation of transcription by …
PHOX2A	Q62066	PHX2A_MOUSE	reviewed	Paired mesoderm homeobox protein 2A (Aristaless homeobox protein homolog) (PHOX2A homeodomain protein) (Paired-like homeobox 2A)	Phox2a Arix Phox2 Pmx2 Pmx2a	Mus musculus (Mouse)	280	autonomic nervous system development [GO:0048483]; enteric nervous system development [GO:0048484]; locus ceruleus development [GO:0021703]; midbrain development [GO:0030901]; nervous system development [GO:0007399]; noradrenergic neuron differentiation [GO:0003357]; oculomotor nerve formation [GO:0021623]; parasympathetic nervous system development [GO:0048486]; positive regulation of transcript…
PHOX2A	Q62782	PHX2A_RAT	reviewed	Paired mesoderm homeobox protein 2A (ARIX1 homeodomain protein) (Aristaless homeobox protein homolog) (Paired-like homeobox 2A)	Phox2a Arix Pmx2a	Rattus norvegicus (Rat)	281	aging [GO:0007568]; autonomic nervous system development [GO:0048483]; enteric nervous system development [GO:0048484]; nervous system development [GO:0007399]; positive regulation of transcription by RNA polymerase II [GO:0045944]
GSX2	P31316	GSX2_MOUSE	reviewed	GS homeobox 2 (Genetic-screened homeobox 2) (Homeobox protein GSH-2)	Gsx2 Gsh-2 Gsh2	Mus musculus (Mouse)	305	brain development [GO:0007420]; central nervous system development [GO:0007417]; forebrain dorsal/ventral pattern formation [GO:0021798]; forebrain morphogenesis [GO:0048853]; hindbrain morphogenesis [GO:0021575]; neuron fate commitment [GO:0048663]; neuron fate specification [GO:0048665]; olfactory bulb interneuron differentiation [GO:0021889]; pattern specification process [GO:0007389]; positiv…
GSX2	Q9BZM3	GSX2_HUMAN	reviewed	GS homeobox 2 (Genetic-screened homeobox 2) (Homeobox protein GSH-2)	GSX2 GSH2	Homo sapiens (Human)	304	forebrain dorsal/ventral pattern formation [GO:0021798]; forebrain morphogenesis [GO:0048853]; hindbrain morphogenesis [GO:0021575]; neuron fate specification [GO:0048665]; olfactory bulb interneuron differentiation [GO:0021889]; positive regulation of Notch signaling pathway [GO:0045747]; positive regulation of oligodendrocyte differentiation [GO:0048714]; regulation of cell migration [GO:003033…
Foxd3	P79772	FOXD3_CHICK	reviewed	Forkhead box protein D3 (HNF3/FH transcription factor genesis) (Winged-helix protein CWH-3)	FOXD3	Gallus gallus (Chicken)	394	anatomical structure morphogenesis [GO:0009653]; cell differentiation [GO:0030154]; chordate embryonic development [GO:0043009]; negative regulation of transcription by RNA polymerase II [GO:0000122]; positive regulation of transcription by RNA polymerase II [GO:0045944]; regulation of transcription by RNA polymerase II [GO:0006357]
Foxd3	Q5M7L9	FOXD3_XENTR	reviewed	Forkhead box protein D3 (FoxD3)	foxd3 TNeu088c09.1	Xenopus tropicalis (Western clawed frog) (Silurana tropicalis)	369	anatomical structure morphogenesis [GO:0009653]; cartilage development involved in endochondral bone morphogenesis [GO:0060351]; cell differentiation [GO:0030154]; enteric nervous system development [GO:0048484]; iridophore differentiation [GO:0050935]; lateral line nerve glial cell development [GO:0048937]; melanocyte differentiation [GO:0030318]; negative regulation of neurogenesis [GO:0050768]…
Foxd3	Q61060	FOXD3_MOUSE	reviewed	Forkhead box protein D3 (HNF3/FH transcription factor genesis) (Hepatocyte nuclear factor 3 forkhead homolog 2) (HFH-2)	Foxd3 Hfh2	Mus musculus (Mouse)	465	anatomical structure morphogenesis [GO:0009653]; cell differentiation [GO:0030154]; cellular response to leukemia inhibitory factor [GO:1990830]; embryonic placenta development [GO:0001892]; in utero embryonic development [GO:0001701]; negative regulation of transcription by RNA polymerase II [GO:0000122]; positive regulation of transcription by RNA polymerase II [GO:0045944]; regulation of trans…
Foxd3	Q63245	FOXD3_RAT	reviewed	Forkhead box protein D3 (HNF3/FH transcription factor genesis) (Hepatocyte nuclear factor 3 forkhead homolog 2) (HFH-2) (Fragment)	Foxd3 Hfh2	Rattus norvegicus (Rat)	101	anatomical structure morphogenesis [GO:0009653]; cell differentiation [GO:0030154]; in utero embryonic development [GO:0001701]; negative regulation of transcription by RNA polymerase II [GO:0000122]; positive regulation of transcription by RNA polymerase II [GO:0045944]; regulation of transcription by RNA polymerase II [GO:0006357]; regulation of transcription, DNA-templated [GO:0006355]
Foxd3	Q9UJU5	FOXD3_HUMAN	reviewed	Forkhead box protein D3 (HNF3/FH transcription factor genesis)	FOXD3 HFH2	Homo sapiens (Human)	478	anatomical structure morphogenesis [GO:0009653]; cell differentiation [GO:0030154]; in utero embryonic development [GO:0001701]; negative regulation of transcription by RNA polymerase II [GO:0000122]; positive regulation of transcription by RNA polymerase II [GO:0045944]; regulation of transcription by RNA polymerase II [GO:0006357]; somatic stem cell population maintenance [GO:0035019]
Phox2b	O35690	PHX2B_MOUSE	reviewed	Paired mesoderm homeobox protein 2B (Neuroblastoma Phox) (NBPhox) (PHOX2B homeodomain protein) (Paired-like homeobox 2B)	Phox2b Pmx2b	Mus musculus (Mouse)	314	autonomic nervous system development [GO:0048483]; brainstem development [GO:0003360]; cell development [GO:0048468]; cell differentiation in hindbrain [GO:0021533]; cellular response to BMP stimulus [GO:0071773]; dopaminergic neuron differentiation [GO:0071542]; efferent axon development in a lateral line nerve [GO:0048894]; enteric nervous system development [GO:0048484]; glial cell differentia…
Phox2b	Q99453	PHX2B_HUMAN	reviewed	Paired mesoderm homeobox protein 2B (Neuroblastoma Phox) (NBPhox) (PHOX2B homeodomain protein) (Paired-like homeobox 2B)	PHOX2B PMX2B	Homo sapiens (Human)	314	autonomic nervous system development [GO:0048483]; brainstem development [GO:0003360]; cell differentiation in hindbrain [GO:0021533]; cellular response to BMP stimulus [GO:0071773]; dopaminergic neuron differentiation [GO:0071542]; efferent axon development in a lateral line nerve [GO:0048894]; enteric nervous system development [GO:0048484]; glial cell differentiation [GO:0010001]; hindbrain ta…
TEAD1	P28347	TEAD1_HUMAN	reviewed	Transcriptional enhancer factor TEF-1 (NTEF-1) (Protein GT-IIC) (TEA domain family member 1) (TEAD-1) (Transcription factor 13) (TCF-13)	TEAD1 TCF13 TEF1	Homo sapiens (Human)	426	hippo signaling [GO:0035329]; positive regulation of pri-miRNA transcription by RNA polymerase II [GO:1902895]; positive regulation of transcription by RNA polymerase II [GO:0045944]; positive regulation of transcription, DNA-templated [GO:0045893]; protein-containing complex assembly [GO:0065003]; transcription initiation from RNA polymerase II promoter [GO:0006367]
TEAD1	P30051	TEAD1_MOUSE	reviewed	Transcriptional enhancer factor TEF-1 (NTEF-1) (Protein GT-IIC) (TEA domain family member 1) (TEAD-1) (Transcription factor 13) (TCF-13)	Tead1 Tcf13 Tef-1 Tef1	Mus musculus (Mouse)	426	cellular response to retinoic acid [GO:0071300]; embryonic heart tube morphogenesis [GO:0003143]; heart development [GO:0007507]; hippo signaling [GO:0035329]; lateral mesoderm development [GO:0048368]; notochord development [GO:0030903]; paraxial mesoderm development [GO:0048339]; positive regulation of pri-miRNA transcription by RNA polymerase II [GO:1902895]; positive regulation of protein ser…
TEAD4	P48984	TEAD4_CHICK	reviewed	Transcriptional enhancer factor TEF-3 (M-CAT-binding factor) (RTEF-1) (TEA domain family member 4) (TEAD-4) (TEF-1)	TEAD4 TEF-1 TEF3	Gallus gallus (Chicken)	438	hippo signaling [GO:0035329]; positive regulation of transcription by RNA polymerase II [GO:0045944]; transcription, DNA-templated [GO:0006351]
TEAD4	Q15561	TEAD4_HUMAN	reviewed	Transcriptional enhancer factor TEF-3 (TEA domain family member 4) (TEAD-4) (Transcription factor 13-like 1) (Transcription factor RTEF-1)	TEAD4 RTEF1 TCF13L1 TEF3	Homo sapiens (Human)	434	hippo signaling [GO:0035329]; muscle organ development [GO:0007517]; positive regulation of transcription by RNA polymerase II [GO:0045944]; regulation of transcription by RNA polymerase II [GO:0006357]; skeletal system development [GO:0001501]; transcription initiation from RNA polymerase II promoter [GO:0006367]
TEAD4	Q62296	TEAD4_MOUSE	reviewed	Transcriptional enhancer factor TEF-3 (ETF-related factor 2) (ETFR-2) (TEA domain family member 4) (TEAD-4) (TEF-1-related factor 1) (TEF-1-related factor FR-19) (RTEF-1)	Tead4 Tcf13r1 Tef3 Tefr1	Mus musculus (Mouse)	427	blastocyst formation [GO:0001825]; cell fate commitment [GO:0045165]; cell fate specification [GO:0001708]; embryo implantation [GO:0007566]; hippo signaling [GO:0035329]; in utero embryonic development [GO:0001701]; positive regulation of stem cell population maintenance [GO:1902459]; positive regulation of transcription by RNA polymerase II [GO:0045944]; regulation of transcription by RNA polym…
HOXA10	P31260	HXA10_HUMAN	reviewed	Homeobox protein Hox-A10 (Homeobox protein Hox-1.8) (Homeobox protein Hox-1H) (PL)	HOXA10 HOX1H	Homo sapiens (Human)	410	anterior/posterior pattern specification [GO:0009952]; embryonic limb morphogenesis [GO:0030326]; male gonad development [GO:0008584]; multicellular organism development [GO:0007275]; positive regulation of transcription by RNA polymerase II [GO:0045944]; proximal/distal pattern formation [GO:0009954]; single fertilization [GO:0007338]; skeletal system development [GO:0001501]; spermatogenesis [G…
HOXA10	P31310	HXA10_MOUSE	reviewed	Homeobox protein Hox-A10 (Homeobox protein Hox-1.8)	Hoxa10 Hox-1.8 Hoxa-10	Mus musculus (Mouse)	416	anterior/posterior pattern specification [GO:0009952]; embryonic limb morphogenesis [GO:0030326]; male gonad development [GO:0008584]; multicellular organism development [GO:0007275]; positive regulation of transcription by RNA polymerase II [GO:0045944]; proximal/distal pattern formation [GO:0009954]; regulation of gene expression [GO:0010468]; single fertilization [GO:0007338]; skeletal system …
HOXA10	Q8AWY2	HXAAB_DANRE	reviewed	Homeobox protein Hox-A10b (Hox-A10)	hoxa10b hoxa10	Danio rerio (Zebrafish) (Brachydanio rerio)	330	multicellular organism development [GO:0007275]; regulation of transcription, DNA-templated [GO:0006355]
HOXA10	Q9IA27	HXA10_HETFR	reviewed	Homeobox protein Hox-A10	HOXA10	Heterodontus francisci (Horn shark) (Cestracion francisci)	271	multicellular organism development [GO:0007275]; regulation of transcription, DNA-templated [GO:0006355]
HOXA10	Q9PWD6	HXA10_MORSA	reviewed	Homeobox protein Hox-A10	hoxa10	Morone saxatilis (Striped bass) (Perca saxatilis)	289	multicellular organism development [GO:0007275]; regulation of transcription, DNA-templated [GO:0006355]
NFATC1	O77638	NFAC1_PIG	reviewed	Nuclear factor of activated T-cells, cytoplasmic 1 (NF-ATc1) (NFATc1) (NFAT transcription complex cytosolic component) (NF-ATc) (NFATc) (NFATmac)	NFATC1 NFAT2 NFATC	Sus scrofa (Pig)	822	calcineurin-NFAT signaling cascade [GO:0033173]; cytokine production [GO:0001816]; positive regulation of transcription by RNA polymerase II [GO:0045944]
NFATC1	O88942	NFAC1_MOUSE	reviewed	Nuclear factor of activated T-cells, cytoplasmic 1 (NF-ATc1) (NFATc1) (NFAT transcription complex cytosolic component) (NF-ATc) (NFATc)	Nfatc1 Nfat2 Nfatc	Mus musculus (Mouse)	717	B-1a B cell differentiation [GO:0002337]; G1/S transition of mitotic cell cycle [GO:0000082]; aortic valve morphogenesis [GO:0003180]; branching involved in lymph vessel morphogenesis [GO:0060854]; calcineurin-NFAT signaling cascade [GO:0033173]; calcium ion transport [GO:0006816]; cytokine production [GO:0001816]; epithelial to mesenchymal transition [GO:0001837]; heart development [GO:0007507];…
NFATC1	O95644	NFAC1_HUMAN	reviewed	Nuclear factor of activated T-cells, cytoplasmic 1 (NF-ATc1) (NFATc1) (NFAT transcription complex cytosolic component) (NF-ATc) (NFATc)	NFATC1 NFAT2 NFATC	Homo sapiens (Human)	943	Fc-epsilon receptor signaling pathway [GO:0038095]; Wnt signaling pathway, calcium modulating pathway [GO:0007223]; aortic valve morphogenesis [GO:0003180]; calcineurin-NFAT signaling cascade [GO:0033173]; cytokine production [GO:0001816]; intracellular signal transduction [GO:0035556]; negative regulation of Wnt signaling pathway [GO:0030178]; negative regulation of vascular smooth muscle cell d…
NFATC1	P98201	NFAC1_BOVIN	reviewed	Nuclear factor of activated T-cells, cytoplasmic 1 (NF-ATc1) (NFATc1) (NFAT transcription complex cytosolic component) (NF-ATc) (NFATc)	NFATC1	Bos taurus (Bovine)	803	calcineurin-NFAT signaling cascade [GO:0033173]; cytokine production [GO:0001816]; positive regulation of transcription by RNA polymerase II [GO:0045944]
THAP1	B5XCB8	THAP1_SALSA	reviewed	THAP domain-containing protein 1	thap1	Salmo salar (Atlantic salmon)	233	cell cycle [GO:0007049]
THAP1	Q1JPT7	THAP1_DANRE	reviewed	THAP domain-containing protein 1	thap1 zgc:136597	Danio rerio (Zebrafish) (Brachydanio rerio)	225	cell cycle [GO:0007049]
THAP1	Q3T0G1	THAP1_BOVIN	reviewed	THAP domain-containing protein 1	THAP1	Bos taurus (Bovine)	213	cell cycle [GO:0007049]; endothelial cell proliferation [GO:0001935]; negative regulation of transcription by RNA polymerase II [GO:0000122]; regulation of mitotic cell cycle [GO:0007346]; regulation of transcription, DNA-templated [GO:0006355]; transcription, DNA-templated [GO:0006351]
THAP1	Q4R3Q6	THAP1_MACFA	reviewed	THAP domain-containing protein 1	THAP1 QtsA-15008	Macaca fascicularis (Crab-eating macaque) (Cynomolgus monkey)	212	cell cycle [GO:0007049]; endothelial cell proliferation [GO:0001935]; regulation of mitotic cell cycle [GO:0007346]; regulation of transcription, DNA-templated [GO:0006355]; transcription, DNA-templated [GO:0006351]
THAP1	Q5RCE4	THAP1_PONAB	reviewed	THAP domain-containing protein 1	THAP1	Pongo abelii (Sumatran orangutan) (Pongo pygmaeus abelii)	213	cell cycle [GO:0007049]; endothelial cell proliferation [GO:0001935]; regulation of mitotic cell cycle [GO:0007346]; regulation of transcription, DNA-templated [GO:0006355]; transcription, DNA-templated [GO:0006351]
THAP1	Q5U208	THAP1_RAT	reviewed	THAP domain-containing protein 1	Thap1	Rattus norvegicus (Rat)	210	cell cycle [GO:0007049]; endothelial cell proliferation [GO:0001935]; negative regulation of transcription by RNA polymerase II [GO:0000122]; regulation of mitotic cell cycle [GO:0007346]; transcription, DNA-templated [GO:0006351]
THAP1	Q6DIN8	THAP1_XENTR	reviewed	THAP domain-containing protein 1	thap1 TGas105m14.1	Xenopus tropicalis (Western clawed frog) (Silurana tropicalis)	225	cell cycle [GO:0007049]
THAP1	Q8CHW1	THAP1_MOUSE	reviewed	THAP domain-containing protein 1	Thap1	Mus musculus (Mouse)	210	cell cycle [GO:0007049]; endothelial cell proliferation [GO:0001935]; negative regulation of transcription by RNA polymerase II [GO:0000122]; regulation of mitotic cell cycle [GO:0007346]; regulation of transcription, DNA-templated [GO:0006355]; transcription, DNA-templated [GO:0006351]
THAP1	Q9NVV9	THAP1_HUMAN	reviewed	THAP domain-containing protein 1	THAP1	Homo sapiens (Human)	213	cell cycle [GO:0007049]; endothelial cell proliferation [GO:0001935]; negative regulation of transcription by RNA polymerase II [GO:0000122]; regulation of mitotic cell cycle [GO:0007346]; regulation of transcription, DNA-templated [GO:0006355]; transcription, DNA-templated [GO:0006351]
CTCFL	A2APF3	CTCFL_MOUSE	reviewed	Transcriptional repressor CTCFL (Brother of the regulator of imprinted sites) (CCCTC-binding factor) (CTCF paralog) (CTCF-like protein)	Ctcfl Boris	Mus musculus (Mouse)	636	DNA methylation involved in gamete generation [GO:0043046]; histone methylation [GO:0016571]; positive regulation of gene expression [GO:0010628]; positive regulation of transcription by RNA polymerase II [GO:0045944]; positive regulation of transcription, DNA-templated [GO:0045893]; regulation of gene expression by genetic imprinting [GO:0006349]; regulation of histone H3-K4 methylation [GO:0051…
CTCFL	Q8NI51	CTCFL_HUMAN	reviewed	Transcriptional repressor CTCFL (Brother of the regulator of imprinted sites) (CCCTC-binding factor) (CTCF paralog) (CTCF-like protein) (Cancer/testis antigen 27) (CT27) (Zinc finger protein CTCF-T)	CTCFL BORIS	Homo sapiens (Human)	663	DNA methylation involved in gamete generation [GO:0043046]; cell cycle [GO:0007049]; histone methylation [GO:0016571]; positive regulation of gene expression [GO:0010628]; positive regulation of transcription by RNA polymerase II [GO:0045944]; positive regulation of transcription, DNA-templated [GO:0045893]; regulation of gene expression by genetic imprinting [GO:0006349]; regulation of histone H…
TFAP2A	A1A4R9	AP2A_BOVIN	reviewed	Transcription factor AP-2-alpha (AP2-alpha) (AP-2 transcription factor) (Activating enhancer-binding protein 2-alpha) (Activator protein 2) (AP-2)	TFAP2A	Bos taurus (Bovine)	437	bone morphogenesis [GO:0060349]; cellular response to iron ion [GO:0071281]; embryonic cranial skeleton morphogenesis [GO:0048701]; embryonic forelimb morphogenesis [GO:0035115]; eyelid development in camera-type eye [GO:0061029]; inner ear morphogenesis [GO:0042472]; kidney development [GO:0001822]; negative regulation of apoptotic process [GO:0043066]; negative regulation of reactive oxygen spe…
TFAP2A	P05549	AP2A_HUMAN	reviewed	Transcription factor AP-2-alpha (AP2-alpha) (AP-2 transcription factor) (Activating enhancer-binding protein 2-alpha) (Activator protein 2) (AP-2)	TFAP2A AP2TF TFAP2	Homo sapiens (Human)	437	bone morphogenesis [GO:0060349]; cellular response to iron ion [GO:0071281]; embryonic cranial skeleton morphogenesis [GO:0048701]; embryonic forelimb morphogenesis [GO:0035115]; eyelid development in camera-type eye [GO:0061029]; inner ear morphogenesis [GO:0042472]; kidney development [GO:0001822]; negative regulation of apoptotic process [GO:0043066]; negative regulation of cell population pro…
TFAP2A	P34056	AP2A_MOUSE	reviewed	Transcription factor AP-2-alpha (AP2-alpha) (AP-2 transcription factor) (Activating enhancer-binding protein 2-alpha) (Activator protein 2) (AP-2)	Tfap2a Ap2tf Tcfap2a	Mus musculus (Mouse)	437	anterior neuropore closure [GO:0021506]; basement membrane organization [GO:0071711]; bone morphogenesis [GO:0060349]; cellular response to iron ion [GO:0071281]; cornea development in camera-type eye [GO:0061303]; embryonic body morphogenesis [GO:0010172]; embryonic camera-type eye morphogenesis [GO:0048596]; embryonic cranial skeleton morphogenesis [GO:0048701]; embryonic forelimb morphogenesis…
TFAP2A	P58197	AP2A_RAT	reviewed	Transcription factor AP-2-alpha (AP2-alpha) (AP-2 transcription factor) (Activating enhancer-binding protein 2-alpha) (Activator protein 2) (AP-2)	Tfap2a Tcfap2a	Rattus norvegicus (Rat)	437	Schwann cell development [GO:0014044]; bone morphogenesis [GO:0060349]; cellular response to iron ion [GO:0071281]; embryonic cranial skeleton morphogenesis [GO:0048701]; embryonic forelimb morphogenesis [GO:0035115]; eyelid development in camera-type eye [GO:0061029]; inner ear morphogenesis [GO:0042472]; kidney development [GO:0001822]; negative regulation of apoptotic process [GO:0043066]; neg…
TFAP2A	Q9N0N3	AP2A_SHEEP	reviewed	Transcription factor AP-2-alpha (AP2-alpha) (AP-2 transcription factor) (Activating enhancer-binding protein 2-alpha) (Activator protein 2) (AP-2)	TFAP2A	Ovis aries (Sheep)	491	bone morphogenesis [GO:0060349]; cellular response to iron ion [GO:0071281]; embryonic cranial skeleton morphogenesis [GO:0048701]; embryonic forelimb morphogenesis [GO:0035115]; eyelid development in camera-type eye [GO:0061029]; inner ear morphogenesis [GO:0042472]; kidney development [GO:0001822]; negative regulation of apoptotic process [GO:0043066]; negative regulation of reactive oxygen spe…
Arid3a	A2BEA6	ARI3A_DANRE	reviewed	AT-rich interactive domain-containing protein 3A (ARID domain-containing protein 3A) (Bright homolog)	arid3a si:ch211-113n10.6	Danio rerio (Zebrafish) (Brachydanio rerio)	570	unknown
Arid3a	Q5XGD9	ARI3A_XENTR	reviewed	AT-rich interactive domain-containing protein 3A (ARID domain-containing protein 3A) (Bright homolog) (Dead ringer-like protein 1)	arid3a dril1 TNeu118e10.1	Xenopus tropicalis (Western clawed frog) (Silurana tropicalis)	541	multicellular organism development [GO:0007275]
Arid3a	Q62431	ARI3A_MOUSE	reviewed	AT-rich interactive domain-containing protein 3A (ARID domain-containing protein 3A) (B-cell regulator of IgH transcription) (Bright) (Dead ringer-like protein 1)	Arid3a Dri1 Dril1	Mus musculus (Mouse)	601	positive regulation of transcription by RNA polymerase II [GO:0045944]; regulation of transcription, DNA-templated [GO:0006355]
Arid3a	Q6GQD7	ARI3A_XENLA	reviewed	AT-rich interactive domain-containing protein 3A (ARID domain-containing protein 3A) (Bright homolog) (Dead ringer-like protein 1)	arid3a dril1	Xenopus laevis (African clawed frog)	539	multicellular organism development [GO:0007275]
Arid3a	Q99856	ARI3A_HUMAN	reviewed	AT-rich interactive domain-containing protein 3A (ARID domain-containing protein 3A) (B-cell regulator of IgH transcription) (Bright) (Dead ringer-like protein 1) (E2F-binding protein 1)	ARID3A DRIL1 DRIL3 DRX E2FBP1	Homo sapiens (Human)	593	DNA damage response, signal transduction by p53 class mediator resulting in cell cycle arrest [GO:0006977]
Hoxd9	B5DFK3	HXD9_RAT	reviewed	Homeobox protein Hox-D9	Hoxd9	Rattus norvegicus (Rat)	343	multicellular organism development [GO:0007275]; regulation of transcription, DNA-templated [GO:0006355]; transcription, DNA-templated [GO:0006351]
Hoxd9	P24340	HXD9_CHICK	reviewed	Homeobox protein Hox-D9 (Homeobox protein Hox-4.4) (Chox-4.4) (Fragment)	HOXD9 CHOX-4.4	Gallus gallus (Chicken)	60	multicellular organism development [GO:0007275]; regulation of transcription, DNA-templated [GO:0006355]
Hoxd9	P28356	HXD9_HUMAN	reviewed	Homeobox protein Hox-D9 (Homeobox protein Hox-4C) (Homeobox protein Hox-5.2)	HOXD9 HOX4C	Homo sapiens (Human)	352	adult locomotory behavior [GO:0008344]; anterior/posterior pattern specification [GO:0009952]; embryonic forelimb morphogenesis [GO:0035115]; embryonic skeletal system morphogenesis [GO:0048704]; hindlimb morphogenesis [GO:0035137]; mammary gland development [GO:0030879]; negative regulation of transcription by RNA polymerase II [GO:0000122]; peripheral nervous system neuron development [GO:00489…
Hoxd9	P28357	HXD9_MOUSE	reviewed	Homeobox protein Hox-D9 (Homeobox protein Hox-4.4) (Homeobox protein Hox-5.2)	Hoxd9 Hox-4.4 Hoxd-9	Mus musculus (Mouse)	339	adult locomotory behavior [GO:0008344]; anterior/posterior pattern specification [GO:0009952]; embryonic forelimb morphogenesis [GO:0035115]; embryonic skeletal system development [GO:0048706]; embryonic skeletal system morphogenesis [GO:0048704]; forelimb morphogenesis [GO:0035136]; hindlimb morphogenesis [GO:0035137]; mammary gland development [GO:0030879]; negative regulation of transcription …
Hoxd9	Q9IA13	HXD9_HETFR	reviewed	Homeobox protein Hox-D9	HOXD9	Heterodontus francisci (Horn shark) (Cestracion francisci)	265	multicellular organism development [GO:0007275]; regulation of transcription, DNA-templated [GO:0006355]; transcription, DNA-templated [GO:0006351]
Hoxd9	Q9PVR2	HXD9_ORYLA	reviewed	Homeobox protein Hox-D9	hoxd9 hoxd9a	Oryzias latipes (Japanese rice fish) (Japanese killifish)	271	multicellular organism development [GO:0007275]; regulation of transcription, DNA-templated [GO:0006355]; transcription, DNA-templated [GO:0006351]
Hoxd9	Q9PWM6	HXD9A_DANRE	reviewed	Homeobox protein Hox-D9a (Hox-D9)	hoxd9a hoxd9	Danio rerio (Zebrafish) (Brachydanio rerio)	262	multicellular organism development [GO:0007275]; regulation of transcription, DNA-templated [GO:0006355]; transcription, DNA-templated [GO:0006351]
Lhx3	O97581	LHX3_PIG	reviewed	LIM/homeobox protein Lhx3 (LIM homeobox protein 3) (Homeobox protein LIM-3) (Homeobox protein P-LIM) (Fragment)	LHX3	Sus scrofa (Pig)	383	neuron differentiation [GO:0030182]; positive regulation of transcription by RNA polymerase II [GO:0045944]; positive regulation of transcription, DNA-templated [GO:0045893]; regulation of transcription, DNA-templated [GO:0006355]
Lhx3	P36200	LHX3_XENLA	reviewed	LIM/homeobox protein Lhx3 (LIM homeobox protein 3) (Homeobox protein LIM-3) (xLIM-3)	lhx3 lim3	Xenopus laevis (African clawed frog)	395	regulation of transcription, DNA-templated [GO:0006355]
Lhx3	P50481	LHX3_MOUSE	reviewed	LIM/homeobox protein Lhx3 (LIM homeobox protein 3) (Homeobox protein LIM-3) (Homeobox protein P-LIM)	Lhx3 Lim-3 Lim3 Plim	Mus musculus (Mouse)	400	cell differentiation [GO:0030154]; dorsal/ventral pattern formation [GO:0009953]; inner ear development [GO:0048839]; lung development [GO:0030324]; medial motor column neuron differentiation [GO:0021526]; motor neuron axon guidance [GO:0008045]; negative regulation of apoptotic process [GO:0043066]; neuron differentiation [GO:0030182]; pituitary gland development [GO:0021983]; placenta developme…
Lhx3	P53412	LHX3_CHICK	reviewed	LIM/homeobox protein Lhx3 (LIM homeobox protein 3) (Homeobox protein LIM-3)	LHX3 LIM-3 LIM3	Gallus gallus (Chicken)	395	inner ear development [GO:0048839]; medial motor column neuron differentiation [GO:0021526]; motor neuron axon guidance [GO:0008045]; negative regulation of apoptotic process [GO:0043066]; neuron differentiation [GO:0030182]; pituitary gland development [GO:0021983]; positive regulation of transcription by RNA polymerase II [GO:0045944]; spinal cord association neuron differentiation [GO:0021527]…
Lhx3	Q25132	LHX3_HALRO	reviewed	LIM/homeobox protein Lhx3 (Hr-Lhx3) (LIM homeobox protein 3) (LIM/homeobox protein LIM) (HrLIM)	LHX3 LIM	Halocynthia roretzi (Sea squirt) (Cynthia roretzi)	692	multicellular organism development [GO:0007275]; regulation of transcription, DNA-templated [GO:0006355]
Lhx3	Q90421	LHX3_DANRE	reviewed	LIM/homeobox protein Lhx3 (LIM homeobox protein 3) (Homeobox protein LIM-3)	lhx3 lim3	Danio rerio (Zebrafish) (Brachydanio rerio)	398	neuron differentiation [GO:0030182]; positive regulation of transcription by RNA polymerase II [GO:0045944]; ventral spinal cord interneuron specification [GO:0021521]
Lhx3	Q9UBR4	LHX3_HUMAN	reviewed	LIM/homeobox protein Lhx3 (LIM homeobox protein 3)	LHX3	Homo sapiens (Human)	397	animal organ morphogenesis [GO:0009887]; inner ear development [GO:0048839]; lung development [GO:0030324]; medial motor column neuron differentiation [GO:0021526]; motor neuron axon guidance [GO:0008045]; negative regulation of apoptotic process [GO:0043066]; neuron differentiation [GO:0030182]; pituitary gland development [GO:0021983]; placenta development [GO:0001890]; positive regulation of t…

## Sheet: Summary
Rank	Motif ID	Consensus	Adjusted p-value	Alternative Names	Organism	Biological Process GO	Biological Process GO	Biological Process GO	Biological Process GO	Biological Process GO	Biological Process GO	Biological Process GO	Biological Process GO	Biological Process GO	Biological Process GO	Biological Process GO	Biological Process GO	Biological Process GO	Biological Process GO	Biological Process GO	Biological Process GO	Biological Process GO	Biological Process GO	Biological Process GO	Biological Process GO	Biological Process GO	Biological Process GO	Biological Process GO	Biological Process GO	Biological Process GO	Biological Process GO	Biological Process GO	Biological Process GO	Biological Process GO	Biological Process GO	Biological Process GO	Biological Process GO	Biological Process GO	Biological Process GO	Biological Process GO	Biological Process GO	Biological Process GO	Biological Process GO	Biological Process GO	Biological Process GO	Biological Process GO	Biological Process GO	Biological Process GO	Biological Process GO
1	TFAP2A(var.2)	YGCCCBVRGGCR	1.97e-05
2	TFAP2B	YGCCCBVRGGCA	4.24e-05	TFAP2B	Homo sapiens (Human)	'aorta morphogenesis [GO:0035909]'	'calcium ion homeostasis [GO:0055074]'	'cellular ammonia homeostasis [GO:0097275]'	'cellular creatinine homeostasis [GO:0097276]'	'cellular urea homeostasis [GO:0097277]'	'collecting duct development [GO:0072044]'	'distal tubule development [GO:0072017]'	'ductus arteriosus closure [GO:0097070]'	'fat cell differentiation [GO:0045444]'	'forelimb morphogenesis [GO:0035136]'	'glucose homeostasis [GO:0042593]'	'glucose metabolic process [GO:0006006]'	'hindlimb morphogenesis [GO:0035137]'	'kidney development [GO:0001822]'	'magnesium ion homeostasis [GO:0010960]'	'metanephric nephron development [GO:0072210]'	'negative regulation of apoptotic process [GO:0043066]'	'negative regulation of cell population proliferation [GO:0008285]'	'negative regulation of cysteine-type endopeptidase activity involved in apoptotic process [GO:0043154]'	'negative regulation of neuron apoptotic process [GO:0043524]'	'negative regulation of transcription by RNA polymerase II [GO:0000122]'	'negative regulation of transcription, DNA-templated [GO:0045892]'	'phosphate ion homeostasis [GO:0055062]'	'positive regulation of cell population proliferation [GO:0008284]'	'positive regulation of neuron apoptotic process [GO:0043525]'	'positive regulation of transcription by RNA polymerase II [GO:0045944]'	'positive regulation of transcription, DNA-templated [GO:0045893]'	'positive regulation of urine volume [GO:0035810]'	'potassium ion homeostasis [GO:0055075]'	'regulation of BMP signaling pathway [GO:0030510]'	'regulation of cell differentiation [GO:0045595]'	'regulation of insulin secretion [GO:0050796]'	'regulation of transcription by RNA polymerase II [GO:0006357]'	'regulation of transcription, DNA-templated [GO:0006355]'	'renal water homeostasis [GO:0003091]'	'response to drug [GO:0042493]'	'retina layer formation [GO:0010842]'	'skin development [GO:0043588]'	'sodium ion homeostasis [GO:0055078]'	'sympathetic nervous system development [GO:0048485]'	'transcription by RNA polymerase II [GO:0006366]'
3	PHOX2A	TAATYYAATTA	0.000164	PHOX2A ARIX PMX2A	Homo sapiens (Human)	'autonomic nervous system development [GO:0048483]'	'dopaminergic neuron differentiation [GO:0071542]'	'enteric nervous system development [GO:0048484]'	'locus ceruleus development [GO:0021703]'	'midbrain development [GO:0030901]'	'nervous system development [GO:0007399]'	'noradrenergic neuron differentiation [GO:0003357]'	'oculomotor nerve formation [GO:0021623]'	'positive regulation of transcription by RNA polymerase II [GO:0045944]'	'regulation of respiratory gaseous exchange [GO:0043576]'	'somatic motor neuron differentiation [GO:0021523]'	'sympathetic nervous system development [GO:0048485]'	'trochlear nerve formation [GO:0021642]'
4	TFAP2C	YGCCYBVRGGCA	0.000287	TFAP2C	Homo sapiens (Human)	'cell-cell signaling [GO:0007267]'	'male gonad development [GO:0008584]'	'negative regulation of transcription by RNA polymerase II [GO:0000122]'	'positive regulation of transcription by RNA polymerase II [GO:0045944]'	'regulation of gene expression, epigenetic [GO:0040029]'	'regulation of transcription by RNA polymerase II [GO:0006357]'
5	MEME-2	WWAAAWAADWAWWWAHAHWWA	0.00102
6	Foxd3	GWWTGTTTDTTT	0.00178	FOXD3 HFH2	Homo sapiens (Human)	'anatomical structure morphogenesis [GO:0009653]'	'cell differentiation [GO:0030154]'	'in utero embryonic development [GO:0001701]'	'negative regulation of transcription by RNA polymerase II [GO:0000122]'	'positive regulation of transcription by RNA polymerase II [GO:0045944]'	'regulation of transcription by RNA polymerase II [GO:0006357]'	'somatic stem cell population maintenance [GO:0035019]'
7	Phox2b	TAATYYAATTA	0.0028	PHOX2B PMX2B	Homo sapiens (Human)	'autonomic nervous system development [GO:0048483]'	'brainstem development [GO:0003360]'	'cell differentiation in hindbrain [GO:0021533]'	'cellular response to BMP stimulus [GO:0071773]'	'dopaminergic neuron differentiation [GO:0071542]'	'efferent axon development in a lateral line nerve [GO:0048894]'	'enteric nervous system development [GO:0048484]'	'glial cell differentiation [GO:0010001]'	'hindbrain tangential cell migration [GO:0021934]'	'inner ear development [GO:0048839]'	'medullary reticular formation development [GO:0021723]'	'negative regulation of cell cycle arrest [GO:0071157]'	'negative regulation of cell population proliferation [GO:0008285]'	'negative regulation of neuron differentiation [GO:0045665]'	'nervous system development [GO:0007399]'	'neural crest cell migration involved in autonomic nervous system development [GO:1901166]'	'neuron migration [GO:0001764]'	'noradrenergic neuron development [GO:0003358]'	'noradrenergic neuron differentiation [GO:0003357]'	'parasympathetic nervous system development [GO:0048486]'	'positive regulation of G2/M transition of mitotic cell cycle [GO:0010971]'	'positive regulation of cold-induced thermogenesis [GO:0120162]'	'positive regulation of neuron differentiation [GO:0045666]'	'positive regulation of transcription by RNA polymerase II [GO:0045944]'	'regulation of gene expression [GO:0010468]'	'regulation of respiratory gaseous exchange by nervous system process [GO:0002087]'	'respiratory system development [GO:0060541]'	'retrotrapezoid nucleus neuron differentiation [GO:0061452]'	'skeletal muscle cell differentiation [GO:0035914]'	'sympathetic ganglion development [GO:0061549]'	'sympathetic nervous system development [GO:0048485]'
8	GSX2	NSYMATTARH	0.00433	GSX2 GSH2	Homo sapiens (Human)	'forebrain dorsal/ventral pattern formation [GO:0021798]'	'forebrain morphogenesis [GO:0048853]'	'hindbrain morphogenesis [GO:0021575]'	'neuron fate specification [GO:0048665]'	'olfactory bulb interneuron differentiation [GO:0021889]'	'positive regulation of Notch signaling pathway [GO:0045747]'	'positive regulation of oligodendrocyte differentiation [GO:0048714]'	'regulation of cell migration [GO:0030334]'	'regulation of respiratory gaseous exchange by nervous system process [GO:0002087]'	'spinal cord association neuron differentiation [GO:0021527]'	'subpallium neuron fate commitment [GO:0060163]'	'telencephalon regionalization [GO:0021978]'
9	HOXA10	DGYMATAAAAH	0.00442	HOXA10 HOX1H	Homo sapiens (Human)	'anterior/posterior pattern specification [GO:0009952]'	'embryonic limb morphogenesis [GO:0030326]'	'male gonad development [GO:0008584]'	'multicellular organism development [GO:0007275]'	'positive regulation of transcription by RNA polymerase II [GO:0045944]'	'proximal/distal pattern formation [GO:0009954]'	'single fertilization [GO:0007338]'	'skeletal system development [GO:0001501]'	'spermatogenesis [GO:0007283]'	'uterus development [GO:0060065]'
10	TEAD1	YRCATTCCWH	0.00496	TEAD1 TCF13 TEF1	Homo sapiens (Human)	'hippo signaling [GO:0035329]'	'positive regulation of pri-miRNA transcription by RNA polymerase II [GO:1902895]'	'positive regulation of transcription by RNA polymerase II [GO:0045944]'	'positive regulation of transcription, DNA-templated [GO:0045893]'	'protein-containing complex assembly [GO:0065003]'	'transcription initiation from RNA polymerase II promoter [GO:0006367]'
11	THAP1	YTGCCCDBA	0.00651	THAP1	Homo sapiens (Human)	'cell cycle [GO:0007049]'	'endothelial cell proliferation [GO:0001935]'	'negative regulation of transcription by RNA polymerase II [GO:0000122]'	'regulation of mitotic cell cycle [GO:0007346]'	'regulation of transcription, DNA-templated [GO:0006355]'	'transcription, DNA-templated [GO:0006351]'
12	TEAD4	NRCATTCCWN	0.00763	TEAD4 RTEF1 TCF13L1 TEF3	Homo sapiens (Human)	'hippo signaling [GO:0035329]'	'muscle organ development [GO:0007517]'	'positive regulation of transcription by RNA polymerase II [GO:0045944]'	'regulation of transcription by RNA polymerase II [GO:0006357]'	'skeletal system development [GO:0001501]'	'transcription initiation from RNA polymerase II promoter [GO:0006367]'
13	NFATC1	WWTTTCCRHN	0.00902	NFATC1 NFAT2 NFATC	Homo sapiens (Human)	'Fc-epsilon receptor signaling pathway [GO:0038095]'	'Wnt signaling pathway, calcium modulating pathway [GO:0007223]'	'aortic valve morphogenesis [GO:0003180]'	'calcineurin-NFAT signaling cascade [GO:0033173]'	'cytokine production [GO:0001816]'	'intracellular signal transduction [GO:0035556]'	'negative regulation of Wnt signaling pathway [GO:0030178]'	'negative regulation of vascular smooth muscle cell differentiation [GO:1905064]'	'positive regulation of transcription by RNA polymerase II [GO:0045944]'	'positive regulation of transcription, DNA-templated [GO:0045893]'	'pulmonary valve morphogenesis [GO:0003184]'	'transcription by RNA polymerase II [GO:0006366]'
14	Arid3a	ATYAAA	0.0106	ARID3A DRIL1 DRIL3 DRX E2FBP1	Homo sapiens (Human)	'DNA damage response, signal transduction by p53 class mediator resulting in cell cycle arrest [GO:0006977]'
15	CTCFL	CRSCAGGGGGCRSB	0.0111	CTCFL BORIS	Homo sapiens (Human)	'DNA methylation involved in gamete generation [GO:0043046]'	'cell cycle [GO:0007049]'	'histone methylation [GO:0016571]'	'positive regulation of gene expression [GO:0010628]'	'positive regulation of transcription by RNA polymerase II [GO:0045944]'	'positive regulation of transcription, DNA-templated [GO:0045893]'	'regulation of gene expression by genetic imprinting [GO:0006349]'	'regulation of histone H3-K4 methylation [GO:0051569]'
16	Lhx3	WAATTAATTAWYY	0.0128	LHX3	Homo sapiens (Human)	'animal organ morphogenesis [GO:0009887]'	'inner ear development [GO:0048839]'	'lung development [GO:0030324]'	'medial motor column neuron differentiation [GO:0021526]'	'motor neuron axon guidance [GO:0008045]'	'negative regulation of apoptotic process [GO:0043066]'	'neuron differentiation [GO:0030182]'	'pituitary gland development [GO:0021983]'	'placenta development [GO:0001890]'	'positive regulation of transcription by RNA polymerase II [GO:0045944]'	'positive regulation of transcription, DNA-templated [GO:0045893]'	'spinal cord association neuron differentiation [GO:0021527]'	'spinal cord motor neuron cell fate specification [GO:0021520]'	'ventral spinal cord interneuron specification [GO:0021521]'
17	Hoxd9	GYAATWAAAW	0.0142	HOXD9 HOX4C	Homo sapiens (Human)	'adult locomotory behavior [GO:0008344]'	'anterior/posterior pattern specification [GO:0009952]'	'embryonic forelimb morphogenesis [GO:0035115]'	'embryonic skeletal system morphogenesis [GO:0048704]'	'hindlimb morphogenesis [GO:0035137]'	'mammary gland development [GO:0030879]'	'negative regulation of transcription by RNA polymerase II [GO:0000122]'	'peripheral nervous system neuron development [GO:0048935]'	'positive regulation of transcription by RNA polymerase II [GO:0045944]'	'proximal/distal pattern formation [GO:0009954]'	'single fertilization [GO:0007338]'	'skeletal muscle tissue development [GO:0007519]'	'transcription, DNA-templated [GO:0006351]'
18	TFAP2A	HGCCYSAGGCD	0.0144	TFAP2A AP2TF TFAP2	Homo sapiens (Human)	'bone morphogenesis [GO:0060349]'	'cellular response to iron ion [GO:0071281]'	'embryonic cranial skeleton morphogenesis [GO:0048701]'	'embryonic forelimb morphogenesis [GO:0035115]'	'eyelid development in camera-type eye [GO:0061029]'	'inner ear morphogenesis [GO:0042472]'	'kidney development [GO:0001822]'	'negative regulation of apoptotic process [GO:0043066]'	'negative regulation of cell population proliferation [GO:0008285]'	'negative regulation of reactive oxygen species metabolic process [GO:2000378]'	'negative regulation of transcription by RNA polymerase II [GO:0000122]'	'negative regulation of transcription by competitive promoter binding [GO:0010944]'	'negative regulation of transcription, DNA-templated [GO:0045892]'	'oculomotor nerve formation [GO:0021623]'	'optic cup structural organization [GO:0003409]'	'optic vesicle morphogenesis [GO:0003404]'	'positive regulation of bone mineralization [GO:0030501]'	'positive regulation of gene expression [GO:0010628]'	'positive regulation of neuron apoptotic process [GO:0043525]'	'positive regulation of tooth mineralization [GO:0070172]'	'positive regulation of transcription by RNA polymerase II [GO:0045944]'	'positive regulation of transcription, DNA-templated [GO:0045893]'	'regulation of cell differentiation [GO:0045595]'	'regulation of transcription by RNA polymerase II [GO:0006357]'	'retina layer formation [GO:0010842]'	'roof of mouth development [GO:0060021]'	'sensory perception of sound [GO:0007605]'	'trigeminal nerve development [GO:0021559]'
[truncated: 30 more columns]
