# Supplementary material for: Functionally Annotating Regulatory Elements in the Equine Genome Using Histone Mark ChIP-Seq
Source: Genes (Basel). 2019 Dec 18;11(1):3. doi: 10.3390/genes11010003 (PMC7017286; doi:10.3390/genes11010003)
Supplement: Supplementary file 1 [file genes-11-00003-s001.zip › Supplement/Table_S16_ame_annotations_muscle_AcEnhUni.xlsx]

## Sheet: ame
rank	motif_DB	motif_ID	motif_alt_ID	consensus	p-value	adj_p-value	E-value	tests	FASTA_max	pos	neg	PWM_min	TP	%TP	FP	%FP
1	/JASPAR/JASPAR2018_CORE_vertebrates_non-redundant.meme	MA0079.3	SP1	GCCCCKCCCCC	1.54e-13	1.45e-09	8.64e-07	9426	2050	2052	7375	1.02	1019	49.66	2994	40.6
2	/JASPAR/JASPAR2018_CORE_vertebrates_non-redundant.meme	MA0516.1	SP2	GYCCCGCCYCYBSSS	4.46e-13	4.21e-09	2.51e-06	9426	2050	2052	7375	1.03	953	46.44	2776	37.64
3	/JASPAR/JASPAR2018_CORE_vertebrates_non-redundant.meme	MA0747.1	SP8	RCCACGCCCMCY	1.22e-12	1.15e-08	6.89e-06	9426	1980	1978	7449	1.02	793	40.09	2355	31.61
4	/JASPAR/JASPAR2018_CORE_vertebrates_non-redundant.meme	MA1102.1	CTCFL	CRSCAGGGGGCRSB	3.65e-12	3.44e-08	2.05e-05	9426	2050	2054	7373	1.03	570	27.75	1511	20.49
5	/JASPAR/JASPAR2018_CORE_vertebrates_non-redundant.meme	MA0741.1	KLF16	GMCACGCCCCC	4.63e-11	4.36e-07	0.00026	9426	1980	1983	7444	1.02	726	36.61	2155	28.95
6	/JASPAR/JASPAR2018_CORE_vertebrates_non-redundant.meme	MA0003.3	TFAP2A	HGCCYSAGGCD	1.97e-10	1.85e-06	0.00111	9426	1960	1964	7463	1.01	701	35.69	2113	28.31
7	/JASPAR/JASPAR2018_CORE_vertebrates_non-redundant.meme	MA0746.1	SP3	VCCACGCCCMC	7.66e-10	7.22e-06	0.00431	9426	1980	1983	7444	1.01	1009	50.88	3219	43.24
8	/JASPAR/JASPAR2018_CORE_vertebrates_non-redundant.meme	MA0599.1	KLF5	GCCCCDCCCH	7.89e-10	7.44e-06	0.00444	9426	2050	2052	7375	1.01	992	48.34	3012	40.84
9	/JASPAR/JASPAR2018_CORE_vertebrates_non-redundant.meme	MA0810.1	TFAP2A(var.2)	YGCCCBVRGGCR	7.96e-10	7.5e-06	0.00448	9426	1960	1963	7464	1.01	793	40.4	2465	33.03
10	/JASPAR/JASPAR2018_CORE_vertebrates_non-redundant.meme	MA0753.1	ZNF740	MCCCCCCCAC	1.56e-09	1.47e-05	0.00876	9426	1960	1960	7467	1.01	691	35.26	2111	28.27
11	/JASPAR/JASPAR2018_CORE_vertebrates_non-redundant.meme	MA0703.1	LMX1B	NYAATTAA	3.84e-09	3.62e-05	0.0216	9426	9230	9226	201	1	3632	39.37	40	19.9
12	OUTPUT/Muscle_ACTIVEenhancers_unique/dreme_out/dreme.txt	GGGAGGGD	DREME-12 *MAZ	GGGAGGGR	3.89e-09	3.67e-05	0.0219	9426	2050	2052	7375	1.01	547	26.66	1517	20.57
13	/JASPAR/JASPAR2018_CORE_vertebrates_non-redundant.meme	MA0041.1	Foxd3	GWWTGTTTDTTT	3.95e-09	3.73e-05	0.0222	9426	9240	9244	183	1.01	3217	34.8	28	15.3
14	/JASPAR/JASPAR2018_CORE_vertebrates_non-redundant.meme	MA1099.1	Hes1	SVCACGYGHN	5.26e-09	4.96e-05	0.0296	9426	1960	1962	7465	1	431	21.97	1217	16.3
15	/JASPAR/JASPAR2018_CORE_vertebrates_non-redundant.meme	MA1122.1	TFDP1	VSGCGGGAAVN	6.02e-09	5.68e-05	0.0339	9426	1750	1747	7680	1.01	285	16.31	859	11.18
16	/JASPAR/JASPAR2018_CORE_vertebrates_non-redundant.meme	MA0146.2	Zfx	SSSGCCBVGGCCTS	6.79e-09	6.4e-05	0.0382	9426	2060	2060	7367	1.02	668	32.43	1916	26.01
17	/JASPAR/JASPAR2018_CORE_vertebrates_non-redundant.meme	MA0879.1	Dlx1	NVTAATTANN	8.16e-09	7.69e-05	0.0459	9426	9220	9225	202	1	3301	35.78	35	17.33
18	/JASPAR/JASPAR2018_CORE_vertebrates_non-redundant.meme	MA0695.1	ZBTB7C	RCGACCACCGAN	1.36e-08	0.000128	0.0765	9426	2000	2001	7426	1.01	626	31.28	1857	25.01
19	/JASPAR/JASPAR2018_CORE_vertebrates_non-redundant.meme	MA0814.1	TFAP2C(var.2)	HGCCTSAGGCD	1.57e-08	0.000148	0.0882	9426	1960	1964	7463	1.01	640	32.59	1956	26.21
20	/JASPAR/JASPAR2018_CORE_vertebrates_non-redundant.meme	MA0147.3	MYC	NNCCACGTGCNB	2.81e-08	0.000265	0.158	9426	2000	2002	7425	1.01	484	24.18	1381	18.6
21	/JASPAR/JASPAR2018_CORE_vertebrates_non-redundant.meme	MA0713.1	PHOX2A	TAATYYAATTA	3.48e-08	0.000328	0.196	9426	9300	9297	130	1.01	1802	19.38	4	3.08
22	OUTPUT/Muscle_ACTIVEenhancers_unique/dreme_out/dreme.txt	CCCASCYC	DREME-5	CCCASCYC	4.85e-08	0.000457	0.273	9426	1950	1951	7476	1.01	643	32.96	2001	26.77
23	/JASPAR/JASPAR2018_CORE_vertebrates_non-redundant.meme	MA0597.1	THAP1	YTGCCCDBA	6.93e-08	0.000653	0.39	9426	1960	1961	7466	1	1388	70.78	4813	64.47
24	/JASPAR/JASPAR2018_CORE_vertebrates_non-redundant.meme	MA0811.1	TFAP2B	YGCCCBVRGGCA	8.49e-08	0.0008	0.478	9426	1980	1982	7445	1.01	772	38.95	2428	32.61
25	/JASPAR/JASPAR2018_CORE_vertebrates_non-redundant.meme	MA0872.1	TFAP2A(var.3)	TGCCCYSRGGGCA	1.02e-07	0.000958	0.572	9426	1960	1960	7467	1.02	395	20.15	1132	15.16
26	/JASPAR/JASPAR2018_CORE_vertebrates_non-redundant.meme	MA0524.2	TFAP2C	YGCCYBVRGGCA	1.19e-07	0.00113	0.672	9426	1980	1982	7445	1.01	810	40.87	2571	34.53
27	/JASPAR/JASPAR2018_CORE_vertebrates_non-redundant.meme	MA0702.1	LMX1A	YTAATTAA	1.42e-07	0.00134	0.8	9426	9230	9226	201	1	2692	29.18	27	13.43
28	/JASPAR/JASPAR2018_CORE_vertebrates_non-redundant.meme	MA0706.1	MEOX2	DSTAATTAWN	1.67e-07	0.00157	0.939	9426	9230	9226	201	1	2445	26.5	23	11.44
29	/JASPAR/JASPAR2018_CORE_vertebrates_non-redundant.meme	MA0751.1	ZIC4	GRCCCCCCGCKGYGH	1.77e-07	0.00167	0.996	9426	1980	1982	7445	1.03	392	19.78	1112	14.94
30	/JASPAR/JASPAR2018_CORE_vertebrates_non-redundant.meme	MA0812.1	TFAP2B(var.2)	HGCCTSAGGCD	1.98e-07	0.00186	1.11	9426	1980	1982	7445	1.01	498	25.13	1474	19.8
31	/JASPAR/JASPAR2018_CORE_vertebrates_non-redundant.meme	MA0893.1	GSX2	NSYMATTARH	2.02e-07	0.0019	1.13	9426	9230	9226	201	1	3288	35.64	38	18.91
32	/JASPAR/JASPAR2018_CORE_vertebrates_non-redundant.meme	MA0675.1	NKX6-2	NYMATTAA	4.59e-07	0.00432	2.58	9426	9230	9226	201	1	3072	33.3	35	17.41
33	/JASPAR/JASPAR2018_CORE_vertebrates_non-redundant.meme	MA0601.1	Arid3b	ATATTAATWAN	4.72e-07	0.00444	2.65	9426	9230	9227	200	1.01	3410	36.96	41	20.5
34	/JASPAR/JASPAR2018_CORE_vertebrates_non-redundant.meme	MA0470.1	E2F4	GGGCGGGAARN	5.3e-07	0.00498	2.98	9426	1740	1736	7691	1.01	197	11.35	585	7.61
35	/JASPAR/JASPAR2018_CORE_vertebrates_non-redundant.meme	MA0104.4	MYCN	VVCCACGTGGBB	5.62e-07	0.00528	3.15	9426	2000	2002	7425	1.01	399	19.93	1135	15.29
36	/JASPAR/JASPAR2018_CORE_vertebrates_non-redundant.meme	MA1107.1	KLF9	VSCCACACCCACH	5.79e-07	0.00544	3.25	9426	1980	1983	7444	1.02	763	38.48	2426	32.59
37	/JASPAR/JASPAR2018_CORE_vertebrates_non-redundant.meme	MA0902.1	HOXB2	NNTMATTANN	6.13e-07	0.00576	3.44	9426	9230	9226	201	1	2544	27.57	26	12.94
38	/JASPAR/JASPAR2018_CORE_vertebrates_non-redundant.meme	MA0721.1	UNCX	YYAATTAV	6.63e-07	0.00623	3.72	9426	9230	9226	201	1	2655	28.78	28	13.93
39	/JASPAR/JASPAR2018_CORE_vertebrates_non-redundant.meme	MA0750.2	ZBTB7A	NVCCGGAAGTGSV	6.87e-07	0.00645	3.85	9426	1840	1841	7586	1.01	481	26.13	1580	20.83
40	/JASPAR/JASPAR2018_CORE_vertebrates_non-redundant.meme	MA0632.1	Tcfl5	NBCDCGHGVN	7e-07	0.00657	3.93	9426	1960	1962	7465	1	269	13.71	732	9.81
41	OUTPUT/Muscle_ACTIVEenhancers_unique/dreme_out/dreme.txt	TWTAWA	DREME-9 *DEK	TWTAWA	8.39e-07	0.00788	4.7	9426	9300	9298	129	1	4724	50.81	38	29.46
42	/JASPAR/JASPAR2018_CORE_vertebrates_non-redundant.meme	MA0662.1	MIXL1	NBYAATTAVN	9.88e-07	0.00927	5.54	9426	9230	9226	201	1	2572	27.88	27	13.43
43	/JASPAR/JASPAR2018_CORE_vertebrates_non-redundant.meme	MA0619.1	LIN54	DTTTRAATH	1.02e-06	0.00954	5.7	9426	9390	9394	33	1.01	3778	40.22	1	3.03
44	/JASPAR/JASPAR2018_CORE_vertebrates_non-redundant.meme	MA0738.1	HIC2	RTGCCCRSB	1.3e-06	0.0122	7.26	9426	2060	2060	7367	1.01	1151	55.87	3683	49.99
45	/JASPAR/JASPAR2018_CORE_vertebrates_non-redundant.meme	MA0674.1	NKX6-1	NTMATTAA	1.43e-06	0.0134	7.98	9426	9220	9225	202	1	2594	28.12	28	13.86
46	/JASPAR/JASPAR2018_CORE_vertebrates_non-redundant.meme	MA0887.1	EVX1	VVTAATTABS	1.62e-06	0.0152	9.07	9426	9280	9275	152	1	1823	19.65	9	5.92
# AME (Analysis of Motif Enrichment): Version 5.0.5 compiled on Aug 16 2019 at 11:40:04
# The format of this file is described at http://meme-suite.org/doc/ame-output-format.html.
# ame --o AME_OUTPUT/Muscle_ACTIVEenhancers_unique Muscle_ACTIVEenhancers_unique.fa /JASPAR/JASPAR2018_CORE_vertebrates_non-redundant.meme OUTPUT/Muscle_ACTIVEenhancers_unique/meme_out/meme.txt OUTPUT/Muscle_ACTIVEenhancers_unique/dreme_out/dreme.txt

## Sheet: Uniprot
yourlist:M201908236746803381A1F0E0DB47453E0216320D9571E4E	Entry	Entry name	Status	Protein names	Gene names	Organism	Length	GO (biological pathways)
SP1	L8G6I7	SUB1_PSED2	reviewed	Subtilisin-like protease 1 (EC 3.4.21.-) (Destructin-2) (Serine protease 1) (PdSP1)	SP1 GMDG_08491	Pseudogymnoascus destructans (strain ATCC MYA-4855 / 20631-21) (Bat white-nose syndrome fungus) (Geomyces destructans)	400	unknown
SP1	O89090	SP1_MOUSE	reviewed	Transcription factor Sp1 (Specificity protein 1)	Sp1	Mus musculus (Mouse)	784	cellular response to insulin stimulus [GO:0032869]; definitive hemopoiesis [GO:0060216]; embryonic camera-type eye morphogenesis [GO:0048596]; embryonic placenta development [GO:0001892]; embryonic process involved in female pregnancy [GO:0060136]; embryonic skeletal system development [GO:0048706]; enucleate erythrocyte differentiation [GO:0043353]; in utero embryonic development [GO:0001701]; l…
SP1	P08047	SP1_HUMAN	reviewed	Transcription factor Sp1	SP1 TSFP1	Homo sapiens (Human)	785	cellular response to insulin stimulus [GO:0032869]; positive regulation by host of viral transcription [GO:0043923]; positive regulation of angiogenesis [GO:0045766]; positive regulation of blood vessel endothelial cell migration [GO:0043536]; positive regulation of gene expression [GO:0010628]; positive regulation of hydrogen sulfide biosynthetic process [GO:1904828]; positive regulation of tran…
SP1	P09179	SSP1_BOMMO	reviewed	Sex-specific storage-protein 1 (SP 1) (Methionine-rich storage protein)	SP1	Bombyx mori (Silk moth)	747	unknown
SP1	Q01714	SP1_RAT	reviewed	Transcription factor Sp1	Sp1	Rattus norvegicus (Rat)	786	cellular response to insulin stimulus [GO:0032869]; positive regulation by host of viral transcription [GO:0043923]; positive regulation of angiogenesis [GO:0045766]; positive regulation of blood vessel endothelial cell migration [GO:0043536]; positive regulation of hydrogen sulfide biosynthetic process [GO:1904828]; positive regulation of transcription by RNA polymerase II [GO:0045944]; positive…
SP1	Q76LW6	DAND5_MOUSE	reviewed	DAN domain family member 5 (Cerberus-like protein 2) (Cerl-2)	Dand5 Cerl2 Sp1	Mus musculus (Mouse)	185	atrial septum development [GO:0003283]; determination of heart left/right asymmetry [GO:0061371]; determination of left/right asymmetry in lateral mesoderm [GO:0003140]; determination of left/right symmetry [GO:0007368]; negative regulation of BMP signaling pathway [GO:0030514]; negative regulation of nodal signaling pathway [GO:1900108]; negative regulation of nodal signaling pathway involved in…
SP1	Q8L7N4	SP1_ARATH	reviewed	E3 ubiquitin-protein ligase SP1 (EC 2.3.2.27) (DIAP1-like protein 1) (Protein SUPPRESSOR OF PPI1 LOCUS 1) (RING-type E3 ubiquitin transferase SP1)	SP1 DIAL1 At1g63900/At1g63890 T12P18.8/T12P18.9	Arabidopsis thaliana (Mouse-ear cress)	343	organelle organization [GO:0006996]; regulation of protein import into chloroplast stroma [GO:1904215]
SP1	Q8N907	DAND5_HUMAN	reviewed	DAN domain family member 5 (Cerberus-like protein 2) (Cerl-2) (Cysteine knot superfamily 1, BMP antagonist 3) (Gremlin-3)	DAND5 CER2 CKTSF1B3 GREM3 SP1	Homo sapiens (Human)	189	atrial septum development [GO:0003283]; determination of heart left/right asymmetry [GO:0061371]; determination of left/right asymmetry in lateral mesoderm [GO:0003140]; negative regulation of BMP signaling pathway [GO:0030514]; negative regulation of nodal signaling pathway [GO:1900108]; negative regulation of nodal signaling pathway involved in determination of lateral mesoderm left/right asymm…
SP2	L8FSM5	SUB2_PSED2	reviewed	Subtilisin-like protease 2 (EC 3.4.21.-) (Destructin-1) (Serine protease 2) (PdSP2)	SP2 GMDG_06417	Pseudogymnoascus destructans (strain ATCC MYA-4855 / 20631-21) (Bat white-nose syndrome fungus) (Geomyces destructans)	400	unknown
SP2	P20613	SSP2_BOMMO	reviewed	Sex-specific storage-protein 2 (SP 2) (Arylphorin)	SP2	Bombyx mori (Silk moth)	704	unknown
SP2	P42820	CHIP_BETVU	reviewed	Acidic endochitinase SP2 (EC 3.2.1.14)	SP2	Beta vulgaris (Sugar beet)	288	cell wall macromolecule catabolic process [GO:0016998]; chitin catabolic process [GO:0006032]; defense response [GO:0006952]; polysaccharide catabolic process [GO:0000272]
SP2	Q02086	SP2_HUMAN	reviewed	Transcription factor Sp2	SP2 KIAA0048	Homo sapiens (Human)	613	immune response [GO:0006955]; multicellular organism growth [GO:0035264]; negative regulation of transcription by RNA polymerase II [GO:0000122]; regulation of transcription by RNA polymerase II [GO:0006357]
SP2	Q5E9U0	SP2_BOVIN	reviewed	Transcription factor Sp2	SP2	Bos taurus (Bovine)	613	multicellular organism growth [GO:0035264]; regulation of transcription by RNA polymerase II [GO:0006357]
SP2	Q64707	U2AFL_MOUSE	reviewed	U2 small nuclear ribonucleoprotein auxiliary factor 35 kDa subunit-related protein 1 (CCCH type zinc finger, RNA-binding motif and serine/arginine rich protein 1) (SP2) (U2(RNU2) small nuclear RNA auxiliary factor 1-like 1)	Zrsr1 Sp2 Sp2-7 U2af1-rs1 U2af1l1	Mus musculus (Mouse)	428	mRNA splicing, via spliceosome [GO:0000398]
SP2	Q9D2H6	SP2_MOUSE	reviewed	Transcription factor Sp2	Sp2 Kiaa0048	Mus musculus (Mouse)	612	cardiovascular system development [GO:0072358]; embryonic organ development [GO:0048568]; fibroblast proliferation [GO:0048144]; in utero embryonic development [GO:0001701]; multicellular organism growth [GO:0035264]; negative regulation of transcription by RNA polymerase II [GO:0000122]; regulation of transcription by RNA polymerase II [GO:0006357]
SP8	Q5XGT8	SP8_XENLA	reviewed	Transcription factor Sp8	sp8	Xenopus laevis (African clawed frog)	500	unknown
SP8	Q64HY5	SP8_CHICK	reviewed	Transcription factor Sp8	SP8	Gallus gallus (Chicken)	480	dorsal/ventral pattern formation [GO:0009953]; embryonic limb morphogenesis [GO:0030326]; proximal/distal pattern formation [GO:0009954]; regulation of transcription by RNA polymerase II [GO:0006357]
SP8	Q710D6	COX5B_VULVU	reviewed	Cytochrome c oxidase subunit 5B, mitochondrial (Cytochrome c oxidase polypeptide Vb) (Sperm protein 8) (fSP8)	COX5B SP8	Vulpes vulpes (Red fox)	128	unknown
SP8	Q8BMJ8	SP8_MOUSE	reviewed	Transcription factor Sp8	Sp8	Mus musculus (Mouse)	486	dorsal/ventral pattern formation [GO:0009953]; embryonic limb morphogenesis [GO:0030326]; proximal/distal pattern formation [GO:0009954]; regulation of transcription by RNA polymerase II [GO:0006357]
SP8	Q8IXZ3	SP8_HUMAN	reviewed	Transcription factor Sp8 (Specificity protein 8)	SP8	Homo sapiens (Human)	490	dorsal/ventral pattern formation [GO:0009953]; embryonic limb morphogenesis [GO:0030326]; proximal/distal pattern formation [GO:0009954]; regulation of transcription by RNA polymerase II [GO:0006357]
CTCFL	A2APF3	CTCFL_MOUSE	reviewed	Transcriptional repressor CTCFL (Brother of the regulator of imprinted sites) (CCCTC-binding factor) (CTCF paralog) (CTCF-like protein)	Ctcfl Boris	Mus musculus (Mouse)	636	DNA methylation involved in gamete generation [GO:0043046]; histone methylation [GO:0016571]; positive regulation of gene expression [GO:0010628]; positive regulation of transcription by RNA polymerase II [GO:0045944]; positive regulation of transcription, DNA-templated [GO:0045893]; regulation of gene expression by genetic imprinting [GO:0006349]; regulation of histone H3-K4 methylation [GO:0051…
CTCFL	Q8NI51	CTCFL_HUMAN	reviewed	Transcriptional repressor CTCFL (Brother of the regulator of imprinted sites) (CCCTC-binding factor) (CTCF paralog) (CTCF-like protein) (Cancer/testis antigen 27) (CT27) (Zinc finger protein CTCF-T)	CTCFL BORIS	Homo sapiens (Human)	663	DNA methylation involved in gamete generation [GO:0043046]; cell cycle [GO:0007049]; histone methylation [GO:0016571]; positive regulation of gene expression [GO:0010628]; positive regulation of transcription by RNA polymerase II [GO:0045944]; positive regulation of transcription, DNA-templated [GO:0045893]; regulation of gene expression by genetic imprinting [GO:0006349]; regulation of histone H…
KLF16	P58334	KLF16_MOUSE	reviewed	Krueppel-like factor 16 (Basic transcription element-binding protein 4) (BTE-binding protein 4) (Dopamine receptor-regulating factor) (Transcription factor BTEB4)	Klf16 Bteb4 Drrf	Mus musculus (Mouse)	251	dopamine receptor signaling pathway [GO:0007212]; negative regulation of transcription by RNA polymerase II [GO:0000122]; regulation of transcription by RNA polymerase II [GO:0006357]
KLF16	Q9BXK1	KLF16_HUMAN	reviewed	Krueppel-like factor 16 (Basic transcription element-binding protein 4) (BTE-binding protein 4) (Novel Sp1-like zinc finger transcription factor 2) (Transcription factor BTEB4) (Transcription factor NSLP2)	KLF16 BTEB4 NSLP2	Homo sapiens (Human)	252	dopamine receptor signaling pathway [GO:0007212]; regulation of transcription by RNA polymerase II [GO:0006357]
TFAP2A	A1A4R9	AP2A_BOVIN	reviewed	Transcription factor AP-2-alpha (AP2-alpha) (AP-2 transcription factor) (Activating enhancer-binding protein 2-alpha) (Activator protein 2) (AP-2)	TFAP2A	Bos taurus (Bovine)	437	bone morphogenesis [GO:0060349]; cellular response to iron ion [GO:0071281]; embryonic cranial skeleton morphogenesis [GO:0048701]; embryonic forelimb morphogenesis [GO:0035115]; eyelid development in camera-type eye [GO:0061029]; inner ear morphogenesis [GO:0042472]; kidney development [GO:0001822]; negative regulation of apoptotic process [GO:0043066]; negative regulation of reactive oxygen spe…
TFAP2A	P05549	AP2A_HUMAN	reviewed	Transcription factor AP-2-alpha (AP2-alpha) (AP-2 transcription factor) (Activating enhancer-binding protein 2-alpha) (Activator protein 2) (AP-2)	TFAP2A AP2TF TFAP2	Homo sapiens (Human)	437	bone morphogenesis [GO:0060349]; cellular response to iron ion [GO:0071281]; embryonic cranial skeleton morphogenesis [GO:0048701]; embryonic forelimb morphogenesis [GO:0035115]; eyelid development in camera-type eye [GO:0061029]; inner ear morphogenesis [GO:0042472]; kidney development [GO:0001822]; negative regulation of apoptotic process [GO:0043066]; negative regulation of cell population pro…
TFAP2A	P34056	AP2A_MOUSE	reviewed	Transcription factor AP-2-alpha (AP2-alpha) (AP-2 transcription factor) (Activating enhancer-binding protein 2-alpha) (Activator protein 2) (AP-2)	Tfap2a Ap2tf Tcfap2a	Mus musculus (Mouse)	437	anterior neuropore closure [GO:0021506]; basement membrane organization [GO:0071711]; bone morphogenesis [GO:0060349]; cellular response to iron ion [GO:0071281]; cornea development in camera-type eye [GO:0061303]; embryonic body morphogenesis [GO:0010172]; embryonic camera-type eye morphogenesis [GO:0048596]; embryonic cranial skeleton morphogenesis [GO:0048701]; embryonic forelimb morphogenesis…
TFAP2A	P58197	AP2A_RAT	reviewed	Transcription factor AP-2-alpha (AP2-alpha) (AP-2 transcription factor) (Activating enhancer-binding protein 2-alpha) (Activator protein 2) (AP-2)	Tfap2a Tcfap2a	Rattus norvegicus (Rat)	437	Schwann cell development [GO:0014044]; bone morphogenesis [GO:0060349]; cellular response to iron ion [GO:0071281]; embryonic cranial skeleton morphogenesis [GO:0048701]; embryonic forelimb morphogenesis [GO:0035115]; eyelid development in camera-type eye [GO:0061029]; inner ear morphogenesis [GO:0042472]; kidney development [GO:0001822]; negative regulation of apoptotic process [GO:0043066]; neg…
TFAP2A	Q9N0N3	AP2A_SHEEP	reviewed	Transcription factor AP-2-alpha (AP2-alpha) (AP-2 transcription factor) (Activating enhancer-binding protein 2-alpha) (Activator protein 2) (AP-2)	TFAP2A	Ovis aries (Sheep)	491	bone morphogenesis [GO:0060349]; cellular response to iron ion [GO:0071281]; embryonic cranial skeleton morphogenesis [GO:0048701]; embryonic forelimb morphogenesis [GO:0035115]; eyelid development in camera-type eye [GO:0061029]; inner ear morphogenesis [GO:0042472]; kidney development [GO:0001822]; negative regulation of apoptotic process [GO:0043066]; negative regulation of reactive oxygen spe…
SP3	L8GD75	SUB3_PSED2	reviewed	Subtilisin-like protease 3 (EC 3.4.21.-) (Destructin-3) (Serine protease 3) (PdSP3)	SP3 GMDG_04447	Pseudogymnoascus destructans (strain ATCC MYA-4855 / 20631-21) (Bat white-nose syndrome fungus) (Geomyces destructans)	404	unknown
SP3	O70494	SP3_MOUSE	reviewed	Transcription factor Sp3	Sp3	Mus musculus (Mouse)	783	B cell differentiation [GO:0030183]; T cell differentiation [GO:0030217]; definitive hemopoiesis [GO:0060216]; embryonic camera-type eye morphogenesis [GO:0048596]; embryonic placenta development [GO:0001892]; embryonic process involved in female pregnancy [GO:0060136]; embryonic skeletal system development [GO:0048706]; enucleate erythrocyte differentiation [GO:0043353]; erythrocyte differentiat…
SP3	Q02447	SP3_HUMAN	reviewed	Transcription factor Sp3 (SPR-2)	SP3	Homo sapiens (Human)	781	B cell differentiation [GO:0030183]; T cell differentiation [GO:0030217]; definitive hemopoiesis [GO:0060216]; embryonic camera-type eye morphogenesis [GO:0048596]; embryonic placenta development [GO:0001892]; embryonic process involved in female pregnancy [GO:0060136]; embryonic skeletal system development [GO:0048706]; enucleate erythrocyte differentiation [GO:0043353]; granulocyte differentiat…
SP3	Q90WR8	SP3_CHICK	reviewed	Transcription factor Sp3	SP3	Gallus gallus (Chicken)	771	B cell differentiation [GO:0030183]; T cell differentiation [GO:0030217]; definitive hemopoiesis [GO:0060216]; embryonic camera-type eye morphogenesis [GO:0048596]; embryonic skeletal system development [GO:0048706]; enucleate erythrocyte differentiation [GO:0043353]; granulocyte differentiation [GO:0030851]; liver development [GO:0001889]; lung development [GO:0030324]; megakaryocyte differentia…
KLF5	Q13887	KLF5_HUMAN	reviewed	Krueppel-like factor 5 (Basic transcription element-binding protein 2) (BTE-binding protein 2) (Colon krueppel-like factor) (GC-box-binding protein 2) (Intestinal-enriched krueppel-like factor) (Transcription factor BTEB2)	KLF5 BTEB2 CKLF IKLF	Homo sapiens (Human)	457	angiogenesis [GO:0001525]; cell-cell signaling via exosome [GO:0099156]; cellular response to leukemia inhibitory factor [GO:1990830]; cellular response to organic cyclic compound [GO:0071407]; cellular response to peptide [GO:1901653]; intestinal epithelial cell development [GO:0060576]; microvillus assembly [GO:0030033]; myotube differentiation involved in skeletal muscle regeneration [GO:00149…
KLF5	Q9Z0Z7	KLF5_MOUSE	reviewed	Krueppel-like factor 5 (Basic transcription element-binding protein 2) (BTE-binding protein 2) (Intestinal-enriched krueppel-like factor) (Transcription factor BTEB2)	Klf5 Bteb2 Iklf	Mus musculus (Mouse)	446	angiogenesis [GO:0001525]; cell-cell signaling via exosome [GO:0099156]; cellular response to leukemia inhibitory factor [GO:1990830]; cellular response to organic cyclic compound [GO:0071407]; cellular response to peptide [GO:1901653]; intestinal epithelial cell development [GO:0060576]; microvillus assembly [GO:0030033]; myotube differentiation involved in skeletal muscle regeneration [GO:00149…
LMX1B	O60663	LMX1B_HUMAN	reviewed	LIM homeobox transcription factor 1-beta (LIM/homeobox protein 1.2) (LMX-1.2) (LIM/homeobox protein LMX1B)	LMX1B	Homo sapiens (Human)	402	dopaminergic neuron differentiation [GO:0071542]; dorsal/ventral pattern formation [GO:0009953]; in utero embryonic development [GO:0001701]; multicellular organism development [GO:0007275]; neuron differentiation [GO:0030182]; positive regulation of transcription by RNA polymerase II [GO:0045944]; regulation of transcription, DNA-templated [GO:0006355]
LMX1B	O88609	LMX1B_MOUSE	reviewed	LIM homeobox transcription factor 1-beta (LIM/homeobox protein 1.2) (LMX-1.2) (LIM/homeobox protein LMX1B)	Lmx1b	Mus musculus (Mouse)	395	camera-type eye development [GO:0043010]; cell population proliferation [GO:0008283]; central nervous system neuron development [GO:0021954]; cerebellum morphogenesis [GO:0021587]; collagen fibril organization [GO:0030199]; dopaminergic neuron differentiation [GO:0071542]; dorsal/ventral pattern formation [GO:0009953]; embryonic limb morphogenesis [GO:0030326]; limb morphogenesis [GO:0035108]; lo…
LMX1B	P53413	LMX1B_CHICK	reviewed	LIM/homeobox protein LMX-1.2 (Homeobox protein LMX-1) (LIM/homeobox protein 1) (LMX)	LMX1B LMX LMX1	Gallus gallus (Chicken)	400	mesonephric tubule development [GO:0072164]; neuron differentiation [GO:0030182]; positive regulation of transcription by RNA polymerase II [GO:0045944]
LMX1B	Q60564	LMX1B_MESAU	reviewed	LIM homeobox transcription factor 1-beta (LIM/homeobox protein 1.2) (LMX-1.2) (LIM/homeobox protein LMX1B) (Fragment)	LMX1B LMX1.2	Mesocricetus auratus (Golden hamster)	369	multicellular organism development [GO:0007275]; regulation of transcription, DNA-templated [GO:0006355]
LMX1B	Q8UVR3	LMX1B_XENLA	reviewed	LIM homeobox transcription factor 1-beta.1 (LIM homeobox protein 1b) (Xlmx1b)	lmx1b.1 lmx1b	Xenopus laevis (African clawed frog)	400	glomus development [GO:0072013]; neuron differentiation [GO:0030182]; pronephric nephron tubule development [GO:0039020]
ZNF740	Q6NZQ6	ZN740_MOUSE	reviewed	Zinc finger protein 740	Znf740 Zfp740	Mus musculus (Mouse)	180	positive regulation of transcription by RNA polymerase II [GO:0045944]
ZNF740	Q8NDX6	ZN740_HUMAN	reviewed	Zinc finger protein 740 (OriLyt TD-element-binding protein 7)	ZNF740 TB7	Homo sapiens (Human)	193	positive regulation of transcription by RNA polymerase II [GO:0045944]
Foxd3	P79772	FOXD3_CHICK	reviewed	Forkhead box protein D3 (HNF3/FH transcription factor genesis) (Winged-helix protein CWH-3)	FOXD3	Gallus gallus (Chicken)	394	anatomical structure morphogenesis [GO:0009653]; cell differentiation [GO:0030154]; chordate embryonic development [GO:0043009]; negative regulation of transcription by RNA polymerase II [GO:0000122]; positive regulation of transcription by RNA polymerase II [GO:0045944]; regulation of transcription by RNA polymerase II [GO:0006357]
Foxd3	Q5M7L9	FOXD3_XENTR	reviewed	Forkhead box protein D3 (FoxD3)	foxd3 TNeu088c09.1	Xenopus tropicalis (Western clawed frog) (Silurana tropicalis)	369	anatomical structure morphogenesis [GO:0009653]; cartilage development involved in endochondral bone morphogenesis [GO:0060351]; cell differentiation [GO:0030154]; enteric nervous system development [GO:0048484]; iridophore differentiation [GO:0050935]; lateral line nerve glial cell development [GO:0048937]; melanocyte differentiation [GO:0030318]; negative regulation of neurogenesis [GO:0050768]…
Foxd3	Q61060	FOXD3_MOUSE	reviewed	Forkhead box protein D3 (HNF3/FH transcription factor genesis) (Hepatocyte nuclear factor 3 forkhead homolog 2) (HFH-2)	Foxd3 Hfh2	Mus musculus (Mouse)	465	anatomical structure morphogenesis [GO:0009653]; cell differentiation [GO:0030154]; cellular response to leukemia inhibitory factor [GO:1990830]; embryonic placenta development [GO:0001892]; in utero embryonic development [GO:0001701]; negative regulation of transcription by RNA polymerase II [GO:0000122]; positive regulation of transcription by RNA polymerase II [GO:0045944]; regulation of trans…
Foxd3	Q63245	FOXD3_RAT	reviewed	Forkhead box protein D3 (HNF3/FH transcription factor genesis) (Hepatocyte nuclear factor 3 forkhead homolog 2) (HFH-2) (Fragment)	Foxd3 Hfh2	Rattus norvegicus (Rat)	101	anatomical structure morphogenesis [GO:0009653]; cell differentiation [GO:0030154]; in utero embryonic development [GO:0001701]; negative regulation of transcription by RNA polymerase II [GO:0000122]; positive regulation of transcription by RNA polymerase II [GO:0045944]; regulation of transcription by RNA polymerase II [GO:0006357]; regulation of transcription, DNA-templated [GO:0006355]
Foxd3	Q9UJU5	FOXD3_HUMAN	reviewed	Forkhead box protein D3 (HNF3/FH transcription factor genesis)	FOXD3 HFH2	Homo sapiens (Human)	478	anatomical structure morphogenesis [GO:0009653]; cell differentiation [GO:0030154]; in utero embryonic development [GO:0001701]; negative regulation of transcription by RNA polymerase II [GO:0000122]; positive regulation of transcription by RNA polymerase II [GO:0045944]; regulation of transcription by RNA polymerase II [GO:0006357]; somatic stem cell population maintenance [GO:0035019]
Dlx1	P56177	DLX1_HUMAN	reviewed	Homeobox protein DLX-1	DLX1	Homo sapiens (Human)	255	cell differentiation [GO:0030154]; cellular response to BMP stimulus [GO:0071773]; cellular response to transforming growth factor beta stimulus [GO:0071560]; cerebral cortex GABAergic interneuron fate commitment [GO:0021893]; embryonic skeletal system development [GO:0048706]; hippocampus development [GO:0021766]; negative regulation of BMP signaling pathway [GO:0030514]; negative regulation of …
Dlx1	Q64202	DLX1_RAT	reviewed	Homeobox protein DLX-1 (Fragment)	Dlx1	Rattus norvegicus (Rat)	44	cellular response to BMP stimulus [GO:0071773]; cellular response to transforming growth factor beta stimulus [GO:0071560]; negative regulation of BMP signaling pathway [GO:0030514]; negative regulation of cellular response to transforming growth factor beta stimulus [GO:1903845]; negative regulation of photoreceptor cell differentiation [GO:0046533]; negative regulation of transcription by RNA p…
Dlx1	Q64317	DLX1_MOUSE	reviewed	Homeobox protein DLX-1	Dlx1	Mus musculus (Mouse)	255	cell differentiation [GO:0030154]; cellular response to BMP stimulus [GO:0071773]; cellular response to transforming growth factor beta stimulus [GO:0071560]; cerebral cortex GABAergic interneuron differentiation [GO:0021892]; cerebral cortex GABAergic interneuron fate commitment [GO:0021893]; embryonic skeletal system development [GO:0048706]; forebrain neuron differentiation [GO:0021879]; hippo…
Dlx1	Q98875	DLX1A_DANRE	reviewed	Homeobox protein Dlx1a (DLX-1) (Distal-less homeobox gene 1a)	dlx1a dlx1	Danio rerio (Zebrafish) (Brachydanio rerio)	252	cartilage development [GO:0051216]; cell differentiation [GO:0030154]; embryonic viscerocranium morphogenesis [GO:0048703]; negative regulation of photoreceptor cell differentiation [GO:0046533]; negative regulation of transcription by RNA polymerase II [GO:0000122]; positive regulation of amacrine cell differentiation [GO:1902871]; positive regulation of cell differentiation [GO:0045597]; positi…
Hes1	A0A0B4J2D5	GAL3B_HUMAN	reviewed	Glutamine amidotransferase-like class 1 domain-containing protein 3B, mitochondrial (Keio novel protein-I) (KNP-I) (Protein GT335) (Protein HES1)	GATD3B HES1 KNPI	Homo sapiens (Human)	268	unknown
Hes1	O57337	HES1_CHICK	reviewed	Transcription factor HES-1 (C-HAIRY1) (Hairy and enhancer of split 1)	HES1 HAIRY1	Gallus gallus (Chicken)	290	Notch signaling pathway [GO:0007219]; anterior/posterior pattern specification [GO:0009952]; cell differentiation [GO:0030154]; negative regulation of neuron differentiation [GO:0045665]; negative regulation of transcription by RNA polymerase II [GO:0000122]; regulation of neurogenesis [GO:0050767]
Hes1	P35428	HES1_MOUSE	reviewed	Transcription factor HES-1 (Hairy and enhancer of split 1)	Hes1 Hes-1	Mus musculus (Mouse)	282	Notch signaling pathway [GO:0007219]; S-shaped body morphogenesis [GO:0072050]; adenohypophysis development [GO:0021984]; anterior/posterior pattern specification [GO:0009952]; aorta morphogenesis [GO:0035909]; artery morphogenesis [GO:0048844]; ascending aorta morphogenesis [GO:0035910]; cardiac neural crest cell development involved in outflow tract morphogenesis [GO:0061309]; cell adhesion [GO…
Hes1	P35843	HES1_YEAST	reviewed	Protein HES1 (Oxysterol-binding protein homolog 5)	HES1 OSH5 YOR237W O5234	Saccharomyces cerevisiae (strain ATCC 204508 / S288c) (Baker's yeast)	434	endocytosis [GO:0006897]; exocytosis [GO:0006887]; maintenance of cell polarity [GO:0030011]; piecemeal microautophagy of the nucleus [GO:0034727]; sterol biosynthetic process [GO:0016126]; sterol transport [GO:0015918]
Hes1	Q04666	HES1_RAT	reviewed	Transcription factor HES-1 (Hairy and enhancer of split 1) (Hairy-like protein) (RHL)	Hes1 Hes-1 Hl	Rattus norvegicus (Rat)	281	Notch signaling pathway [GO:0007219]; anterior/posterior pattern specification [GO:0009952]; cell differentiation [GO:0030154]; cellular response to fatty acid [GO:0071398]; cellular response to interleukin-1 [GO:0071347]; cellular response to nerve growth factor stimulus [GO:1990090]; cellular response to tumor necrosis factor [GO:0071356]; forebrain radial glial cell differentiation [GO:0021861…
Hes1	Q14469	HES1_HUMAN	reviewed	Transcription factor HES-1 (Class B basic helix-loop-helix protein 39) (bHLHb39) (Hairy and enhancer of split 1) (Hairy homolog) (Hairy-like protein) (hHL)	HES1 BHLHB39 HL HRY	Homo sapiens (Human)	280	Notch signaling pathway [GO:0007219]; S-shaped body morphogenesis [GO:0072050]; adenohypophysis development [GO:0021984]; anterior/posterior pattern specification [GO:0009952]; artery morphogenesis [GO:0048844]; ascending aorta morphogenesis [GO:0035910]; cardiac neural crest cell development involved in outflow tract morphogenesis [GO:0061309]; cell adhesion [GO:0007155]; cell differentiation [G…
Hes1	Q3ZBG4	HES1_BOVIN	reviewed	Transcription factor HES-1 (Hairy and enhancer of split 1)	HES1	Bos taurus (Bovine)	280	Notch signaling pathway [GO:0007219]; S-shaped body morphogenesis [GO:0072050]; adenohypophysis development [GO:0021984]; anterior/posterior pattern specification [GO:0009952]; ascending aorta morphogenesis [GO:0035910]; cardiac neural crest cell development involved in outflow tract morphogenesis [GO:0061309]; cell adhesion [GO:0007155]; cell differentiation [GO:0030154]; cell maturation [GO:004…
Hes1	Q5PPM5	HES1_XENTR	reviewed	Transcription factor HES-1 (Hairy and enhancer of split 1) (Protein hairy-1)	hes1 TNeu075p11.1	Xenopus tropicalis (Western clawed frog) (Silurana tropicalis)	267	Notch signaling pathway [GO:0007219]; anterior/posterior pattern specification [GO:0009952]; cell differentiation [GO:0030154]; negative regulation of muscle organ development [GO:0048635]; negative regulation of neuron differentiation [GO:0045665]; negative regulation of transcription by RNA polymerase II [GO:0000122]; negative regulation of transcription, DNA-templated [GO:0045892]; regulation …
TFDP1	Q08639	TFDP1_MOUSE	reviewed	Transcription factor Dp-1 (DRTF1-polypeptide 1) (E2F dimerization partner 1)	Tfdp1	Mus musculus (Mouse)	410	anoikis [GO:0043276]; cell cycle [GO:0007049]; epidermis development [GO:0008544]; negative regulation of fat cell proliferation [GO:0070345]; positive regulation of transcription by RNA polymerase II [GO:0045944]; positive regulation of transcription, DNA-templated [GO:0045893]; regulation of DNA biosynthetic process [GO:2000278]; regulation of cell cycle [GO:0051726]; regulation of transcriptio…
TFDP1	Q14186	TFDP1_HUMAN	reviewed	Transcription factor Dp-1 (DRTF1-polypeptide 1) (DRTF1) (E2F dimerization partner 1)	TFDP1 DP1	Homo sapiens (Human)	410	DNA damage response, signal transduction by p53 class mediator resulting in cell cycle arrest [GO:0006977]; anoikis [GO:0043276]; epidermis development [GO:0008544]; negative regulation of G0 to G1 transition [GO:0070317]; negative regulation of fat cell proliferation [GO:0070345]; positive regulation of protein insertion into mitochondrial membrane involved in apoptotic signaling pathway [GO:190…
TFDP1	Q17QZ4	TFDP1_BOVIN	reviewed	Transcription factor Dp-1	TFDP1	Bos taurus (Bovine)	410	cell cycle [GO:0007049]; negative regulation of fat cell proliferation [GO:0070345]; regulation of cell cycle [GO:0051726]
PHOX2A	O14813	PHX2A_HUMAN	reviewed	Paired mesoderm homeobox protein 2A (ARIX1 homeodomain protein) (Aristaless homeobox protein homolog) (Paired-like homeobox 2A)	PHOX2A ARIX PMX2A	Homo sapiens (Human)	284	autonomic nervous system development [GO:0048483]; dopaminergic neuron differentiation [GO:0071542]; enteric nervous system development [GO:0048484]; locus ceruleus development [GO:0021703]; midbrain development [GO:0030901]; nervous system development [GO:0007399]; noradrenergic neuron differentiation [GO:0003357]; oculomotor nerve formation [GO:0021623]; positive regulation of transcription by …
PHOX2A	Q62066	PHX2A_MOUSE	reviewed	Paired mesoderm homeobox protein 2A (Aristaless homeobox protein homolog) (PHOX2A homeodomain protein) (Paired-like homeobox 2A)	Phox2a Arix Phox2 Pmx2 Pmx2a	Mus musculus (Mouse)	280	autonomic nervous system development [GO:0048483]; enteric nervous system development [GO:0048484]; locus ceruleus development [GO:0021703]; midbrain development [GO:0030901]; nervous system development [GO:0007399]; noradrenergic neuron differentiation [GO:0003357]; oculomotor nerve formation [GO:0021623]; parasympathetic nervous system development [GO:0048486]; positive regulation of transcript…
PHOX2A	Q62782	PHX2A_RAT	reviewed	Paired mesoderm homeobox protein 2A (ARIX1 homeodomain protein) (Aristaless homeobox protein homolog) (Paired-like homeobox 2A)	Phox2a Arix Pmx2a	Rattus norvegicus (Rat)	281	aging [GO:0007568]; autonomic nervous system development [GO:0048483]; enteric nervous system development [GO:0048484]; nervous system development [GO:0007399]; positive regulation of transcription by RNA polymerase II [GO:0045944]
ZBTB7C	A1YPR0	ZBT7C_HUMAN	reviewed	Zinc finger and BTB domain-containing protein 7C (Affected by papillomavirus DNA integration in ME180 cells protein 1) (APM-1) (Zinc finger and BTB domain-containing protein 36) (Zinc finger protein 857C)	ZBTB7C APM1 ZBTB36 ZNF857C	Homo sapiens (Human)	619	negative regulation of cell population proliferation [GO:0008285]; positive regulation of fat cell differentiation [GO:0045600]; positive regulation of transcription by RNA polymerase II [GO:0045944]; regulation of RNA polymerase II regulatory region sequence-specific DNA binding [GO:1903025]
ZBTB7C	Q8VCZ7	ZBT7C_MOUSE	reviewed	Zinc finger and BTB domain-containing protein 7C (Zinc finger and BTB domain-containing protein 36)	Zbtb7c Zbtb36	Mus musculus (Mouse)	619	negative regulation of cell population proliferation [GO:0008285]; positive regulation of fat cell differentiation [GO:0045600]; positive regulation of transcription by RNA polymerase II [GO:0045944]; regulation of RNA polymerase II regulatory region sequence-specific DNA binding [GO:1903025]
Zfx	O62836	ZFX_BOVIN	reviewed	Zinc finger X-chromosomal protein	ZFX	Bos taurus (Bovine)	800	fertilization [GO:0009566]; homeostasis of number of cells [GO:0048872]; multicellular organism growth [GO:0035264]; oocyte development [GO:0048599]; ovarian follicle development [GO:0001541]; parental behavior [GO:0060746]; post-embryonic development [GO:0009791]; regulation of transcription, DNA-templated [GO:0006355]; spermatogenesis [GO:0007283]
Zfx	P00218	FER_THEAC	reviewed	Zinc-containing ferredoxin	zfx Ta1448	Thermoplasma acidophilum (strain ATCC 25905 / DSM 1728 / JCM 9062 / NBRC 15155 / AMRC-C165)	143	unknown
Zfx	P00219	FER_SULAC	reviewed	Zinc-containing ferredoxin	zfx Saci_0456	Sulfolobus acidocaldarius (strain ATCC 33909 / DSM 639 / JCM 8929 / NBRC 15157 / NCIMB 11770)	103	unknown
Zfx	P17010	ZFX_HUMAN	reviewed	Zinc finger X-chromosomal protein	ZFX	Homo sapiens (Human)	805	unknown
Zfx	P17012	ZFX_MOUSE	reviewed	Zinc finger X-chromosomal protein	Zfx	Mus musculus (Mouse)	799	fertilization [GO:0009566]; germ cell development [GO:0007281]; homeostasis of number of cells [GO:0048872]; multicellular organism growth [GO:0035264]; oocyte development [GO:0048599]; ovarian follicle development [GO:0001541]; parental behavior [GO:0060746]; post-embryonic development [GO:0009791]; regulation of transcription, DNA-templated [GO:0006355]; spermatogenesis [GO:0007283]
Zfx	P49949	FER_ACIAM	reviewed	Zinc-containing ferredoxin (Seven-iron ferredoxin)	zfx	Acidianus ambivalens (Desulfurolobus ambivalens)	103	unknown
Zfx	P55907	FER1_SULTO	reviewed	Zinc-containing ferredoxin-1	zfx1 zfx STK_01630	Sulfurisphaera tokodaii (strain DSM 16993 / JCM 10545 / NBRC 100140 / 7) (Sulfolobus tokodaii)	104	unknown
Zfx	P80944	ZFX_PIG	reviewed	Zinc finger X-chromosomal protein (Fragment)	ZFX	Sus scrofa (Pig)	148	unknown
Zfx	P81541	FER_ACIIN	reviewed	Zinc-containing ferredoxin (Seven-iron ferredoxin) (Fragment)	zfx	Acidianus infernus	49	oxidation-reduction process [GO:0055114]
Zfx	P81542	FER_METPR	reviewed	Zinc-containing ferredoxin (Seven-iron ferredoxin) (Fragment)	zfx	Metallosphaera prunae	38	oxidation-reduction process [GO:0055114]
Zfx	P81543	FERA_SULME	reviewed	Zinc-containing ferredoxin A (FDA) (Seven-iron ferredoxin) (Fragment)	zfx	Sulfolobus metallicus	54	oxidation-reduction process [GO:0055114]
GSX2	P31316	GSX2_MOUSE	reviewed	GS homeobox 2 (Genetic-screened homeobox 2) (Homeobox protein GSH-2)	Gsx2 Gsh-2 Gsh2	Mus musculus (Mouse)	305	brain development [GO:0007420]; central nervous system development [GO:0007417]; forebrain dorsal/ventral pattern formation [GO:0021798]; forebrain morphogenesis [GO:0048853]; hindbrain morphogenesis [GO:0021575]; neuron fate commitment [GO:0048663]; neuron fate specification [GO:0048665]; olfactory bulb interneuron differentiation [GO:0021889]; pattern specification process [GO:0007389]; positiv…
GSX2	Q9BZM3	GSX2_HUMAN	reviewed	GS homeobox 2 (Genetic-screened homeobox 2) (Homeobox protein GSH-2)	GSX2 GSH2	Homo sapiens (Human)	304	forebrain dorsal/ventral pattern formation [GO:0021798]; forebrain morphogenesis [GO:0048853]; hindbrain morphogenesis [GO:0021575]; neuron fate specification [GO:0048665]; olfactory bulb interneuron differentiation [GO:0021889]; positive regulation of Notch signaling pathway [GO:0045747]; positive regulation of oligodendrocyte differentiation [GO:0048714]; regulation of cell migration [GO:003033…
Arid3b	Q8IVW6	ARI3B_HUMAN	reviewed	AT-rich interactive domain-containing protein 3B (ARID domain-containing protein 3B) (Bright and dead ringer protein) (Bright-like protein)	ARID3B BDP DRIL2	Homo sapiens (Human)	561	unknown
Arid3b	Q9Z1N7	ARI3B_MOUSE	reviewed	AT-rich interactive domain-containing protein 3B (ARID domain-containing protein 3B) (Bright and dead ringer protein) (Bright-like protein)	Arid3b Bdp Dril2	Mus musculus (Mouse)	568	multicellular organism development [GO:0007275]; positive regulation of transcription by RNA polymerase II [GO:0045944]
TFAP2B	Q61313	AP2B_MOUSE	reviewed	Transcription factor AP-2-beta (AP2-beta) (Activating enhancer-binding protein 2-beta)	Tfap2b Tcfap2b	Mus musculus (Mouse)	459	aorta morphogenesis [GO:0035909]; calcium ion homeostasis [GO:0055074]; cellular ammonia homeostasis [GO:0097275]; cellular creatinine homeostasis [GO:0097276]; cellular urea homeostasis [GO:0097277]; collecting duct development [GO:0072044]; distal tubule development [GO:0072017]; ductus arteriosus closure [GO:0097070]; fat cell differentiation [GO:0045444]; forelimb morphogenesis [GO:0035136]; …
TFAP2B	Q76HI7	AP2B_CANLF	reviewed	Transcription factor AP-2-beta (AP2-beta) (Activating enhancer-binding protein 2-beta)	TFAP2B	Canis lupus familiaris (Dog) (Canis familiaris)	460	aorta morphogenesis [GO:0035909]; calcium ion homeostasis [GO:0055074]; cellular ammonia homeostasis [GO:0097275]; cellular creatinine homeostasis [GO:0097276]; cellular urea homeostasis [GO:0097277]; collecting duct development [GO:0072044]; distal tubule development [GO:0072017]; ductus arteriosus closure [GO:0097070]; fat cell differentiation [GO:0045444]; forelimb morphogenesis [GO:0035136]; …
TFAP2B	Q92481	AP2B_HUMAN	reviewed	Transcription factor AP-2-beta (AP2-beta) (Activating enhancer-binding protein 2-beta)	TFAP2B	Homo sapiens (Human)	460	aorta morphogenesis [GO:0035909]; calcium ion homeostasis [GO:0055074]; cellular ammonia homeostasis [GO:0097275]; cellular creatinine homeostasis [GO:0097276]; cellular urea homeostasis [GO:0097277]; collecting duct development [GO:0072044]; distal tubule development [GO:0072017]; ductus arteriosus closure [GO:0097070]; fat cell differentiation [GO:0045444]; forelimb morphogenesis [GO:0035136]; …
NKX6-2	Q9C056	NKX62_HUMAN	reviewed	Homeobox protein Nkx-6.2 (Homeobox protein NK-6 homolog B)	NKX6-2 GTX NKX6B	Homo sapiens (Human)	277	cell differentiation [GO:0030154]; central nervous system myelination [GO:0022010]; endocrine pancreas development [GO:0031018]; negative regulation of cell fate commitment [GO:0010454]; negative regulation of glial cell differentiation [GO:0045686]; negative regulation of transcription, DNA-templated [GO:0045892]; neuromuscular process controlling balance [GO:0050885]; positive regulation of cel…
MYC	A1YG22	MYC_PANPA	reviewed	Myc proto-oncogene protein (Proto-oncogene c-Myc) (Transcription factor p64)	MYC	Pan paniscus (Pygmy chimpanzee) (Bonobo)	439	MAPK cascade [GO:0000165]; cellular iron ion homeostasis [GO:0006879]; cellular response to DNA damage stimulus [GO:0006974]; chromatin remodeling [GO:0006338]; chromosome organization [GO:0051276]; negative regulation of apoptotic process [GO:0043066]; negative regulation of cell division [GO:0051782]; negative regulation of monocyte differentiation [GO:0045656]; negative regulation of stress-ac…
MYC	A2T7L5	MYC_PONPY	reviewed	Myc proto-oncogene protein (Proto-oncogene c-Myc) (Transcription factor p64)	MYC	Pongo pygmaeus (Bornean orangutan)	439	MAPK cascade [GO:0000165]; cellular iron ion homeostasis [GO:0006879]; cellular response to DNA damage stimulus [GO:0006974]; chromatin remodeling [GO:0006338]; chromosome organization [GO:0051276]; negative regulation of apoptotic process [GO:0043066]; negative regulation of cell division [GO:0051782]; negative regulation of monocyte differentiation [GO:0045656]; negative regulation of stress-ac…
MYC	B8XIA5	MYC_MACMU	reviewed	Myc proto-oncogene protein (Proto-oncogene c-Myc) (Transcription factor p64)	MYC	Macaca mulatta (Rhesus macaque)	439	MAPK cascade [GO:0000165]; cellular iron ion homeostasis [GO:0006879]; cellular response to DNA damage stimulus [GO:0006974]; chromatin remodeling [GO:0006338]; chromosome organization [GO:0051276]; negative regulation of apoptotic process [GO:0043066]; negative regulation of cell division [GO:0051782]; negative regulation of monocyte differentiation [GO:0045656]; negative regulation of stress-ac…
MYC	P01106	MYC_HUMAN	reviewed	Myc proto-oncogene protein (Class E basic helix-loop-helix protein 39) (bHLHe39) (Proto-oncogene c-Myc) (Transcription factor p64)	MYC BHLHE39	Homo sapiens (Human)	439	ERK1 and ERK2 cascade [GO:0070371]; G1/S transition of mitotic cell cycle [GO:0000082]; MAPK cascade [GO:0000165]; Notch signaling pathway [GO:0007219]; beta-catenin-TCF complex assembly [GO:1904837]; branching involved in ureteric bud morphogenesis [GO:0001658]; cell cycle arrest [GO:0007050]; cellular iron ion homeostasis [GO:0006879]; cellular response to DNA damage stimulus [GO:0006974]; cell…
MYC	P01108	MYC_MOUSE	reviewed	Myc proto-oncogene protein (Proto-oncogene c-Myc) (Transcription factor p64)	Myc	Mus musculus (Mouse)	439	B cell apoptotic process [GO:0001783]; DNA-templated transcription, initiation [GO:0006352]; ERK1 and ERK2 cascade [GO:0070371]; MAPK cascade [GO:0000165]; Wnt signaling pathway [GO:0016055]; activation of cysteine-type endopeptidase activity involved in apoptotic process [GO:0006919]; amino acid transport [GO:0006865]; branching involved in ureteric bud morphogenesis [GO:0001658]; canonical Wnt …
MYC	P01109	MYC_CHICK	reviewed	Myc proto-oncogene protein (c-Myc)	MYC	Gallus gallus (Chicken)	416	epidermis morphogenesis [GO:0048730]; negative regulation of transcription by RNA polymerase II [GO:0000122]; positive regulation of cell population proliferation [GO:0008284]; positive regulation of transcription by RNA polymerase II [GO:0045944]
MYC	P01110	MYC_AVIMC	reviewed	Viral myc transforming protein (v-Myc)	MYC	Avian myelocytomatosis virus MC29	416	unknown
MYC	P06171	MYC1_XENLA	reviewed	Transcriptional regulator Myc-A (c-Myc I)	myc-a myc myc1	Xenopus laevis (African clawed frog)	419	unknown
MYC	P06295	MYC_AVIMD	reviewed	Viral myc transforming protein (v-Myc)	MYC	Avian myelocytomatosis virus HBI	416	unknown
MYC	P06646	MYC_ONCMY	reviewed	Transcriptional regulator Myc (c-Myc) (Fragment)	myc	Oncorhynchus mykiss (Rainbow trout) (Salmo gairdneri)	414	unknown
MYC	P09416	MYC_RAT	reviewed	Myc proto-oncogene protein (Proto-oncogene c-Myc) (Transcription factor p64)	Myc	Rattus norvegicus (Rat)	439	DNA-templated transcription, initiation [GO:0006352]; G0 to G1 transition [GO:0045023]; MAPK cascade [GO:0000165]; amino acid transport [GO:0006865]; branching involved in ureteric bud morphogenesis [GO:0001658]; cell population proliferation [GO:0008283]; cellular iron ion homeostasis [GO:0006879]; cellular response to DNA damage stimulus [GO:0006974]; cellular response to angiotensin [GO:190438…
MYC	P0C0N8	MYC_AVIME	reviewed	Viral myc transforming protein (v-Myc)	MYC	Avian retrovirus MH2E21	412	unknown
MYC	P0C0N9	MYC_AVIMH	reviewed	Viral myc transforming protein (v-Myc)	MYC	Avian retrovirus MH2	412	unknown
MYC	P10395	MYC_AVIM2	reviewed	Viral myc transforming protein (v-Myc)	MYC	Avian myelocytomatosis virus CMII	416	unknown
MYC	P12523	MYC_AVIOK	reviewed	Viral myc transforming protein (v-Myc)	MYC	Avian retrovirus OK10	416	unknown
MYC	P21438	MYC_FLVTT	reviewed	Viral myc transforming protein (v-Myc)	MYC	Feline leukemia virus FTT	437	cellular iron ion homeostasis [GO:0006879]; cellular response to DNA damage stimulus [GO:0006974]; chromatin remodeling [GO:0006338]; chromosome organization [GO:0051276]; negative regulation of cell division [GO:0051782]; negative regulation of monocyte differentiation [GO:0045656]; positive regulation of DNA biosynthetic process [GO:2000573]; positive regulation of cysteine-type endopeptidase a…
MYC	P22555	MYC_MARMO	reviewed	Myc proto-oncogene protein (Proto-oncogene c-Myc) (Transcription factor p64)	MYC	Marmota monax (Woodchuck)	439	MAPK cascade [GO:0000165]; cellular iron ion homeostasis [GO:0006879]; cellular response to DNA damage stimulus [GO:0006974]; chromatin remodeling [GO:0006338]; chromosome organization [GO:0051276]; negative regulation of cell division [GO:0051782]; negative regulation of monocyte differentiation [GO:0045656]; positive regulation of DNA biosynthetic process [GO:2000573]; positive regulation of cy…
MYC	P23583	MYC_PANTR	reviewed	Myc proto-oncogene protein (Proto-oncogene c-Myc) (Transcription factor p64)	MYC	Pan troglodytes (Chimpanzee)	439	MAPK cascade [GO:0000165]; cellular iron ion homeostasis [GO:0006879]; cellular response to DNA damage stimulus [GO:0006974]; chromatin remodeling [GO:0006338]; chromosome organization [GO:0051276]; negative regulation of apoptotic process [GO:0043066]; negative regulation of cell division [GO:0051782]; negative regulation of monocyte differentiation [GO:0045656]; negative regulation of stress-ac…
MYC	P49032	MYC_CALJA	reviewed	Myc proto-oncogene protein (Proto-oncogene c-Myc) (Transcription factor p64)	MYC	Callithrix jacchus (White-tufted-ear marmoset)	438	MAPK cascade [GO:0000165]; cellular iron ion homeostasis [GO:0006879]; cellular response to DNA damage stimulus [GO:0006974]; chromatin remodeling [GO:0006338]; chromosome organization [GO:0051276]; negative regulation of apoptotic process [GO:0043066]; negative regulation of cell division [GO:0051782]; negative regulation of monocyte differentiation [GO:0045656]; negative regulation of stress-ac…
MYC	P49033	MYC_HYLLA	reviewed	Myc proto-oncogene protein (Proto-oncogene c-Myc) (Transcription factor p64)	MYC	Hylobates lar (Common gibbon) (White-handed gibbon)	439	MAPK cascade [GO:0000165]; cellular iron ion homeostasis [GO:0006879]; cellular response to DNA damage stimulus [GO:0006974]; chromatin remodeling [GO:0006338]; chromosome organization [GO:0051276]; negative regulation of apoptotic process [GO:0043066]; negative regulation of cell division [GO:0051782]; negative regulation of monocyte differentiation [GO:0045656]; negative regulation of stress-ac…
MYC	P49709	MYC_CARAU	reviewed	Transcriptional regulator Myc (c-Myc)	myc	Carassius auratus (Goldfish)	399	unknown
MYC	P52160	MYCA_DANRE	reviewed	Transcriptional regulator Myc-A (c-Myc-A) (zc-Myc)	myca cmyc myc	Danio rerio (Zebrafish) (Brachydanio rerio)	408	hematopoietic stem cell differentiation [GO:0060218]; negative regulation of transcription by RNA polymerase II [GO:0000122]; positive regulation of cell population proliferation [GO:0008284]; positive regulation of transcription by RNA polymerase II [GO:0045944]; regulation of vasculature development [GO:1901342]; vasculature development [GO:0001944]
MYC	P68271	MYC_FELCA	reviewed	Myc proto-oncogene protein (Proto-oncogene c-Myc) (Transcription factor p64)	MYC	Felis catus (Cat) (Felis silvestris catus)	439	MAPK cascade [GO:0000165]; cellular iron ion homeostasis [GO:0006879]; cellular response to DNA damage stimulus [GO:0006974]; chromatin remodeling [GO:0006338]; chromosome organization [GO:0051276]; negative regulation of apoptotic process [GO:0043066]; negative regulation of cell division [GO:0051782]; negative regulation of monocyte differentiation [GO:0045656]; negative regulation of stress-ac…
MYC	P68272	MYC_FLV	reviewed	Viral myc transforming protein (v-Myc)	MYC	Feline leukemia virus	439	unknown
MYC	Q17103	MYC_ASTRU	reviewed	Myc protein (c-myc) (Fragment)	MYC	Asterias rubens (Common European starfish) (Asterias vulgaris)	407	unknown
MYC	Q28350	MYC_CANLF	reviewed	Myc proto-oncogene protein (Proto-oncogene c-Myc) (Transcription factor p64)	MYC	Canis lupus familiaris (Dog) (Canis familiaris)	439	MAPK cascade [GO:0000165]; cellular iron ion homeostasis [GO:0006879]; cellular response to DNA damage stimulus [GO:0006974]; chromatin remodeling [GO:0006338]; chromosome organization [GO:0051276]; negative regulation of apoptotic process [GO:0043066]; negative regulation of cell division [GO:0051782]; negative regulation of monocyte differentiation [GO:0045656]; negative regulation of stress-ac…
MYC	Q28566	MYC_SHEEP	reviewed	Myc proto-oncogene protein (Proto-oncogene c-Myc) (Transcription factor p64)	MYC	Ovis aries (Sheep)	439	MAPK cascade [GO:0000165]; activation of cysteine-type endopeptidase activity involved in apoptotic process [GO:0006919]; cellular iron ion homeostasis [GO:0006879]; cellular response to DNA damage stimulus [GO:0006974]; chromatin remodeling [GO:0006338]; chromosome organization [GO:0051276]; intrinsic apoptotic signaling pathway [GO:0097193]; negative regulation of apoptotic process [GO:0043066]…
MYC	Q29031	MYC_PIG	reviewed	Myc proto-oncogene protein (Proto-oncogene c-Myc) (Transcription factor p64)	MYC	Sus scrofa (Pig)	439	MAPK cascade [GO:0000165]; activation of cysteine-type endopeptidase activity involved in apoptotic process [GO:0006919]; cellular iron ion homeostasis [GO:0006879]; cellular response to DNA damage stimulus [GO:0006974]; chromatin remodeling [GO:0006338]; chromosome organization [GO:0051276]; intrinsic apoptotic signaling pathway [GO:0097193]; negative regulation of apoptotic process [GO:0043066]…
MYC	Q2HJ27	MYC_BOVIN	reviewed	Myc proto-oncogene protein (Proto-oncogene c-Myc) (Transcription factor p64)	MYC	Bos taurus (Bovine)	439	MAPK cascade [GO:0000165]; activation of cysteine-type endopeptidase activity involved in apoptotic process [GO:0006919]; cellular iron ion homeostasis [GO:0006879]; cellular response to DNA damage stimulus [GO:0006974]; chromatin remodeling [GO:0006338]; chromosome organization [GO:0051276]; intrinsic apoptotic signaling pathway [GO:0097193]; negative regulation of apoptotic process [GO:0043066]…
MYC	Q9MZT6	MYC_SYLFL	reviewed	Myc proto-oncogene protein (Proto-oncogene c-Myc) (Transcription factor p64)	MYC	Sylvilagus floridanus (Cottontail rabbit)	438	MAPK cascade [GO:0000165]; cellular iron ion homeostasis [GO:0006879]; cellular response to DNA damage stimulus [GO:0006974]; chromatin remodeling [GO:0006338]; chromosome organization [GO:0051276]; negative regulation of cell division [GO:0051782]; negative regulation of monocyte differentiation [GO:0045656]; positive regulation of DNA biosynthetic process [GO:2000573]; positive regulation of cy…
MYC	Q9MZT7	MYC_TADBR	reviewed	Myc proto-oncogene protein (Proto-oncogene c-Myc) (Transcription factor p64)	MYC	Tadarida brasiliensis (Brazilian free-tailed bat)	439	MAPK cascade [GO:0000165]; cellular iron ion homeostasis [GO:0006879]; cellular response to DNA damage stimulus [GO:0006974]; chromatin remodeling [GO:0006338]; chromosome organization [GO:0051276]; negative regulation of cell division [GO:0051782]; negative regulation of monocyte differentiation [GO:0045656]; positive regulation of DNA biosynthetic process [GO:2000573]; positive regulation of cy…
MYC	Q9MZT8	MYC_PTEHP	reviewed	Myc proto-oncogene protein (Proto-oncogene c-Myc) (Transcription factor p64)	MYC	Pteropus hypomelanus (Island flying fox) (Variable flying fox)	440	MAPK cascade [GO:0000165]; cellular iron ion homeostasis [GO:0006879]; cellular response to DNA damage stimulus [GO:0006974]; chromatin remodeling [GO:0006338]; chromosome organization [GO:0051276]; negative regulation of cell division [GO:0051782]; negative regulation of monocyte differentiation [GO:0045656]; positive regulation of DNA biosynthetic process [GO:2000573]; positive regulation of cy…
MYC	Q9MZT9	MYC_TUPGL	reviewed	Myc proto-oncogene protein (Proto-oncogene c-Myc) (Transcription factor p64)	MYC	Tupaia glis (Tree shrew) (Sorex glis)	439	MAPK cascade [GO:0000165]; cellular iron ion homeostasis [GO:0006879]; cellular response to DNA damage stimulus [GO:0006974]; chromatin remodeling [GO:0006338]; chromosome organization [GO:0051276]; negative regulation of apoptotic process [GO:0043066]; negative regulation of cell division [GO:0051782]; negative regulation of monocyte differentiation [GO:0045656]; negative regulation of stress-ac…
MYC	Q9MZU0	MYC_GALVR	reviewed	Myc proto-oncogene protein (Proto-oncogene c-Myc) (Transcription factor p64)	MYC	Galeopterus variegatus (Malayan flying lemur) (Cynocephalus variegatus)	439	MAPK cascade [GO:0000165]; cellular iron ion homeostasis [GO:0006879]; cellular response to DNA damage stimulus [GO:0006974]; chromatin remodeling [GO:0006338]; chromosome organization [GO:0051276]; negative regulation of apoptotic process [GO:0043066]; negative regulation of cell division [GO:0051782]; negative regulation of monocyte differentiation [GO:0045656]; negative regulation of stress-ac…
MYC	Q9W4S7	MYC_DROME	reviewed	Myc protein (Diminutive protein) (dMyc1)	Myc dm CG10798	Drosophila melanogaster (Fruit fly)	717	DNA endoreduplication [GO:0042023]; cell competition in a multicellular organism [GO:0035212]; cell population proliferation [GO:0008283]; cellular response to insulin stimulus [GO:0032869]; cellular response to nutrient [GO:0031670]; embryo development ending in birth or egg hatching [GO:0009792]; embryonic pattern specification [GO:0009880]; insulin receptor signaling pathway [GO:0008286]; lipi…
LMX1A	Q04650	LMX1A_MESAU	reviewed	LIM homeobox transcription factor 1-alpha (LIM/homeobox protein LMX1A) (LIM/homeobox protein 1) (LMX-1)	LMX1A LMX1	Mesocricetus auratus (Golden hamster)	382	axon guidance [GO:0007411]; cerebellum development [GO:0021549]; dentate gyrus development [GO:0021542]; locomotory behavior [GO:0007626]; memory [GO:0007613]; midbrain dopaminergic neuron differentiation [GO:1904948]; negative regulation of neuron differentiation [GO:0045665]; olfactory behavior [GO:0042048]; regulation of cell growth [GO:0001558]; synapse organization [GO:0050808]
LMX1A	Q8TE12	LMX1A_HUMAN	reviewed	LIM homeobox transcription factor 1-alpha (LIM/homeobox protein 1.1) (LMX-1.1) (LIM/homeobox protein LMX1A)	LMX1A	Homo sapiens (Human)	382	axon guidance [GO:0007411]; cerebellum development [GO:0021549]; dentate gyrus development [GO:0021542]; dopaminergic neuron differentiation [GO:0071542]; locomotory behavior [GO:0007626]; memory [GO:0007613]; midbrain dopaminergic neuron differentiation [GO:1904948]; negative regulation of neuron differentiation [GO:0045665]; neuron differentiation [GO:0030182]; olfactory behavior [GO:0042048]; …
LMX1A	Q9JKU8	LMX1A_MOUSE	reviewed	LIM homeobox transcription factor 1-alpha (LIM/homeobox protein 1.1) (LMX-1.1) (LIM/homeobox protein LMX1A)	Lmx1a	Mus musculus (Mouse)	382	axon guidance [GO:0007411]; brain development [GO:0007420]; central nervous system development [GO:0007417]; central nervous system neuron differentiation [GO:0021953]; cerebellum development [GO:0021549]; dentate gyrus development [GO:0021542]; dopaminergic neuron differentiation [GO:0071542]; hippocampus development [GO:0021766]; locomotory behavior [GO:0007626]; memory [GO:0007613]; midbrain d…
MEOX2	P32443	MEOX2_MOUSE	reviewed	Homeobox protein MOX-2 (Mesenchyme homeobox 2)	Meox2 Gax Mox-2 Mox2	Mus musculus (Mouse)	303	angiogenesis [GO:0001525]; limb development [GO:0060173]; negative regulation of cell migration involved in sprouting angiogenesis [GO:0090051]; positive regulation of transcription by RNA polymerase II [GO:0045944]; roof of mouth development [GO:0060021]; skeletal muscle tissue development [GO:0007519]; somite development [GO:0061053]; somite specification [GO:0001757]
MEOX2	P39020	MEOX2_RAT	reviewed	Homeobox protein MOX-2 (Growth arrest-specific homeobox) (Mesenchyme homeobox 2)	Meox2 Gax Mox-2 Mox2	Rattus norvegicus (Rat)	303	positive regulation of transcription by RNA polymerase II [GO:0045944]; somite development [GO:0061053]
MEOX2	P39021	MEOX2_XENLA	reviewed	Homeobox protein MOX-2	meox2 mox2	Xenopus laevis (African clawed frog)	298	multicellular organism development [GO:0007275]
MEOX2	P50222	MEOX2_HUMAN	reviewed	Homeobox protein MOX-2 (Growth arrest-specific homeobox) (Mesenchyme homeobox 2)	MEOX2 GAX MOX2	Homo sapiens (Human)	304	angiogenesis [GO:0001525]; blood circulation [GO:0008015]; limb development [GO:0060173]; multicellular organism development [GO:0007275]; negative regulation of cell migration involved in sprouting angiogenesis [GO:0090051]; positive regulation of transcription by RNA polymerase II [GO:0045944]; roof of mouth development [GO:0060021]; skeletal muscle tissue development [GO:0007519]; somite devel…
THAP1	B5XCB8	THAP1_SALSA	reviewed	THAP domain-containing protein 1	thap1	Salmo salar (Atlantic salmon)	233	cell cycle [GO:0007049]
THAP1	Q1JPT7	THAP1_DANRE	reviewed	THAP domain-containing protein 1	thap1 zgc:136597	Danio rerio (Zebrafish) (Brachydanio rerio)	225	cell cycle [GO:0007049]
THAP1	Q3T0G1	THAP1_BOVIN	reviewed	THAP domain-containing protein 1	THAP1	Bos taurus (Bovine)	213	cell cycle [GO:0007049]; endothelial cell proliferation [GO:0001935]; negative regulation of transcription by RNA polymerase II [GO:0000122]; regulation of mitotic cell cycle [GO:0007346]; regulation of transcription, DNA-templated [GO:0006355]; transcription, DNA-templated [GO:0006351]
THAP1	Q4R3Q6	THAP1_MACFA	reviewed	THAP domain-containing protein 1	THAP1 QtsA-15008	Macaca fascicularis (Crab-eating macaque) (Cynomolgus monkey)	212	cell cycle [GO:0007049]; endothelial cell proliferation [GO:0001935]; regulation of mitotic cell cycle [GO:0007346]; regulation of transcription, DNA-templated [GO:0006355]; transcription, DNA-templated [GO:0006351]
THAP1	Q5RCE4	THAP1_PONAB	reviewed	THAP domain-containing protein 1	THAP1	Pongo abelii (Sumatran orangutan) (Pongo pygmaeus abelii)	213	cell cycle [GO:0007049]; endothelial cell proliferation [GO:0001935]; regulation of mitotic cell cycle [GO:0007346]; regulation of transcription, DNA-templated [GO:0006355]; transcription, DNA-templated [GO:0006351]
THAP1	Q5U208	THAP1_RAT	reviewed	THAP domain-containing protein 1	Thap1	Rattus norvegicus (Rat)	210	cell cycle [GO:0007049]; endothelial cell proliferation [GO:0001935]; negative regulation of transcription by RNA polymerase II [GO:0000122]; regulation of mitotic cell cycle [GO:0007346]; transcription, DNA-templated [GO:0006351]
THAP1	Q6DIN8	THAP1_XENTR	reviewed	THAP domain-containing protein 1	thap1 TGas105m14.1	Xenopus tropicalis (Western clawed frog) (Silurana tropicalis)	225	cell cycle [GO:0007049]
THAP1	Q8CHW1	THAP1_MOUSE	reviewed	THAP domain-containing protein 1	Thap1	Mus musculus (Mouse)	210	cell cycle [GO:0007049]; endothelial cell proliferation [GO:0001935]; negative regulation of transcription by RNA polymerase II [GO:0000122]; regulation of mitotic cell cycle [GO:0007346]; regulation of transcription, DNA-templated [GO:0006355]; transcription, DNA-templated [GO:0006351]
THAP1	Q9NVV9	THAP1_HUMAN	reviewed	THAP domain-containing protein 1	THAP1	Homo sapiens (Human)	213	cell cycle [GO:0007049]; endothelial cell proliferation [GO:0001935]; negative regulation of transcription by RNA polymerase II [GO:0000122]; regulation of mitotic cell cycle [GO:0007346]; regulation of transcription, DNA-templated [GO:0006355]; transcription, DNA-templated [GO:0006351]
TFAP2C	Q61312	AP2C_MOUSE	reviewed	Transcription factor AP-2 gamma (AP2-gamma) (AP-2.2) (Activating enhancer-binding protein 2 gamma)	Tfap2c Tcfap2c	Mus musculus (Mouse)	449	cell differentiation [GO:0030154]; cerebral cortex development [GO:0021987]; dichotomous subdivision of terminal units involved in mammary gland duct morphogenesis [GO:0060598]; epithelial cell proliferation involved in mammary gland duct elongation [GO:0060750]; forebrain neuron fate commitment [GO:0021877]; germ-line stem cell population maintenance [GO:0030718]; hair follicle development [GO:0…
TFAP2C	Q92754	AP2C_HUMAN	reviewed	Transcription factor AP-2 gamma (AP2-gamma) (Activating enhancer-binding protein 2 gamma) (Transcription factor ERF-1)	TFAP2C	Homo sapiens (Human)	450	cell-cell signaling [GO:0007267]; male gonad development [GO:0008584]; negative regulation of transcription by RNA polymerase II [GO:0000122]; positive regulation of transcription by RNA polymerase II [GO:0045944]; regulation of gene expression, epigenetic [GO:0040029]; regulation of transcription by RNA polymerase II [GO:0006357]
HOXB2	O42367	HXB2A_DANRE	reviewed	Homeobox protein Hox-B2a (Hox-B2)	hoxb2a hoxb2	Danio rerio (Zebrafish) (Brachydanio rerio)	390	multicellular organism development [GO:0007275]; positive regulation of transcription by RNA polymerase II [GO:0045944]
HOXB2	P09638	HXB2_SALSA	reviewed	Homeobox protein Hox-B2 (S6) (Fragment)	hoxb2	Salmo salar (Atlantic salmon)	60	multicellular organism development [GO:0007275]; regulation of transcription, DNA-templated [GO:0006355]
HOXB2	P0C1T1	HXB2_MOUSE	reviewed	Homeobox protein Hox-B2 (Homeobox protein Hox-2.8)	Hoxb2 Hox-2.8	Mus musculus (Mouse)	354	anterior/posterior pattern specification [GO:0009952]; dorsal/ventral pattern formation [GO:0009953]; embryonic skeletal system morphogenesis [GO:0048704]; facial nerve structural organization [GO:0021612]; morphogenesis of an epithelial sheet [GO:0002011]; neural nucleus development [GO:0048857]; positive regulation of transcription by RNA polymerase II [GO:0045944]; rhombomere 3 development [GO…
HOXB2	P14652	HXB2_HUMAN	reviewed	Homeobox protein Hox-B2 (Homeobox protein Hox-2.8) (Homeobox protein Hox-2H) (K8)	HOXB2 HOX2H	Homo sapiens (Human)	356	anterior/posterior pattern specification [GO:0009952]; blood circulation [GO:0008015]; dorsal/ventral pattern formation [GO:0009953]; embryonic skeletal system morphogenesis [GO:0048704]; facial nerve structural organization [GO:0021612]; morphogenesis of an epithelial sheet [GO:0002011]; multicellular organism development [GO:0007275]; neural nucleus development [GO:0048857]; positive regulation…
UNCX	A6NJT0	UNC4_HUMAN	reviewed	Homeobox protein unc-4 homolog (Homeobox protein Uncx4.1)	UNCX UNCX4.1	Homo sapiens (Human)	531	cartilage condensation [GO:0001502]; common myeloid progenitor cell proliferation [GO:0035726]; dorsal spinal cord development [GO:0021516]; olfactory bulb interneuron differentiation [GO:0021889]; pattern specification process [GO:0007389]; regulation of cell differentiation [GO:0045595]
UNCX	O08934	UNC4_MOUSE	reviewed	Homeobox protein unc-4 homolog (Homeobox protein Uncx4.1)	Uncx Uncx4.1	Mus musculus (Mouse)	530	cartilage condensation [GO:0001502]; common myeloid progenitor cell proliferation [GO:0035726]; dorsal spinal cord development [GO:0021516]; olfactory bulb interneuron differentiation [GO:0021889]; pattern specification process [GO:0007389]; regulation of cell differentiation [GO:0045595]; regulation of gene expression [GO:0010468]; regulation of transcription, DNA-templated [GO:0006355]
UNCX	P97830	UNC4_RAT	reviewed	Homeobox protein unc-4 homolog (Homeobox protein Uncx4.1) (Paired-type homeodomain transcription factor 1)	Uncx Phd1 Uncx4.1	Rattus norvegicus (Rat)	530	cell differentiation [GO:0030154]; nervous system development [GO:0007399]; regulation of transcription, DNA-templated [GO:0006355]
UNCX	Q50D79	UNC4_DANRE	reviewed	Homeobox protein unc-4 homolog (Homeobox protein Uncx4.1)	uncx uncx4.1	Danio rerio (Zebrafish) (Brachydanio rerio)	470	cell differentiation [GO:0030154]; nervous system development [GO:0007399]; regulation of transcription, DNA-templated [GO:0006355]
LIN54	Q08CM4	LIN54_DANRE	reviewed	Protein lin-54 homolog	lin54 zgc:152921	Danio rerio (Zebrafish) (Brachydanio rerio)	771	cell cycle [GO:0007049]; regulation of transcription, DNA-templated [GO:0006355]
LIN54	Q0IHV2	LIN54_XENTR	reviewed	Protein lin-54 homolog	lin54	Xenopus tropicalis (Western clawed frog) (Silurana tropicalis)	741	cell cycle [GO:0007049]; regulation of transcription, DNA-templated [GO:0006355]
LIN54	Q571G4	LIN54_MOUSE	reviewed	Protein lin-54 homolog	Lin54 Kiaa2037	Mus musculus (Mouse)	749	cell cycle [GO:0007049]; regulation of transcription, DNA-templated [GO:0006355]
LIN54	Q5RBN8	LIN54_PONAB	reviewed	Protein lin-54 homolog	LIN54	Pongo abelii (Sumatran orangutan) (Pongo pygmaeus abelii)	528	cell cycle [GO:0007049]
LIN54	Q641Z1	LIN54_RAT	reviewed	Protein lin-54 homolog	Lin54	Rattus norvegicus (Rat)	749	cell cycle [GO:0007049]; regulation of transcription, DNA-templated [GO:0006355]
LIN54	Q6MZP7	LIN54_HUMAN	reviewed	Protein lin-54 homolog (CXC domain-containing protein 1)	LIN54 CXCDC1 KIAA2037	Homo sapiens (Human)	749	cell cycle [GO:0007049]; regulation of cell cycle [GO:0051726]; regulation of transcription, DNA-templated [GO:0006355]
MIXL1	Q9H2W2	MIXL1_HUMAN	reviewed	Homeobox protein MIXL1 (Homeodomain protein MIX) (hMix) (MIX1 homeobox-like protein 1) (Mix.1 homeobox-like protein)	MIXL1 MIXL	Homo sapiens (Human)	232	cell migration involved in gastrulation [GO:0042074]; digestive tract development [GO:0048565]; endoderm development [GO:0007492]; endodermal cell differentiation [GO:0035987]; gastrulation [GO:0007369]; heart development [GO:0007507]; hematopoietic progenitor cell differentiation [GO:0002244]; negative regulation of hematopoietic progenitor cell differentiation [GO:1901533]; positive regulation …
MIXL1	Q9WUI0	MIXL1_MOUSE	reviewed	Homeobox protein MIXL1 (Homeodomain protein MIX) (mMix) (MIX1 homeobox-like protein 1) (Mix.1 homeobox-like protein)	Mixl1 Mix Mml	Mus musculus (Mouse)	231	cell migration involved in gastrulation [GO:0042074]; digestive tract development [GO:0048565]; endoderm development [GO:0007492]; endoderm formation [GO:0001706]; endodermal cell differentiation [GO:0035987]; gastrulation [GO:0007369]; heart development [GO:0007507]; hematopoietic progenitor cell differentiation [GO:0002244]; hemopoiesis [GO:0030097]; negative regulation of hematopoietic progeni…
ZIC4	A0JC51	ZIC4_XENLA	reviewed	Zinc finger protein ZIC 4 (XlZic4) (Zinc finger protein of the cerebellum 4)	zic4	Xenopus laevis (African clawed frog)	530	nervous system development [GO:0007399]; neural crest formation [GO:0014029]
ZIC4	Q61467	ZIC4_MOUSE	reviewed	Zinc finger protein ZIC 4 (Zinc finger protein of the cerebellum 4)	Zic4	Mus musculus (Mouse)	341	central nervous system development [GO:0007417]
ZIC4	Q8N9L1	ZIC4_HUMAN	reviewed	Zinc finger protein ZIC 4 (Zinc finger protein of the cerebellum 4)	ZIC4	Homo sapiens (Human)	334	central nervous system development [GO:0007417]
NKX6-1	O35762	NKX61_RAT	reviewed	Homeobox protein Nkx-6.1 (Homeobox protein NK-6 homolog A)	Nkx6-1 Nkx6.1 Nkx6a	Rattus norvegicus (Rat)	365	cell differentiation [GO:0030154]; cell population proliferation [GO:0008283]; cellular response to cytokine stimulus [GO:0071345]; cellular response to peptide hormone stimulus [GO:0071375]; negative regulation of glial cell differentiation [GO:0045686]; negative regulation of transcription by RNA polymerase II [GO:0000122]; neurogenesis [GO:0022008]; neuron migration [GO:0001764]; oligodendrocy…
NKX6-1	P78426	NKX61_HUMAN	reviewed	Homeobox protein Nkx-6.1 (Homeobox protein NK-6 homolog A)	NKX6-1 NKX6A	Homo sapiens (Human)	367	animal organ morphogenesis [GO:0009887]; cell differentiation [GO:0030154]; cellular response to cytokine stimulus [GO:0071345]; cellular response to peptide hormone stimulus [GO:0071375]; detection of glucose [GO:0051594]; negative regulation of glial cell differentiation [GO:0045686]; negative regulation of transcription by RNA polymerase II [GO:0000122]; neuron migration [GO:0001764]; oligoden…
NKX6-1	Q60554	NKX61_MESAU	reviewed	Homeobox protein Nkx-6.1 (Homeobox protein NK-6 homolog A)	NKX6-1 NKX6A	Mesocricetus auratus (Golden hamster)	364	detection of glucose [GO:0051594]; negative regulation of transcription by RNA polymerase II [GO:0000122]; neuron migration [GO:0001764]; pancreas development [GO:0031016]; positive regulation of DNA-binding transcription factor activity [GO:0051091]; positive regulation of transcription by RNA polymerase II [GO:0045944]; positive regulation of type B pancreatic cell development [GO:2000078]; reg…
NKX6-1	Q99MA9	NKX61_MOUSE	reviewed	Homeobox protein Nkx-6.1 (Homeobox protein NK-6 homolog A)	Nkx6-1 Nkx6.1 Nkx6a	Mus musculus (Mouse)	365	cell differentiation [GO:0030154]; cell population proliferation [GO:0008283]; cellular response to cytokine stimulus [GO:0071345]; cellular response to peptide hormone stimulus [GO:0071375]; central nervous system neuron differentiation [GO:0021953]; endocrine pancreas development [GO:0031018]; negative regulation of glial cell differentiation [GO:0045686]; negative regulation of transcription b…
ZBTB7A	O88939	ZBT7A_MOUSE	reviewed	Zinc finger and BTB domain-containing protein 7A (Leukemia/lymphoma-related factor) (POZ and Krueppel erythroid myeloid ontogenic factor) (POK erythroid myeloid ontogenic factor) (Pokemon)	Zbtb7a Lrf Zbtb7	Mus musculus (Mouse)	569	B cell differentiation [GO:0030183]; cartilage development [GO:0051216]; cellular response to DNA damage stimulus [GO:0006974]; chromatin organization [GO:0006325]; chromatin remodeling [GO:0006338]; double-strand break repair via classical nonhomologous end joining [GO:0097680]; erythrocyte maturation [GO:0043249]; fat cell differentiation [GO:0045444]; negative regulation of Notch signaling pat…
ZBTB7A	O93567	ZBT7A_CHICK	reviewed	Zinc finger and BTB domain-containing protein 7A (Leukemia/lymphoma-related factor) (cLRF)	ZBTB7A LRF ZBTB7	Gallus gallus (Chicken)	546	cellular response to DNA damage stimulus [GO:0006974]; chromatin remodeling [GO:0006338]; negative regulation of transcription, DNA-templated [GO:0045892]; regulation of transcription regulatory region DNA binding [GO:2000677]
ZBTB7A	O95365	ZBT7A_HUMAN	reviewed	Zinc finger and BTB domain-containing protein 7A (Factor binding IST protein 1) (FBI-1) (Factor that binds to inducer of short transcripts protein 1) (HIV-1 1st-binding protein 1) (Leukemia/lymphoma-related factor) (POZ and Krueppel erythroid myeloid ontogenic factor) (POK erythroid myeloid ontogenic factor) (Pokemon) (Pokemon 1) (TTF-I-interacting peptide 21) (TIP21) (Zinc finger protein 857A)	ZBTB7A FBI1 LRF ZBTB7 ZNF857A	Homo sapiens (Human)	584	B cell differentiation [GO:0030183]; cellular response to DNA damage stimulus [GO:0006974]; chromatin organization [GO:0006325]; chromatin remodeling [GO:0006338]; double-strand break repair via classical nonhomologous end joining [GO:0097680]; erythrocyte maturation [GO:0043249]; fat cell differentiation [GO:0045444]; negative regulation of Notch signaling pathway [GO:0045746]; negative regulati…
ZBTB7A	Q9QZ48	ZBT7A_RAT	reviewed	Zinc finger and BTB domain-containing protein 7A (Leukemia/lymphoma-related factor) (Osteoclast-derived zinc finger protein)	Zbtb7a Lrf Oczf Zbtb7	Rattus norvegicus (Rat)	569	B cell differentiation [GO:0030183]; chromatin remodeling [GO:0006338]; double-strand break repair via classical nonhomologous end joining [GO:0097680]; erythrocyte maturation [GO:0043249]; fat cell differentiation [GO:0045444]; negative regulation of Notch signaling pathway [GO:0045746]; negative regulation of androgen receptor signaling pathway [GO:0060766]; negative regulation of transcription…
MYCN	P03966	MYCN_MOUSE	reviewed	N-myc proto-oncogene protein	Mycn Nmyc Nmyc1	Mus musculus (Mouse)	462	branching morphogenesis of an epithelial tube [GO:0048754]; cartilage condensation [GO:0001502]; embryonic digit morphogenesis [GO:0042733]; embryonic skeletal system morphogenesis [GO:0048704]; lung development [GO:0030324]; negative regulation of astrocyte differentiation [GO:0048712]; negative regulation of gene expression [GO:0010629]; negative regulation of reactive oxygen species metabolic …
MYCN	P04198	MYCN_HUMAN	reviewed	N-myc proto-oncogene protein (Class E basic helix-loop-helix protein 37) (bHLHe37)	MYCN BHLHE37 NMYC	Homo sapiens (Human)	464	negative regulation of gene expression [GO:0010629]; positive regulation of gene expression [GO:0010628]; positive regulation of production of miRNAs involved in gene silencing by miRNA [GO:1903800]; positive regulation of transcription by RNA polymerase II [GO:0045944]; positive regulation of transcription, DNA-templated [GO:0045893]; regulation of transcription by RNA polymerase II [GO:0006357]
MYCN	P18444	MYCN_CHICK	reviewed	N-myc proto-oncogene protein	MYCN	Gallus gallus (Chicken)	441	positive regulation of transcription by RNA polymerase II [GO:0045944]
MYCN	P24793	MYCN_XENLA	reviewed	N-myc protein	mycn nmyc	Xenopus laevis (African clawed frog)	437	unknown
MYCN	P26014	MYCN_SERCA	reviewed	N-myc proto-oncogene protein	MYCN	Serinus canaria (Island canary) (Fringilla canaria)	427	unknown
MYCN	Q61976	MYCN_MARMO	reviewed	N-myc proto-oncogene protein (N-myc1)	MYCN NMYC NMYC1	Marmota monax (Woodchuck)	460	unknown
MYCN	Q63379	MYCN_RAT	reviewed	N-myc proto-oncogene protein	Mycn Nmyc Nmyc1	Rattus norvegicus (Rat)	462	positive regulation of transcription by RNA polymerase II [GO:0045944]
MYCN	Q9PSJ0	MYCN_DANRE	reviewed	N-myc protein (zN-Myc) (Fragment)	mycn nmyc1	Danio rerio (Zebrafish) (Brachydanio rerio)	93	positive regulation of transcription by RNA polymerase II [GO:0045944]
EVX1	P23683	EVX1_MOUSE	reviewed	Homeobox even-skipped homolog protein 1 (EVX-1)	Evx1	Mus musculus (Mouse)	416	embryo development ending in birth or egg hatching [GO:0009792]; positive regulation of transcription by RNA polymerase II [GO:0045944]; regulation of transcription from RNA polymerase II promoter involved in ventral spinal cord interneuron specification [GO:0021913]
EVX1	P49640	EVX1_HUMAN	reviewed	Homeobox even-skipped homolog protein 1 (EVX-1)	EVX1	Homo sapiens (Human)	407	embryo development ending in birth or egg hatching [GO:0009792]; positive regulation of transcription by RNA polymerase II [GO:0045944]; regulation of transcription from RNA polymerase II promoter involved in ventral spinal cord interneuron specification [GO:0021913]
E2F4	Q16254	E2F4_HUMAN	reviewed	Transcription factor E2F4 (E2F-4)	E2F4	Homo sapiens (Human)	413	DNA damage response, signal transduction by p53 class mediator resulting in cell cycle arrest [GO:0006977]; animal organ morphogenesis [GO:0009887]; blood circulation [GO:0008015]; cell volume homeostasis [GO:0006884]; centriole assembly [GO:0098534]; epithelial cell development [GO:0002064]; motile cilium assembly [GO:0044458]; multi-ciliated epithelial cell differentiation [GO:1903251]; negativ…
E2F4	Q6DE14	E2F4_XENLA	reviewed	Transcription factor E2F4 (E2F-4)	e2f4	Xenopus laevis (African clawed frog)	375	centriole assembly [GO:0098534]; mitotic cell cycle [GO:0000278]; motile cilium assembly [GO:0044458]; multi-ciliated epithelial cell differentiation [GO:1903251]; positive regulation of transcription by RNA polymerase II [GO:0045944]
E2F4	Q8R0K9	E2F4_MOUSE	reviewed	Transcription factor E2F4 (E2F-4)	E2f4	Mus musculus (Mouse)	410	animal organ morphogenesis [GO:0009887]; blood circulation [GO:0008015]; cell volume homeostasis [GO:0006884]; centriole assembly [GO:0098534]; cilium assembly [GO:0060271]; epithelial cell development [GO:0002064]; motile cilium assembly [GO:0044458]; multi-ciliated epithelial cell differentiation [GO:1903251]; negative regulation of transcription by RNA polymerase II [GO:0000122]; positive regu…
E2F4	Q9FNY0	E2FA_ARATH	reviewed	Transcription factor E2FA (E2F transcription factor-3) (AtE2F3)	E2FA E2F3 E2F4 At2g36010 F11F19.8	Arabidopsis thaliana (Mouse-ear cress)	485	cell cycle [GO:0007049]; negative regulation of transcription by RNA polymerase II [GO:0000122]; positive regulation of meiotic cell cycle [GO:0051446]; positive regulation of transcription by RNA polymerase II [GO:0045944]; positive regulation of transcription, DNA-templated [GO:0045893]; regulation of cell cycle [GO:0051726]
KLF9	O35739	KLF9_MOUSE	reviewed	Krueppel-like factor 9 (Basic transcription element-binding protein 1) (BTE-binding protein 1) (GC-box-binding protein 1) (Transcription factor BTEB1)	Klf9 Bteb Bteb-1 Bteb1	Mus musculus (Mouse)	244	cellular response to cortisol stimulus [GO:0071387]; cellular response to thyroid hormone stimulus [GO:0097067]; embryo implantation [GO:0007566]; negative regulation of keratinocyte proliferation [GO:0010839]; positive regulation of transcription by RNA polymerase II [GO:0045944]; progesterone receptor signaling pathway [GO:0050847]; regulation of transcription by RNA polymerase II [GO:0006357];…
KLF9	P79288	KLF9_PIG	reviewed	Krueppel-like factor 9 (Basic transcription element-binding protein 1) (BTE-binding protein 1) (GC-box-binding protein 1) (Transcription factor BTEB1)	KLF9 BTEB BTEB1	Sus scrofa (Pig)	244	cellular response to cortisol stimulus [GO:0071387]; cellular response to thyroid hormone stimulus [GO:0097067]; circadian rhythm [GO:0007623]; negative regulation of keratinocyte proliferation [GO:0010839]; regulation of transcription by RNA polymerase II [GO:0006357]
KLF9	Q01713	KLF9_RAT	reviewed	Krueppel-like factor 9 (Basic transcription element-binding protein 1) (BTE-binding protein 1) (GC-box-binding protein 1) (Transcription factor BTEB1)	Klf9 Bteb Bteb1	Rattus norvegicus (Rat)	244	cellular response to cortisol stimulus [GO:0071387]; cellular response to peptide [GO:1901653]; negative regulation of keratinocyte proliferation [GO:0010839]; regulation of transcription by RNA polymerase II [GO:0006357]; rhythmic process [GO:0048511]
KLF9	Q13886	KLF9_HUMAN	reviewed	Krueppel-like factor 9 (Basic transcription element-binding protein 1) (BTE-binding protein 1) (GC-box-binding protein 1) (Transcription factor BTEB1)	KLF9 BTEB BTEB1	Homo sapiens (Human)	244	cellular response to cortisol stimulus [GO:0071387]; cellular response to thyroid hormone stimulus [GO:0097067]; circadian rhythm [GO:0007623]; negative regulation of keratinocyte proliferation [GO:0010839]; regulation of transcription by RNA polymerase II [GO:0006357]
HIC2	Q90W33	HIC2_DANRE	reviewed	Hypermethylated in cancer 2 protein	hic2 hrg22	Danio rerio (Zebrafish) (Brachydanio rerio)	560	cellular response to DNA damage stimulus [GO:0006974]
HIC2	Q96JB3	HIC2_HUMAN	reviewed	Hypermethylated in cancer 2 protein (Hic-2) (HIC1-related gene on chromosome 22 protein) (Hic-3) (Zinc finger and BTB domain-containing protein 30)	HIC2 HRG22 KIAA1020 ZBTB30	Homo sapiens (Human)	615	negative regulation of transcription, DNA-templated [GO:0045892]
HIC2	Q9JLZ6	HIC2_MOUSE	reviewed	Hypermethylated in cancer 2 protein (Hic-2)	Hic2 Kiaa1020	Mus musculus (Mouse)	619	cellular response to DNA damage stimulus [GO:0006974]
Tcfl5	Q9UL49	TCFL5_HUMAN	reviewed	Transcription factor-like 5 protein (Cha transcription factor) (HPV-16 E2-binding protein 1) (E2BP-1)	TCFL5 CHA E2BP1	Homo sapiens (Human)	500	cell differentiation [GO:0030154]; multicellular organism development [GO:0007275]; negative regulation of transcription by RNA polymerase II [GO:0000122]; regulation of cell differentiation [GO:0045595]; regulation of cell population proliferation [GO:0042127]; regulation of transcription, DNA-templated [GO:0006355]; spermatogenesis [GO:0007283]; transcription by RNA polymerase II [GO:0006366]
MAZ *	P56270	MAZ_HUMAN	reviewed	Myc-associated zinc finger protein (MAZI) (Pur-1) (Purine-binding transcription factor) (Serum amyloid A-activating factor-1) (SAF-1) (Transcription factor Zif87) (ZF87) (Zinc finger protein 801)	MAZ ZNF801	Homo sapiens (Human)	477	negative regulation of apoptotic signaling pathway [GO:2001234]; positive regulation of cell migration [GO:0030335]; positive regulation of cell population proliferation [GO:0008284]; positive regulation of gene expression [GO:0010628]; positive regulation of phosphatidylinositol 3-kinase signaling [GO:0014068]; positive regulation of protein kinase B signaling [GO:0051897]; positive regulation o…
MAZ *	P56670	MAZ_MESAU	reviewed	Myc-associated zinc finger protein (MAZI) (Pur-1) (Purine-binding transcription factor) (Fragment)	MAZ	Mesocricetus auratus (Golden hamster)	331	positive regulation of transcription by RNA polymerase II [GO:0045944]
MAZ *	P56671	MAZ_MOUSE	reviewed	Myc-associated zinc finger protein (MAZI) (Pur-1) (Purine-binding transcription factor)	Maz	Mus musculus (Mouse)	477	negative regulation of apoptotic signaling pathway [GO:2001234]; positive regulation of cell migration [GO:0030335]; positive regulation of cell population proliferation [GO:0008284]; positive regulation of gene expression [GO:0010628]; positive regulation of phosphatidylinositol 3-kinase signaling [GO:0014068]; positive regulation of protein kinase B signaling [GO:0051897]; positive regulation o…
DEK *	P35659	DEK_HUMAN	reviewed	Protein DEK	DEK	Homo sapiens (Human)	375	chromatin organization [GO:0006325]; positive regulation of gene expression, epigenetic [GO:0045815]; regulation of double-strand break repair [GO:2000779]; regulation of transcription by RNA polymerase II [GO:0006357]; signal transduction [GO:0007165]; transcription by RNA polymerase II [GO:0006366]; viral genome replication [GO:0019079]
DEK *	Q6AXS3	DEK_RAT	reviewed	Protein DEK	Dek	Rattus norvegicus (Rat)	378	chromatin organization [GO:0006325]; regulation of double-strand break repair [GO:2000779]; regulation of double-strand break repair via nonhomologous end joining [GO:2001032]
DEK *	Q7TNV0	DEK_MOUSE	reviewed	Protein DEK	Dek	Mus musculus (Mouse)	380	chromatin organization [GO:0006325]; regulation of double-strand break repair [GO:2000779]; regulation of double-strand break repair via nonhomologous end joining [GO:2001032]

## Sheet: Summary
Rank	Motif ID	Consensus	Adjusted p-value	Alternative Names	Organism	Biological Process GO	Biological Process GO	Biological Process GO	Biological Process GO	Biological Process GO	Biological Process GO	Biological Process GO	Biological Process GO	Biological Process GO	Biological Process GO	Biological Process GO	Biological Process GO	Biological Process GO	Biological Process GO	Biological Process GO	Biological Process GO	Biological Process GO	Biological Process GO	Biological Process GO	Biological Process GO	Biological Process GO	Biological Process GO	Biological Process GO	Biological Process GO	Biological Process GO	Biological Process GO	Biological Process GO	Biological Process GO	Biological Process GO	Biological Process GO	Biological Process GO	Biological Process GO	Biological Process GO	Biological Process GO	Biological Process GO	Biological Process GO	Biological Process GO	Biological Process GO	Biological Process GO	Biological Process GO	Biological Process GO	Biological Process GO	Biological Process GO	Biological Process GO
1	SP1	GCCCCKCCCCC	1.45e-09	SP1 TSFP1	Homo sapiens (Human)	'cellular response to insulin stimulus [GO:0032869]'	'positive regulation by host of viral transcription [GO:0043923]'	'positive regulation of angiogenesis [GO:0045766]'	'positive regulation of blood vessel endothelial cell migration [GO:0043536]'	'positive regulation of gene expression [GO:0010628]'	'positive regulation of hydrogen sulfide biosynthetic process [GO:1904828]'	'positive regulation of transcription by RNA polymerase II [GO:0045944]'	'positive regulation of transcription, DNA-templated [GO:0045893]'	'positive regulation of vascular endothelial cell proliferation [GO:1905564]'	'regulation of cholesterol biosynthetic process [GO:0045540]'	'regulation of phenotypic switching by transcription from RNA polymerase II promoter [GO:0100057]'	'regulation of transcription by RNA polymerase II [GO:0006357]'	'regulation of transcription, DNA-templated [GO:0006355]'	'response to hydroperoxide [GO:0033194]'	'rhythmic process [GO:0048511]'	'snRNA transcription by RNA polymerase II [GO:0042795]'	'viral process [GO:0016032]'
2	SP2	GYCCCGCCYCYBSSS	4.21e-09	SP2 KIAA0048	Homo sapiens (Human)	'immune response [GO:0006955]'	'multicellular organism growth [GO:0035264]'	'negative regulation of transcription by RNA polymerase II [GO:0000122]'	'regulation of transcription by RNA polymerase II [GO:0006357]'
3	SP8	RCCACGCCCMCY	1.15e-08	SP8	Homo sapiens (Human)	'dorsal/ventral pattern formation [GO:0009953]'	'embryonic limb morphogenesis [GO:0030326]'	'proximal/distal pattern formation [GO:0009954]'	'regulation of transcription by RNA polymerase II [GO:0006357]'
4	CTCFL	CRSCAGGGGGCRSB	3.44e-08	CTCFL BORIS	Homo sapiens (Human)	'DNA methylation involved in gamete generation [GO:0043046]'	'cell cycle [GO:0007049]'	'histone methylation [GO:0016571]'	'positive regulation of gene expression [GO:0010628]'	'positive regulation of transcription by RNA polymerase II [GO:0045944]'	'positive regulation of transcription, DNA-templated [GO:0045893]'	'regulation of gene expression by genetic imprinting [GO:0006349]'	'regulation of histone H3-K4 methylation [GO:0051569]'
5	KLF16	GMCACGCCCCC	4.36e-07	KLF16 BTEB4 NSLP2	Homo sapiens (Human)	'dopamine receptor signaling pathway [GO:0007212]'	'regulation of transcription by RNA polymerase II [GO:0006357]'
6	TFAP2A	HGCCYSAGGCD	1.85e-06	TFAP2A AP2TF TFAP2	Homo sapiens (Human)	'bone morphogenesis [GO:0060349]'	'cellular response to iron ion [GO:0071281]'	'embryonic cranial skeleton morphogenesis [GO:0048701]'	'embryonic forelimb morphogenesis [GO:0035115]'	'eyelid development in camera-type eye [GO:0061029]'	'inner ear morphogenesis [GO:0042472]'	'kidney development [GO:0001822]'	'negative regulation of apoptotic process [GO:0043066]'	'negative regulation of cell population proliferation [GO:0008285]'	'negative regulation of reactive oxygen species metabolic process [GO:2000378]'	'negative regulation of transcription by RNA polymerase II [GO:0000122]'	'negative regulation of transcription by competitive promoter binding [GO:0010944]'	'negative regulation of transcription, DNA-templated [GO:0045892]'	'oculomotor nerve formation [GO:0021623]'	'optic cup structural organization [GO:0003409]'	'optic vesicle morphogenesis [GO:0003404]'	'positive regulation of bone mineralization [GO:0030501]'	'positive regulation of gene expression [GO:0010628]'	'positive regulation of neuron apoptotic process [GO:0043525]'	'positive regulation of tooth mineralization [GO:0070172]'	'positive regulation of transcription by RNA polymerase II [GO:0045944]'	'positive regulation of transcription, DNA-templated [GO:0045893]'	'regulation of cell differentiation [GO:0045595]'	'regulation of transcription by RNA polymerase II [GO:0006357]'	'retina layer formation [GO:0010842]'	'roof of mouth development [GO:0060021]'	'sensory perception of sound [GO:0007605]'	'trigeminal nerve development [GO:0021559]'
7	SP3	VCCACGCCCMC	7.22e-06	SP3	Homo sapiens (Human)	'B cell differentiation [GO:0030183]'	'T cell differentiation [GO:0030217]'	'definitive hemopoiesis [GO:0060216]'	'embryonic camera-type eye morphogenesis [GO:0048596]'	'embryonic placenta development [GO:0001892]'	'embryonic process involved in female pregnancy [GO:0060136]'	'embryonic skeletal system development [GO:0048706]'	'enucleate erythrocyte differentiation [GO:0043353]'	'granulocyte differentiation [GO:0030851]'	'liver development [GO:0001889]'	'lung development [GO:0030324]'	'megakaryocyte differentiation [GO:0030219]'	'monocyte differentiation [GO:0030224]'	'natural killer cell differentiation [GO:0001779]'	'negative regulation of transcription, DNA-templated [GO:0045892]'	'ossification [GO:0001503]'	'positive regulation of transcription by RNA polymerase II [GO:0045944]'	'positive regulation of transcription, DNA-templated [GO:0045893]'	'regulation of transcription by RNA polymerase II [GO:0006357]'	'regulation of transcription, DNA-templated [GO:0006355]'	'trophectodermal cell differentiation [GO:0001829]'
8	KLF5	GCCCCDCCCH	7.44e-06	KLF5 BTEB2 CKLF IKLF	Homo sapiens (Human)	'angiogenesis [GO:0001525]'	'cell-cell signaling via exosome [GO:0099156]'	'cellular response to leukemia inhibitory factor [GO:1990830]'	'cellular response to organic cyclic compound [GO:0071407]'	'cellular response to peptide [GO:1901653]'	'intestinal epithelial cell development [GO:0060576]'	'microvillus assembly [GO:0030033]'	'myotube differentiation involved in skeletal muscle regeneration [GO:0014908]'	'negative regulation of transcription by RNA polymerase II [GO:0000122]'	'positive regulation of cell population proliferation [GO:0008284]'	'positive regulation of fat cell differentiation [GO:0045600]'	'positive regulation of pri-miRNA transcription by RNA polymerase II [GO:1902895]'	'positive regulation of transcription by RNA polymerase II [GO:0045944]'	'positive regulation of transcription by transcription factor localization [GO:0061586]'	'regulation of microvillus assembly [GO:0032534]'	'regulation of transcription by RNA polymerase II [GO:0006357]'	'satellite cell activation involved in skeletal muscle regeneration [GO:0014901]'	'skeletal muscle satellite cell differentiation [GO:0014816]'	'transcription by RNA polymerase II [GO:0006366]'
9	TFAP2A(var.2)	YGCCCBVRGGCR	7.5e-06
10	ZNF740	MCCCCCCCAC	1.47e-05	ZNF740 TB7	Homo sapiens (Human)	'positive regulation of transcription by RNA polymerase II [GO:0045944]'
11	LMX1B	NYAATTAA	3.62e-05	LMX1B	Homo sapiens (Human)	'dopaminergic neuron differentiation [GO:0071542]'	'dorsal/ventral pattern formation [GO:0009953]'	'in utero embryonic development [GO:0001701]'	'multicellular organism development [GO:0007275]'	'neuron differentiation [GO:0030182]'	'positive regulation of transcription by RNA polymerase II [GO:0045944]'	'regulation of transcription, DNA-templated [GO:0006355]'
12	DREME-12 *	GGGAGGGR	3.67e-05	* MAZ binding motif, https://mcb.asm.org/content/28/20/6521	Homo sapiens (Human)	negative regulation of apoptotic signaling pathway [GO:2001234]'	positive regulation of cell migration [GO:0030335]'	positive regulation of cell population proliferation [GO:0008284]'	positive regulation of gene expression [GO:0010628]'	positive regulation of phosphatidylinositol 3-kinase signaling [GO:0014068]'	positive regulation of protein kinase B signaling [GO:0051897]'	positive regulation of transcription, DNA-templated [GO:0045893]'	termination of RNA polymerase II transcription [GO:0006369]'	transcription initiation from RNA polymerase II promoter [GO:0006367]'
13	Foxd3	GWWTGTTTDTTT	3.73e-05	FOXD3 HFH2	Homo sapiens (Human)	'anatomical structure morphogenesis [GO:0009653]'	'cell differentiation [GO:0030154]'	'in utero embryonic development [GO:0001701]'	'negative regulation of transcription by RNA polymerase II [GO:0000122]'	'positive regulation of transcription by RNA polymerase II [GO:0045944]'	'regulation of transcription by RNA polymerase II [GO:0006357]'	'somatic stem cell population maintenance [GO:0035019]'
14	Hes1	SVCACGYGHN	4.96e-05	HES1 BHLHB39 HL HRY	Homo sapiens (Human)	'Notch signaling pathway [GO:0007219]'	'S-shaped body morphogenesis [GO:0072050]'	'adenohypophysis development [GO:0021984]'	'anterior/posterior pattern specification [GO:0009952]'	'artery morphogenesis [GO:0048844]'	'ascending aorta morphogenesis [GO:0035910]'	'cardiac neural crest cell development involved in outflow tract morphogenesis [GO:0061309]'	'cell adhesion [GO:0007155]'	'cell differentiation [GO:0030154]'	'cell maturation [GO:0048469]'	'cell migration [GO:0016477]'	'cell morphogenesis involved in neuron differentiation [GO:0048667]'	'cochlea development [GO:0090102]'	'comma-shaped body morphogenesis [GO:0072049]'	'common bile duct development [GO:0061009]'	'embryonic heart tube morphogenesis [GO:0003143]'	'establishment of epithelial cell polarity [GO:0090162]'	'forebrain radial glial cell differentiation [GO:0021861]'	'glomerulus vasculature development [GO:0072012]'	'hindbrain morphogenesis [GO:0021575]'	'inner ear receptor cell stereocilium organization [GO:0060122]'	'labyrinthine layer blood vessel development [GO:0060716]'	'lateral inhibition [GO:0046331]'	'liver development [GO:0001889]'	'lung development [GO:0030324]'	'metanephric nephron tubule morphogenesis [GO:0072282]'	'midbrain development [GO:0030901]'	'midbrain-hindbrain boundary morphogenesis [GO:0021555]'	'negative regulation of cell fate determination [GO:1905934]'	'negative regulation of forebrain neuron differentiation [GO:2000978]'	'negative regulation of glial cell proliferation [GO:0060253]'	'negative regulation of inner ear auditory receptor cell differentiation [GO:0045608]'	'negative regulation of neuron differentiation [GO:0045665]'	'negative regulation of oligodendrocyte differentiation [GO:0048715]'	'negative regulation of pancreatic A cell differentiation [GO:2000227]'	'negative regulation of pro-B cell differentiation [GO:2000974]'	'negative regulation of stem cell differentiation [GO:2000737]'	'negative regulation of stomach neuroendocrine cell differentiation [GO:0061106]'	'negative regulation of transcription by RNA polymerase II [GO:0000122]'	'negative regulation of transcription, DNA-templated [GO:0045892]'	'nervous system development [GO:0007399]'	'neuronal stem cell population maintenance [GO:0097150]'	'oculomotor nerve development [GO:0021557]'	'outflow tract morphogenesis [GO:0003151]'
15	TFDP1	VSGCGGGAAVN	5.68e-05	TFDP1 DP1	Homo sapiens (Human)	'DNA damage response, signal transduction by p53 class mediator resulting in cell cycle arrest [GO:0006977]'	'anoikis [GO:0043276]'	'epidermis development [GO:0008544]'	'negative regulation of G0 to G1 transition [GO:0070317]'	'negative regulation of fat cell proliferation [GO:0070345]'	'positive regulation of protein insertion into mitochondrial membrane involved in apoptotic signaling pathway [GO:1900740]'	'positive regulation of transcription by RNA polymerase II [GO:0045944]'	'regulation of DNA biosynthetic process [GO:2000278]'	'regulation of transcription by RNA polymerase II [GO:0006357]'	'regulation of transcription involved in G1/S transition of mitotic cell cycle [GO:0000083]'
16	Zfx	SSSGCCBVGGCCTS	6.4e-05	Zfx	Mus musculus (Mouse)	'fertilization [GO:0009566]'	'germ cell development [GO:0007281]'	'homeostasis of number of cells [GO:0048872]'	'multicellular organism growth [GO:0035264]'	'oocyte development [GO:0048599]'	'ovarian follicle development [GO:0001541]'	'parental behavior [GO:0060746]'	'post-embryonic development [GO:0009791]'	'regulation of transcription, DNA-templated [GO:0006355]'	'spermatogenesis [GO:0007283]'
17	Dlx1	NVTAATTANN	7.69e-05	DLX1	Homo sapiens (Human)	'cell differentiation [GO:0030154]'	'cellular response to BMP stimulus [GO:0071773]'	'cellular response to transforming growth factor beta stimulus [GO:0071560]'	'cerebral cortex GABAergic interneuron fate commitment [GO:0021893]'	'embryonic skeletal system development [GO:0048706]'	'hippocampus development [GO:0021766]'	'negative regulation of BMP signaling pathway [GO:0030514]'	'negative regulation of Notch signaling pathway [GO:0045746]'	'negative regulation of cellular response to transforming growth factor beta stimulus [GO:1903845]'	'negative regulation of neuron apoptotic process [GO:0043524]'	'negative regulation of oligodendrocyte differentiation [GO:0048715]'	'negative regulation of photoreceptor cell differentiation [GO:0046533]'	'negative regulation of transcription by RNA polymerase II [GO:0000122]'	'odontogenesis of dentin-containing tooth [GO:0042475]'	'positive regulation of amacrine cell differentiation [GO:1902871]'	'positive regulation of cell differentiation [GO:0045597]'	'positive regulation of transcription by RNA polymerase II [GO:0045944]'	'proximal/distal pattern formation [GO:0009954]'	'regulation of transcription by RNA polymerase II [GO:0006357]'	'regulation of transcription from RNA polymerase II promoter involved in forebrain neuron fate commitment [GO:0021882]'	'subpallium development [GO:0021544]'
18	ZBTB7C	RCGACCACCGAN	0.000128	ZBTB7C APM1 ZBTB36 ZNF857C	Homo sapiens (Human)	'negative regulation of cell population proliferation [GO:0008285]'	'positive regulation of fat cell differentiation [GO:0045600]'	'positive regulation of transcription by RNA polymerase II [GO:0045944]'	'regulation of RNA polymerase II regulatory region sequence-specific DNA binding [GO:1903025]'
19	TFAP2C(var.2)	HGCCTSAGGCD	0.000148
20	MYC	NNCCACGTGCNB	0.000265	MYC BHLHE39	Homo sapiens (Human)	'ERK1 and ERK2 cascade [GO:0070371]'	'G1/S transition of mitotic cell cycle [GO:0000082]'	'MAPK cascade [GO:0000165]'	'Notch signaling pathway [GO:0007219]'	'beta-catenin-TCF complex assembly [GO:1904837]'	'branching involved in ureteric bud morphogenesis [GO:0001658]'	'cell cycle arrest [GO:0007050]'	'cellular iron ion homeostasis [GO:0006879]'	'cellular response to DNA damage stimulus [GO:0006974]'	'cellular response to UV [GO:0034644]'	'cellular response to drug [GO:0035690]'	'cellular response to hypoxia [GO:0071456]'	'chromatin remodeling [GO:0006338]'	'chromosome organization [GO:0051276]'	'cytokine-mediated signaling pathway [GO:0019221]'	'energy reserve metabolic process [GO:0006112]'	'fibroblast apoptotic process [GO:0044346]'	'negative regulation of apoptotic process [GO:0043066]'	'negative regulation of cell division [GO:0051782]'	'negative regulation of fibroblast proliferation [GO:0048147]'	'negative regulation of monocyte differentiation [GO:0045656]'	'negative regulation of stress-activated MAPK cascade [GO:0032873]'	'negative regulation of transcription by RNA polymerase II [GO:0000122]'	'oxygen transport [GO:0015671]'	'positive regulation of DNA biosynthetic process [GO:2000573]'	'positive regulation of DNA methylation [GO:1905643]'	'positive regulation of cell population proliferation [GO:0008284]'	'positive regulation of cysteine-type endopeptidase activity involved in apoptotic process [GO:0043280]'	'positive regulation of epithelial cell proliferation [GO:0050679]'	'positive regulation of fibroblast proliferation [GO:0048146]'	'positive regulation of gene expression [GO:0010628]'	'positive regulation of mesenchymal cell proliferation [GO:0002053]'	'positive regulation of metanephric cap mesenchymal cell proliferation [GO:0090096]'	'positive regulation of response to DNA damage stimulus [GO:2001022]'	'positive regulation of telomerase activity [GO:0051973]'	'positive regulation of transcription by RNA polymerase II [GO:0045944]'	'positive regulation of transcription, DNA-templated [GO:0045893]'	'protein deubiquitination [GO:0016579]'	'protein-DNA complex disassembly [GO:0032986]'	'regulation of gene expression [GO:0010468]'	'regulation of telomere maintenance [GO:0032204]'	'regulation of transcription by RNA polymerase II [GO:0006357]'	'response to drug [GO:0042493]'	'response to gamma radiation [GO:0010332]'
21	PHOX2A	TAATYYAATTA	0.000328	PHOX2A ARIX PMX2A	Homo sapiens (Human)	'autonomic nervous system development [GO:0048483]'	'dopaminergic neuron differentiation [GO:0071542]'	'enteric nervous system development [GO:0048484]'	'locus ceruleus development [GO:0021703]'	'midbrain development [GO:0030901]'	'nervous system development [GO:0007399]'	'noradrenergic neuron differentiation [GO:0003357]'	'oculomotor nerve formation [GO:0021623]'	'positive regulation of transcription by RNA polymerase II [GO:0045944]'	'regulation of respiratory gaseous exchange [GO:0043576]'	'somatic motor neuron differentiation [GO:0021523]'	'sympathetic nervous system development [GO:0048485]'	'trochlear nerve formation [GO:0021642]'
22	DREME-5	CCCASCYC	0.000457
23	THAP1	YTGCCCDBA	0.000653	THAP1	Homo sapiens (Human)	'cell cycle [GO:0007049]'	'endothelial cell proliferation [GO:0001935]'	'negative regulation of transcription by RNA polymerase II [GO:0000122]'	'regulation of mitotic cell cycle [GO:0007346]'	'regulation of transcription, DNA-templated [GO:0006355]'	'transcription, DNA-templated [GO:0006351]'
24	TFAP2B	YGCCCBVRGGCA	0.0008	TFAP2B	Homo sapiens (Human)	'aorta morphogenesis [GO:0035909]'	'calcium ion homeostasis [GO:0055074]'	'cellular ammonia homeostasis [GO:0097275]'	'cellular creatinine homeostasis [GO:0097276]'	'cellular urea homeostasis [GO:0097277]'	'collecting duct development [GO:0072044]'	'distal tubule development [GO:0072017]'	'ductus arteriosus closure [GO:0097070]'	'fat cell differentiation [GO:0045444]'	'forelimb morphogenesis [GO:0035136]'	'glucose homeostasis [GO:0042593]'	'glucose metabolic process [GO:0006006]'	'hindlimb morphogenesis [GO:0035137]'	'kidney development [GO:0001822]'	'magnesium ion homeostasis [GO:0010960]'	'metanephric nephron development [GO:0072210]'	'negative regulation of apoptotic process [GO:0043066]'	'negative regulation of cell population proliferation [GO:0008285]'	'negative regulation of cysteine-type endopeptidase activity involved in apoptotic process [GO:0043154]'	'negative regulation of neuron apoptotic process [GO:0043524]'	'negative regulation of transcription by RNA polymerase II [GO:0000122]'	'negative regulation of transcription, DNA-templated [GO:0045892]'	'phosphate ion homeostasis [GO:0055062]'	'positive regulation of cell population proliferation [GO:0008284]'	'positive regulation of neuron apoptotic process [GO:0043525]'	'positive regulation of transcription by RNA polymerase II [GO:0045944]'	'positive regulation of transcription, DNA-templated [GO:0045893]'	'positive regulation of urine volume [GO:0035810]'	'potassium ion homeostasis [GO:0055075]'	'regulation of BMP signaling pathway [GO:0030510]'	'regulation of cell differentiation [GO:0045595]'	'regulation of insulin secretion [GO:0050796]'	'regulation of transcription by RNA polymerase II [GO:0006357]'	'regulation of transcription, DNA-templated [GO:0006355]'	'renal water homeostasis [GO:0003091]'	'response to drug [GO:0042493]'	'retina layer formation [GO:0010842]'	'skin development [GO:0043588]'	'sodium ion homeostasis [GO:0055078]'	'sympathetic nervous system development [GO:0048485]'	'transcription by RNA polymerase II [GO:0006366]'
25	TFAP2A(var.3)	TGCCCYSRGGGCA	0.000958
26	TFAP2C	YGCCYBVRGGCA	0.00113	TFAP2C	Homo sapiens (Human)	'cell-cell signaling [GO:0007267]'	'male gonad development [GO:0008584]'	'negative regulation of transcription by RNA polymerase II [GO:0000122]'	'positive regulation of transcription by RNA polymerase II [GO:0045944]'	'regulation of gene expression, epigenetic [GO:0040029]'	'regulation of transcription by RNA polymerase II [GO:0006357]'
27	LMX1A	YTAATTAA	0.00134	LMX1A	Homo sapiens (Human)	'axon guidance [GO:0007411]'	'cerebellum development [GO:0021549]'	'dentate gyrus development [GO:0021542]'	'dopaminergic neuron differentiation [GO:0071542]'	'locomotory behavior [GO:0007626]'	'memory [GO:0007613]'	'midbrain dopaminergic neuron differentiation [GO:1904948]'	'negative regulation of neuron differentiation [GO:0045665]'	'neuron differentiation [GO:0030182]'	'olfactory behavior [GO:0042048]'	'positive regulation of transcription by RNA polymerase II [GO:0045944]'	'regulation of cell growth [GO:0001558]'	'synapse organization [GO:0050808]'
28	MEOX2	DSTAATTAWN	0.00157	MEOX2 GAX MOX2	Homo sapiens (Human)	'angiogenesis [GO:0001525]'	'blood circulation [GO:0008015]'	'limb development [GO:0060173]'	'multicellular organism development [GO:0007275]'	'negative regulation of cell migration involved in sprouting angiogenesis [GO:0090051]'	'positive regulation of transcription by RNA polymerase II [GO:0045944]'	'roof of mouth development [GO:0060021]'	'skeletal muscle tissue development [GO:0007519]'	'somite development [GO:0061053]'	'somite specification [GO:0001757]'
29	ZIC4	GRCCCCCCGCKGYGH	0.00167	ZIC4	Homo sapiens (Human)	'central nervous system development [GO:0007417]'
30	TFAP2B(var.2)	HGCCTSAGGCD	0.00186
31	GSX2	NSYMATTARH	0.0019	GSX2 GSH2	Homo sapiens (Human)	'forebrain dorsal/ventral pattern formation [GO:0021798]'	'forebrain morphogenesis [GO:0048853]'	'hindbrain morphogenesis [GO:0021575]'	'neuron fate specification [GO:0048665]'	'olfactory bulb interneuron differentiation [GO:0021889]'	'positive regulation of Notch signaling pathway [GO:0045747]'	'positive regulation of oligodendrocyte differentiation [GO:0048714]'	'regulation of cell migration [GO:0030334]'	'regulation of respiratory gaseous exchange by nervous system process [GO:0002087]'	'spinal cord association neuron differentiation [GO:0021527]'	'subpallium neuron fate commitment [GO:0060163]'	'telencephalon regionalization [GO:0021978]'
32	NKX6-2	NYMATTAA	0.00432	NKX6-2 GTX NKX6B	Homo sapiens (Human)	'cell differentiation [GO:0030154]'	'central nervous system myelination [GO:0022010]'	'endocrine pancreas development [GO:0031018]'	'negative regulation of cell fate commitment [GO:0010454]'	'negative regulation of glial cell differentiation [GO:0045686]'	'negative regulation of transcription, DNA-templated [GO:0045892]'	'neuromuscular process controlling balance [GO:0050885]'	'positive regulation of cell fate commitment [GO:0010455]'	'positive regulation of glial cell differentiation [GO:0045687]'	'positive regulation of transcription by RNA polymerase II [GO:0045944]'	'regulation of myelination [GO:0031641]'	'regulation of transcription from RNA polymerase II promoter involved in spinal cord motor neuron fate specification [GO:0021912]'	'regulation of transcription from RNA polymerase II promoter involved in ventral spinal cord interneuron specification [GO:0021913]'	'regulation of transcription, DNA-templated [GO:0006355]'
33	Arid3b	ATATTAATWAN	0.00444	Arid3b Bdp Dril2	Mus musculus (Mouse)	'multicellular organism development [GO:0007275]'	'positive regulation of transcription by RNA polymerase II [GO:0045944]'
34	E2F4	GGGCGGGAARN	0.00498	E2F4	Homo sapiens (Human)	'DNA damage response, signal transduction by p53 class mediator resulting in cell cycle arrest [GO:0006977]'	'animal organ morphogenesis [GO:0009887]'	'blood circulation [GO:0008015]'	'cell volume homeostasis [GO:0006884]'	'centriole assembly [GO:0098534]'	'epithelial cell development [GO:0002064]'	'motile cilium assembly [GO:0044458]'	'multi-ciliated epithelial cell differentiation [GO:1903251]'	'negative regulation of transcription by RNA polymerase II [GO:0000122]'	'positive regulation of transcription by RNA polymerase II [GO:0045944]'	'regulation of cell cycle [GO:0051726]'	'regulation of cell population proliferation [GO:0042127]'	'regulation of transcription from RNA polymerase II promoter in response to UV-induced DNA damage [GO:0010767]'	'regulation of transcription involved in G1/S transition of mitotic cell cycle [GO:0000083]'	'response to organonitrogen compound [GO:0010243]'
35	MYCN	VVCCACGTGGBB	0.00528	MYCN BHLHE37 NMYC	Homo sapiens (Human)	'negative regulation of gene expression [GO:0010629]'	'positive regulation of gene expression [GO:0010628]'	'positive regulation of production of miRNAs involved in gene silencing by miRNA [GO:1903800]'	'positive regulation of transcription by RNA polymerase II [GO:0045944]'	'positive regulation of transcription, DNA-templated [GO:0045893]'	'regulation of transcription by RNA polymerase II [GO:0006357]'
36	KLF9	VSCCACACCCACH	0.00544	KLF9 BTEB BTEB1	Homo sapiens (Human)	'cellular response to cortisol stimulus [GO:0071387]'	'cellular response to thyroid hormone stimulus [GO:0097067]'	'circadian rhythm [GO:0007623]'	'negative regulation of keratinocyte proliferation [GO:0010839]'	'regulation of transcription by RNA polymerase II [GO:0006357]'
37	HOXB2	NNTMATTANN	0.00576	HOXB2 HOX2H	Homo sapiens (Human)	'anterior/posterior pattern specification [GO:0009952]'	'blood circulation [GO:0008015]'	'dorsal/ventral pattern formation [GO:0009953]'	'embryonic skeletal system morphogenesis [GO:0048704]'	'facial nerve structural organization [GO:0021612]'	'morphogenesis of an epithelial sheet [GO:0002011]'	'multicellular organism development [GO:0007275]'	'neural nucleus development [GO:0048857]'	'positive regulation of transcription by RNA polymerase II [GO:0045944]'	'rhombomere 3 development [GO:0021569]'	'rhombomere 4 development [GO:0021570]'
38	UNCX	YYAATTAV	0.00623	UNCX UNCX4.1	Homo sapiens (Human)	'cartilage condensation [GO:0001502]'	'common myeloid progenitor cell proliferation [GO:0035726]'	'dorsal spinal cord development [GO:0021516]'	'olfactory bulb interneuron differentiation [GO:0021889]'	'pattern specification process [GO:0007389]'	'regulation of cell differentiation [GO:0045595]'
39	ZBTB7A	NVCCGGAAGTGSV	0.00645	ZBTB7A FBI1 LRF ZBTB7 ZNF857A	Homo sapiens (Human)	'B cell differentiation [GO:0030183]'	'cellular response to DNA damage stimulus [GO:0006974]'	'chromatin organization [GO:0006325]'	'chromatin remodeling [GO:0006338]'	'double-strand break repair via classical nonhomologous end joining [GO:0097680]'	'erythrocyte maturation [GO:0043249]'	'fat cell differentiation [GO:0045444]'	'negative regulation of Notch signaling pathway [GO:0045746]'	'negative regulation of androgen receptor signaling pathway [GO:0060766]'	'negative regulation of transcription, DNA-templated [GO:0045892]'	'negative regulation of transforming growth factor beta receptor signaling pathway [GO:0030512]'	'positive regulation of NF-kappaB transcription factor activity [GO:0051092]'	'protein localization to nucleus [GO:0034504]'	'regulation of DNA-binding transcription factor activity [GO:0051090]'	'regulation of alternative mRNA splicing, via spliceosome [GO:0000381]'	'regulation of apoptotic process [GO:0042981]'	'regulation of glycolytic process [GO:0006110]'	'regulation of transcription regulatory region DNA binding [GO:2000677]'	'regulation of transcription, DNA-templated [GO:0006355]'	'transcription, DNA-templated [GO:0006351]'
40	Tcfl5	NBCDCGHGVN	0.00657	TCFL5 CHA E2BP1	Homo sapiens (Human)	'cell differentiation [GO:0030154]'	'multicellular organism development [GO:0007275]'	'negative regulation of transcription by RNA polymerase II [GO:0000122]'	'regulation of cell differentiation [GO:0045595]'	'regulation of cell population proliferation [GO:0042127]'	'regulation of transcription, DNA-templated [GO:0006355]'	'spermatogenesis [GO:0007283]'	'transcription by RNA polymerase II [GO:0006366]'
41	DREME-9 *	TWTAWA	0.00788	* DEK binding site, https://molecular-cancer.biomedcentral.com/articles/10.1186/1476-4598-13-215/tables/2	Homo sapiens (Human)	chromatin organization [GO:0006325]'	positive regulation of gene expression, epigenetic [GO:0045815]'	regulation of double-strand break repair [GO:2000779]'	regulation of transcription by RNA polymerase II [GO:0006357]'	signal transduction [GO:0007165]'	transcription by RNA polymerase II [GO:0006366]'	viral genome replication [GO:0019079]'
42	MIXL1	NBYAATTAVN	0.00927	MIXL1 MIXL	Homo sapiens (Human)	'cell migration involved in gastrulation [GO:0042074]'	'digestive tract development [GO:0048565]'	'endoderm development [GO:0007492]'	'endodermal cell differentiation [GO:0035987]'	'gastrulation [GO:0007369]'	'heart development [GO:0007507]'	'hematopoietic progenitor cell differentiation [GO:0002244]'	'negative regulation of hematopoietic progenitor cell differentiation [GO:1901533]'	'positive regulation of mesoderm development [GO:2000382]'	'positive regulation of transcription by RNA polymerase II [GO:0045944]'
43	LIN54	DTTTRAATH	0.00954	LIN54 CXCDC1 KIAA2037	Homo sapiens (Human)	'cell cycle [GO:0007049]'	'regulation of cell cycle [GO:0051726]'	'regulation of transcription, DNA-templated [GO:0006355]'
44	HIC2	RTGCCCRSB	0.0122	HIC2 HRG22 KIAA1020 ZBTB30	Homo sapiens (Human)	'negative regulation of transcription, DNA-templated [GO:0045892]'
45	NKX6-1	NTMATTAA	0.0134	NKX6-1 NKX6A	Homo sapiens (Human)	'animal organ morphogenesis [GO:0009887]'	'cell differentiation [GO:0030154]'	'cellular response to cytokine stimulus [GO:0071345]'	'cellular response to peptide hormone stimulus [GO:0071375]'	'detection of glucose [GO:0051594]'	'negative regulation of glial cell differentiation [GO:0045686]'	'negative regulation of transcription by RNA polymerase II [GO:0000122]'	'neuron migration [GO:0001764]'	'oligodendrocyte differentiation [GO:0048709]'	'pancreas development [GO:0031016]'	'positive regulation of DNA-binding transcription factor activity [GO:0051091]'	'positive regulation of glial cell differentiation [GO:0045687]'	'positive regulation of insulin secretion [GO:0032024]'	'positive regulation of neuron differentiation [GO:0045666]'	'positive regulation of transcription by RNA polymerase II [GO:0045944]'	'positive regulation of type B pancreatic cell development [GO:2000078]'	'regulation of axon extension [GO:0030516]'	'regulation of neuron migration [GO:2001222]'	'regulation of transcription from RNA polymerase II promoter involved in spinal cord motor neuron fate specification [GO:0021912]'	'regulation of transcription from RNA polymerase II promoter involved in ventral spinal cord interneuron specification [GO:0021913]'	'response to nicotine [GO:0035094]'	'smoothened signaling pathway [GO:0007224]'	'transcription by RNA polymerase II [GO:0006366]'	'type B pancreatic cell maturation [GO:0072560]'	'type B pancreatic cell proliferation [GO:0044342]'
46	EVX1	VVTAATTABS	0.0152	EVX1	Homo sapiens (Human)	'embryo development ending in birth or egg hatching [GO:0009792]'	'positive regulation of transcription by RNA polymerase II [GO:0045944]'	'regulation of transcription from RNA polymerase II promoter involved in ventral spinal cord interneuron specification [GO:0021913]'
[truncated: 30 more columns]
