# Supplementary material for: Functionally Annotating Regulatory Elements in the Equine Genome Using Histone Mark ChIP-Seq
Source: Genes (Basel). 2019 Dec 18;11(1):3. doi: 10.3390/genes11010003 (PMC7017286; doi:10.3390/genes11010003)
Supplement: Supplementary file 1 [file genes-11-00003-s001.zip › Supplement/Table_S10_ame_annotations_lamina_AcEnhUni.xlsx]

## Sheet: ame
rank	motif_DB	motif_ID	motif_alt_ID	consensus	p-value	adj_p-value	E-value	tests	FASTA_max	pos	neg	PWM_min	TP	%TP	FP	%FP
1	/JASPAR/JASPAR2018_CORE_vertebrates_non-redundant.meme	MA0516.1	SP2	GYCCCGCCYCYBSSS	5.84e-19	8.51e-15	5.1e-12	14559	2930	2926	11634	1.02	1518	51.88	4976	42.77
2	/JASPAR/JASPAR2018_CORE_vertebrates_non-redundant.meme	MA0079.3	SP1	GCCCCKCCCCC	4.11e-18	5.98e-14	3.59e-11	14559	2940	2940	11620	1.01	1673	56.9	5580	48.02
3	/JASPAR/JASPAR2018_CORE_vertebrates_non-redundant.meme	MA0746.1	SP3	VCCACGCCCMC	1.95e-17	2.84e-13	1.71e-10	14559	2940	2943	11617	1.01	1643	55.83	5475	47.13
4	/JASPAR/JASPAR2018_CORE_vertebrates_non-redundant.meme	MA0741.1	KLF16	GMCACGCCCCC	2.21e-17	3.22e-13	1.93e-10	14559	2940	2943	11617	1.01	1184	40.23	3710	31.94
5	OUTPUT/Lamina_ACTIVEenhancers_unique/dreme_out/dreme.txt	CCMGGSC	DREME-9	CCAGGSC	2.44e-16	3.56e-12	2.13e-09	14559	3980	3981	10579	1.01	2016	50.64	4560	43.1
6	OUTPUT/Lamina_ACTIVEenhancers_unique/dreme_out/dreme.txt	CCCASCYC	DREME-5	CCCASCYC	2.73e-16	3.97e-12	2.38e-09	14559	4000	3996	10564	1.01	1663	41.62	3626	34.32
7	/JASPAR/JASPAR2018_CORE_vertebrates_non-redundant.meme	MA0146.2	Zfx	SSSGCCBVGGCCTS	7.27e-16	1.06e-11	6.35e-09	14559	4000	3996	10564	1.01	1468	36.74	3145	29.77
8	/JASPAR/JASPAR2018_CORE_vertebrates_non-redundant.meme	MA0810.1	TFAP2A(var.2)	YGCCCBVRGGCR	1.78e-15	2.59e-11	1.56e-08	14559	2840	2836	11724	1.01	1257	44.32	4251	36.26
9	/JASPAR/JASPAR2018_CORE_vertebrates_non-redundant.meme	MA0747.1	SP8	RCCACGCCCMCY	4.49e-15	6.53e-11	3.92e-08	14559	2940	2943	11617	1.01	1232	41.86	3963	34.11
10	/JASPAR/JASPAR2018_CORE_vertebrates_non-redundant.meme	MA0522.2	TCF3	HRCACCTGBN	5.17e-14	7.53e-10	4.52e-07	14559	2840	2840	11720	1.01	1411	49.68	4914	41.93
11	/JASPAR/JASPAR2018_CORE_vertebrates_non-redundant.meme	MA0599.1	KLF5	GCCCCDCCCH	9.63e-14	1.4e-09	8.41e-07	14559	2940	2943	11617	1.01	1650	56.07	5630	48.46
12	/JASPAR/JASPAR2018_CORE_vertebrates_non-redundant.meme	MA0524.2	TFAP2C	YGCCYBVRGGCA	2.11e-13	3.07e-09	1.84e-06	14559	2840	2836	11724	1.01	1269	44.75	4372	37.29
13	OUTPUT/Lamina_ACTIVEenhancers_unique/meme_out/meme.txt	YCTCTGDGCCY	MEME-3	YCTCTGDGCCY	1.55e-12	2.26e-08	1.35e-05	14559	4010	4010	10550	1.01	2692	67.13	6424	60.89
14	/JASPAR/JASPAR2018_CORE_vertebrates_non-redundant.meme	MA0811.1	TFAP2B	YGCCCBVRGGCA	3.78e-12	5.51e-08	3.31e-05	14559	2840	2836	11724	1.01	1208	42.6	4175	35.61
15	/JASPAR/JASPAR2018_CORE_vertebrates_non-redundant.meme	MA0597.1	THAP1	YTGCCCDBA	6.12e-12	8.92e-08	5.35e-05	14559	4040	4044	10516	1	3032	74.98	7289	69.31
16	/JASPAR/JASPAR2018_CORE_vertebrates_non-redundant.meme	MA0003.3	TFAP2A	HGCCYSAGGCD	1.28e-11	1.86e-07	0.000112	14559	2820	2816	11744	1.01	1067	37.89	3670	31.25
17	/JASPAR/JASPAR2018_CORE_vertebrates_non-redundant.meme	MA1100.1	ASCL1	VSAGCAGCTGSNN	1.3e-11	1.89e-07	0.000113	14559	2940	2937	11623	1.01	1144	38.95	3762	32.37
18	OUTPUT/Lamina_ACTIVEenhancers_unique/meme_out/meme.txt	SVSRGRGGNKGGRRGGSDGRGGNNRGSRGG	MEME-1	SVSRGRGGNKGGRRGGSDGRGGNNRGSRGG	1.36e-11	1.98e-07	0.000119	14559	4000	3996	10564	1.13	2430	60.81	5776	54.68
19	/JASPAR/JASPAR2018_CORE_vertebrates_non-redundant.meme	MA0039.3	KLF4	MCACACCCTNN	1.43e-11	2.09e-07	0.000125	14559	2940	2938	11622	1.01	1209	41.15	4009	34.49
20	/JASPAR/JASPAR2018_CORE_vertebrates_non-redundant.meme	MA0830.1	TCF4	HRCACCTGBN	2.25e-11	3.27e-07	0.000196	14559	2840	2840	11720	1.01	1309	46.09	4603	39.27
21	/JASPAR/JASPAR2018_CORE_vertebrates_non-redundant.meme	MA1102.1	CTCFL	CRSCAGGGGGCRSB	6.13e-11	8.92e-07	0.000535	14559	2930	2926	11634	1.02	790	27	2482	21.33
22	OUTPUT/Lamina_ACTIVEenhancers_unique/dreme_out/dreme.txt	CYGCCY	DREME-6	CTGCCY	8.63e-11	1.26e-06	0.000754	14559	4240	4241	10319	1	3258	76.82	7398	71.69
23	/JASPAR/JASPAR2018_CORE_vertebrates_non-redundant.meme	MA0493.1	Klf1	RRCCACACCCW	1.2e-10	1.75e-06	0.00105	14559	4050	4050	10510	1.01	1460	36.05	3209	30.53
24	/JASPAR/JASPAR2018_CORE_vertebrates_non-redundant.meme	MA1107.1	KLF9	VSCCACACCCACH	1.49e-10	2.18e-06	0.00131	14559	2830	2829	11731	1.02	1216	42.98	4285	36.53
25	/JASPAR/JASPAR2018_CORE_vertebrates_non-redundant.meme	MA0751.1	ZIC4	GRCCCCCCGCKGYGH	2.37e-10	3.45e-06	0.00207	14559	13500	13530	1030	1.02	2220	16.41	97	9.42
26	OUTPUT/Lamina_ACTIVEenhancers_unique/dreme_out/dreme.txt	CGTGK	DREME-12	CGTGK	3.16e-10	4.59e-06	0.00276	14559	2840	2839	11721	1	628	22.12	1996	17.03
27	/JASPAR/JASPAR2018_CORE_vertebrates_non-redundant.meme	MA0816.1	Ascl2	ARCAGCTGCY	3.71e-10	5.4e-06	0.00324	14559	4020	4023	10537	1.01	1432	35.6	3186	30.24
28	/JASPAR/JASPAR2018_CORE_vertebrates_non-redundant.meme	MA0103.3	ZEB1	SNCACCTGSVN	4.32e-10	6.29e-06	0.00377	14559	3980	3980	10580	1.01	1828	45.93	4261	40.27
29	/JASPAR/JASPAR2018_CORE_vertebrates_non-redundant.meme	MA0499.1	Myod1	NSCAGCTGYYNYB	5.76e-10	8.38e-06	0.00503	14559	4020	4021	10539	1.01	1585	39.42	3581	33.98
30	/JASPAR/JASPAR2018_CORE_vertebrates_non-redundant.meme	MA0824.1	ID4	NRCACCTGBH	6e-10	8.73e-06	0.00524	14559	3980	3980	10580	1.01	1560	39.2	3571	33.75
31	/JASPAR/JASPAR2018_CORE_vertebrates_non-redundant.meme	MA0753.1	ZNF740	MCCCCCCCAC	1.07e-09	1.55e-05	0.00931	14559	2920	2916	11644	1.01	1012	34.71	3370	28.94
32	/JASPAR/JASPAR2018_CORE_vertebrates_non-redundant.meme	MA0820.1	FIGLA	WMCACCTGKW	1.46e-09	2.12e-05	0.0127	14559	2760	2765	11795	1.01	1406	50.85	5257	44.57
33	/JASPAR/JASPAR2018_CORE_vertebrates_non-redundant.meme	MA0814.1	TFAP2C(var.2)	HGCCTSAGGCD	1.71e-09	2.49e-05	0.0149	14559	2820	2816	11744	1.01	968	34.38	3362	28.63
34	OUTPUT/Lamina_ACTIVEenhancers_unique/dreme_out/dreme.txt	GGSTGGGA	DREME-18	GGSTGGGA	2.23e-09	3.24e-05	0.0195	14559	4220	4220	10340	1.01	847	20.07	1651	15.97
35	/JASPAR/JASPAR2018_CORE_vertebrates_non-redundant.meme	MA0048.2	NHLH1	CGCAGCTGCK	2.71e-09	3.94e-05	0.0237	14559	2850	2850	11710	1.01	866	30.39	2922	24.95
36	/JASPAR/JASPAR2018_CORE_vertebrates_non-redundant.meme	MA0056.1	MZF1	BGGGGA	5.66e-09	8.25e-05	0.0495	14559	2920	2921	11639	1	2221	76.04	8236	70.76
37	OUTPUT/Lamina_ACTIVEenhancers_unique/dreme_out/dreme.txt	CCAGGM	DREME-15	CCAGGM	8.82e-09	0.000128	0.077	14559	4000	3997	10563	1	3044	76.16	7555	71.52
38	/JASPAR/JASPAR2018_CORE_vertebrates_non-redundant.meme	MA0812.1	TFAP2B(var.2)	HGCCTSAGGCD	8.96e-09	0.00013	0.0783	14559	2820	2816	11744	1.01	774	27.49	2630	22.39
39	/JASPAR/JASPAR2018_CORE_vertebrates_non-redundant.meme	MA0671.1	NFIX	NNTGCCAAN	1.13e-08	0.000164	0.0986	14559	4240	4239	10321	1	2911	68.67	6587	63.82
40	/JASPAR/JASPAR2018_CORE_vertebrates_non-redundant.meme	MA0807.1	TBX5	AGGTGTKA	1.18e-08	0.000171	0.103	14559	2820	2819	11741	1.01	1374	48.74	5036	42.89
41	/JASPAR/JASPAR2018_CORE_vertebrates_non-redundant.meme	MA1099.1	Hes1	SVCACGYGHN	2.43e-08	0.000353	0.212	14559	2830	2834	11726	1	503	17.75	1598	13.63
42	/JASPAR/JASPAR2018_CORE_vertebrates_non-redundant.meme	MA0500.1	Myog	RRCAGCTGSNV	4.56e-08	0.000663	0.398	14559	4000	4005	10555	1.01	1523	38.03	3512	33.27
43	/JASPAR/JASPAR2018_CORE_vertebrates_non-redundant.meme	MA0738.1	HIC2	RTGCCCRSB	5.52e-08	0.000804	0.482	14559	4220	4216	10344	1	2302	54.6	5145	49.74
44	/JASPAR/JASPAR2018_CORE_vertebrates_non-redundant.meme	MA0695.1	ZBTB7C	RCGACCACCGAN	5.61e-08	0.000817	0.49	14559	2940	2935	11625	1.01	837	28.52	2757	23.72
45	/JASPAR/JASPAR2018_CORE_vertebrates_non-redundant.meme	MA0872.1	TFAP2A(var.3)	TGCCCYSRGGGCA	5.85e-08	0.000852	0.511	14559	2830	2833	11727	1.02	615	21.71	2033	17.34
46	/JASPAR/JASPAR2018_CORE_vertebrates_non-redundant.meme	MA0014.3	PAX5	RRGCGTGACCNN	5.93e-08	0.000863	0.518	14559	2830	2834	11726	1.01	395	13.94	1214	10.35
47	/JASPAR/JASPAR2018_CORE_vertebrates_non-redundant.meme	MA0745.1	SNAI2	DRCAGGTGB	8.11e-08	0.00118	0.708	14559	3990	3986	10574	1	1781	44.68	4215	39.86
48	/JASPAR/JASPAR2018_CORE_vertebrates_non-redundant.meme	MA0154.3	EBF1	ATTCCCHWGGGAMT	9.04e-08	0.00131	0.789	14559	3980	3982	10578	1.02	562	14.11	1155	10.92
49	OUTPUT/Lamina_ACTIVEenhancers_unique/dreme_out/dreme.txt	CASACACR	DREME-7	CACACACA	1.17e-07	0.00171	1.02	14559	2840	2838	11722	1.01	737	25.97	2507	21.39
50	/JASPAR/JASPAR2018_CORE_vertebrates_non-redundant.meme	MA0521.1	Tcf12	RACAGCTGSNV	1.41e-07	0.00204	1.23	14559	3990	3994	10566	1.01	1468	36.76	3404	32.22
51	/JASPAR/JASPAR2018_CORE_vertebrates_non-redundant.meme	MA0528.1	ZNF263	GGAGGAGGRRGRGGRGGRRGR	2.32e-07	0.00337	2.02	14559	3010	3014	11546	1.09	2031	67.39	7208	62.43
52	/JASPAR/JASPAR2018_CORE_vertebrates_non-redundant.meme	MA0742.1	Klf12	GRCCACGCCCWHHWH	2.82e-07	0.00409	2.45	14559	3030	3032	11528	1.02	303	9.99	826	7.17
53	/JASPAR/JASPAR2018_CORE_vertebrates_non-redundant.meme	MA0813.1	TFAP2B(var.3)	TGCCCYBRGGGCA	3.13e-07	0.00454	2.72	14559	13500	13512	1048	1.02	2388	17.67	124	11.83
54	/JASPAR/JASPAR2018_CORE_vertebrates_non-redundant.meme	MA0065.2	Pparg::Rxra	STRGGGCARAGGKCA	5.91e-07	0.00857	5.14	14559	2940	2942	11618	1.02	1654	56.22	5948	51.2
55	/JASPAR/JASPAR2018_CORE_vertebrates_non-redundant.meme	MA0815.1	TFAP2C(var.3)	TGCCCYSRGGGCA	7.29e-07	0.0106	6.33	14559	13500	13512	1048	1.02	2254	16.68	117	11.16
56	/JASPAR/JASPAR2018_CORE_vertebrates_non-redundant.meme	MA1109.1	NEUROD1	NRACAGATGGYNN	8.31e-07	0.012	7.21	14559	4240	4241	10319	1.01	1615	38.08	3496	33.88
57	/JASPAR/JASPAR2018_CORE_vertebrates_non-redundant.meme	MA0471.1	E2F6	RGGCGGGARRV	1e-06	0.0145	8.7	14559	3550	3546	11014	1.01	1363	38.44	3747	34.02
# AME (Analysis of Motif Enrichment): Version 5.0.5 compiled on Aug 16 2019 at 11:40:04
# The format of this file is described at http://meme-suite.org/doc/ame-output-format.html.
# ame --o AME_OUTPUT/Lamina_ACTIVEenhancers_unique Lamina_ACTIVEenhancers_unique.fa /JASPAR/JASPAR2018_CORE_vertebrates_non-redundant.meme OUTPUT/Lamina_ACTIVEenhancers_unique/meme_out/meme.txt OUTPUT/Lamina_ACTIVEenhancers_unique/dreme_out/dreme.txt

## Sheet: Uniprot
yourlist:M201908236746803381A1F0E0DB47453E0216320D9571E4E	Entry	Entry name	Status	Protein names	Gene names	Organism	Length	GO (biological pathways)
SP2	L8FSM5	SUB2_PSED2	reviewed	Subtilisin-like protease 2 (EC 3.4.21.-) (Destructin-1) (Serine protease 2) (PdSP2)	SP2 GMDG_06417	Pseudogymnoascus destructans (strain ATCC MYA-4855 / 20631-21) (Bat white-nose syndrome fungus) (Geomyces destructans)	400	unknown
SP2	P20613	SSP2_BOMMO	reviewed	Sex-specific storage-protein 2 (SP 2) (Arylphorin)	SP2	Bombyx mori (Silk moth)	704	unknown
SP2	P42820	CHIP_BETVU	reviewed	Acidic endochitinase SP2 (EC 3.2.1.14)	SP2	Beta vulgaris (Sugar beet)	288	cell wall macromolecule catabolic process [GO:0016998]; chitin catabolic process [GO:0006032]; defense response [GO:0006952]; polysaccharide catabolic process [GO:0000272]
SP2	Q02086	SP2_HUMAN	reviewed	Transcription factor Sp2	SP2 KIAA0048	Homo sapiens (Human)	613	immune response [GO:0006955]; multicellular organism growth [GO:0035264]; negative regulation of transcription by RNA polymerase II [GO:0000122]; regulation of transcription by RNA polymerase II [GO:0006357]
SP2	Q5E9U0	SP2_BOVIN	reviewed	Transcription factor Sp2	SP2	Bos taurus (Bovine)	613	multicellular organism growth [GO:0035264]; regulation of transcription by RNA polymerase II [GO:0006357]
SP2	Q64707	U2AFL_MOUSE	reviewed	U2 small nuclear ribonucleoprotein auxiliary factor 35 kDa subunit-related protein 1 (CCCH type zinc finger, RNA-binding motif and serine/arginine rich protein 1) (SP2) (U2(RNU2) small nuclear RNA auxiliary factor 1-like 1)	Zrsr1 Sp2 Sp2-7 U2af1-rs1 U2af1l1	Mus musculus (Mouse)	428	mRNA splicing, via spliceosome [GO:0000398]
SP2	Q9D2H6	SP2_MOUSE	reviewed	Transcription factor Sp2	Sp2 Kiaa0048	Mus musculus (Mouse)	612	cardiovascular system development [GO:0072358]; embryonic organ development [GO:0048568]; fibroblast proliferation [GO:0048144]; in utero embryonic development [GO:0001701]; multicellular organism growth [GO:0035264]; negative regulation of transcription by RNA polymerase II [GO:0000122]; regulation of transcription by RNA polymerase II [GO:0006357]
SP3	L8GD75	SUB3_PSED2	reviewed	Subtilisin-like protease 3 (EC 3.4.21.-) (Destructin-3) (Serine protease 3) (PdSP3)	SP3 GMDG_04447	Pseudogymnoascus destructans (strain ATCC MYA-4855 / 20631-21) (Bat white-nose syndrome fungus) (Geomyces destructans)	404	unknown
SP3	O70494	SP3_MOUSE	reviewed	Transcription factor Sp3	Sp3	Mus musculus (Mouse)	783	B cell differentiation [GO:0030183]; T cell differentiation [GO:0030217]; definitive hemopoiesis [GO:0060216]; embryonic camera-type eye morphogenesis [GO:0048596]; embryonic placenta development [GO:0001892]; embryonic process involved in female pregnancy [GO:0060136]; embryonic skeletal system development [GO:0048706]; enucleate erythrocyte differentiation [GO:0043353]; erythrocyte differentiat…
SP3	Q02447	SP3_HUMAN	reviewed	Transcription factor Sp3 (SPR-2)	SP3	Homo sapiens (Human)	781	B cell differentiation [GO:0030183]; T cell differentiation [GO:0030217]; definitive hemopoiesis [GO:0060216]; embryonic camera-type eye morphogenesis [GO:0048596]; embryonic placenta development [GO:0001892]; embryonic process involved in female pregnancy [GO:0060136]; embryonic skeletal system development [GO:0048706]; enucleate erythrocyte differentiation [GO:0043353]; granulocyte differentiat…
SP3	Q90WR8	SP3_CHICK	reviewed	Transcription factor Sp3	SP3	Gallus gallus (Chicken)	771	B cell differentiation [GO:0030183]; T cell differentiation [GO:0030217]; definitive hemopoiesis [GO:0060216]; embryonic camera-type eye morphogenesis [GO:0048596]; embryonic skeletal system development [GO:0048706]; enucleate erythrocyte differentiation [GO:0043353]; granulocyte differentiation [GO:0030851]; liver development [GO:0001889]; lung development [GO:0030324]; megakaryocyte differentia…
SP1	L8G6I7	SUB1_PSED2	reviewed	Subtilisin-like protease 1 (EC 3.4.21.-) (Destructin-2) (Serine protease 1) (PdSP1)	SP1 GMDG_08491	Pseudogymnoascus destructans (strain ATCC MYA-4855 / 20631-21) (Bat white-nose syndrome fungus) (Geomyces destructans)	400	unknown
SP1	O89090	SP1_MOUSE	reviewed	Transcription factor Sp1 (Specificity protein 1)	Sp1	Mus musculus (Mouse)	784	cellular response to insulin stimulus [GO:0032869]; definitive hemopoiesis [GO:0060216]; embryonic camera-type eye morphogenesis [GO:0048596]; embryonic placenta development [GO:0001892]; embryonic process involved in female pregnancy [GO:0060136]; embryonic skeletal system development [GO:0048706]; enucleate erythrocyte differentiation [GO:0043353]; in utero embryonic development [GO:0001701]; l…
SP1	P08047	SP1_HUMAN	reviewed	Transcription factor Sp1	SP1 TSFP1	Homo sapiens (Human)	785	cellular response to insulin stimulus [GO:0032869]; positive regulation by host of viral transcription [GO:0043923]; positive regulation of angiogenesis [GO:0045766]; positive regulation of blood vessel endothelial cell migration [GO:0043536]; positive regulation of gene expression [GO:0010628]; positive regulation of hydrogen sulfide biosynthetic process [GO:1904828]; positive regulation of tran…
SP1	P09179	SSP1_BOMMO	reviewed	Sex-specific storage-protein 1 (SP 1) (Methionine-rich storage protein)	SP1	Bombyx mori (Silk moth)	747	unknown
SP1	Q01714	SP1_RAT	reviewed	Transcription factor Sp1	Sp1	Rattus norvegicus (Rat)	786	cellular response to insulin stimulus [GO:0032869]; positive regulation by host of viral transcription [GO:0043923]; positive regulation of angiogenesis [GO:0045766]; positive regulation of blood vessel endothelial cell migration [GO:0043536]; positive regulation of hydrogen sulfide biosynthetic process [GO:1904828]; positive regulation of transcription by RNA polymerase II [GO:0045944]; positive…
SP1	Q76LW6	DAND5_MOUSE	reviewed	DAN domain family member 5 (Cerberus-like protein 2) (Cerl-2)	Dand5 Cerl2 Sp1	Mus musculus (Mouse)	185	atrial septum development [GO:0003283]; determination of heart left/right asymmetry [GO:0061371]; determination of left/right asymmetry in lateral mesoderm [GO:0003140]; determination of left/right symmetry [GO:0007368]; negative regulation of BMP signaling pathway [GO:0030514]; negative regulation of nodal signaling pathway [GO:1900108]; negative regulation of nodal signaling pathway involved in…
SP1	Q8L7N4	SP1_ARATH	reviewed	E3 ubiquitin-protein ligase SP1 (EC 2.3.2.27) (DIAP1-like protein 1) (Protein SUPPRESSOR OF PPI1 LOCUS 1) (RING-type E3 ubiquitin transferase SP1)	SP1 DIAL1 At1g63900/At1g63890 T12P18.8/T12P18.9	Arabidopsis thaliana (Mouse-ear cress)	343	organelle organization [GO:0006996]; regulation of protein import into chloroplast stroma [GO:1904215]
SP1	Q8N907	DAND5_HUMAN	reviewed	DAN domain family member 5 (Cerberus-like protein 2) (Cerl-2) (Cysteine knot superfamily 1, BMP antagonist 3) (Gremlin-3)	DAND5 CER2 CKTSF1B3 GREM3 SP1	Homo sapiens (Human)	189	atrial septum development [GO:0003283]; determination of heart left/right asymmetry [GO:0061371]; determination of left/right asymmetry in lateral mesoderm [GO:0003140]; negative regulation of BMP signaling pathway [GO:0030514]; negative regulation of nodal signaling pathway [GO:1900108]; negative regulation of nodal signaling pathway involved in determination of lateral mesoderm left/right asymm…
KLF16	P58334	KLF16_MOUSE	reviewed	Krueppel-like factor 16 (Basic transcription element-binding protein 4) (BTE-binding protein 4) (Dopamine receptor-regulating factor) (Transcription factor BTEB4)	Klf16 Bteb4 Drrf	Mus musculus (Mouse)	251	dopamine receptor signaling pathway [GO:0007212]; negative regulation of transcription by RNA polymerase II [GO:0000122]; regulation of transcription by RNA polymerase II [GO:0006357]
KLF16	Q9BXK1	KLF16_HUMAN	reviewed	Krueppel-like factor 16 (Basic transcription element-binding protein 4) (BTE-binding protein 4) (Novel Sp1-like zinc finger transcription factor 2) (Transcription factor BTEB4) (Transcription factor NSLP2)	KLF16 BTEB4 NSLP2	Homo sapiens (Human)	252	dopamine receptor signaling pathway [GO:0007212]; regulation of transcription by RNA polymerase II [GO:0006357]
Zfx	O62836	ZFX_BOVIN	reviewed	Zinc finger X-chromosomal protein	ZFX	Bos taurus (Bovine)	800	fertilization [GO:0009566]; homeostasis of number of cells [GO:0048872]; multicellular organism growth [GO:0035264]; oocyte development [GO:0048599]; ovarian follicle development [GO:0001541]; parental behavior [GO:0060746]; post-embryonic development [GO:0009791]; regulation of transcription, DNA-templated [GO:0006355]; spermatogenesis [GO:0007283]
Zfx	P00218	FER_THEAC	reviewed	Zinc-containing ferredoxin	zfx Ta1448	Thermoplasma acidophilum (strain ATCC 25905 / DSM 1728 / JCM 9062 / NBRC 15155 / AMRC-C165)	143	unknown
Zfx	P00219	FER_SULAC	reviewed	Zinc-containing ferredoxin	zfx Saci_0456	Sulfolobus acidocaldarius (strain ATCC 33909 / DSM 639 / JCM 8929 / NBRC 15157 / NCIMB 11770)	103	unknown
Zfx	P17010	ZFX_HUMAN	reviewed	Zinc finger X-chromosomal protein	ZFX	Homo sapiens (Human)	805	unknown
Zfx	P17012	ZFX_MOUSE	reviewed	Zinc finger X-chromosomal protein	Zfx	Mus musculus (Mouse)	799	fertilization [GO:0009566]; germ cell development [GO:0007281]; homeostasis of number of cells [GO:0048872]; multicellular organism growth [GO:0035264]; oocyte development [GO:0048599]; ovarian follicle development [GO:0001541]; parental behavior [GO:0060746]; post-embryonic development [GO:0009791]; regulation of transcription, DNA-templated [GO:0006355]; spermatogenesis [GO:0007283]
Zfx	P49949	FER_ACIAM	reviewed	Zinc-containing ferredoxin (Seven-iron ferredoxin)	zfx	Acidianus ambivalens (Desulfurolobus ambivalens)	103	unknown
Zfx	P55907	FER1_SULTO	reviewed	Zinc-containing ferredoxin-1	zfx1 zfx STK_01630	Sulfurisphaera tokodaii (strain DSM 16993 / JCM 10545 / NBRC 100140 / 7) (Sulfolobus tokodaii)	104	unknown
Zfx	P80944	ZFX_PIG	reviewed	Zinc finger X-chromosomal protein (Fragment)	ZFX	Sus scrofa (Pig)	148	unknown
Zfx	P81541	FER_ACIIN	reviewed	Zinc-containing ferredoxin (Seven-iron ferredoxin) (Fragment)	zfx	Acidianus infernus	49	oxidation-reduction process [GO:0055114]
Zfx	P81542	FER_METPR	reviewed	Zinc-containing ferredoxin (Seven-iron ferredoxin) (Fragment)	zfx	Metallosphaera prunae	38	oxidation-reduction process [GO:0055114]
Zfx	P81543	FERA_SULME	reviewed	Zinc-containing ferredoxin A (FDA) (Seven-iron ferredoxin) (Fragment)	zfx	Sulfolobus metallicus	54	oxidation-reduction process [GO:0055114]
SP8	Q5XGT8	SP8_XENLA	reviewed	Transcription factor Sp8	sp8	Xenopus laevis (African clawed frog)	500	unknown
SP8	Q64HY5	SP8_CHICK	reviewed	Transcription factor Sp8	SP8	Gallus gallus (Chicken)	480	dorsal/ventral pattern formation [GO:0009953]; embryonic limb morphogenesis [GO:0030326]; proximal/distal pattern formation [GO:0009954]; regulation of transcription by RNA polymerase II [GO:0006357]
SP8	Q710D6	COX5B_VULVU	reviewed	Cytochrome c oxidase subunit 5B, mitochondrial (Cytochrome c oxidase polypeptide Vb) (Sperm protein 8) (fSP8)	COX5B SP8	Vulpes vulpes (Red fox)	128	unknown
SP8	Q8BMJ8	SP8_MOUSE	reviewed	Transcription factor Sp8	Sp8	Mus musculus (Mouse)	486	dorsal/ventral pattern formation [GO:0009953]; embryonic limb morphogenesis [GO:0030326]; proximal/distal pattern formation [GO:0009954]; regulation of transcription by RNA polymerase II [GO:0006357]
SP8	Q8IXZ3	SP8_HUMAN	reviewed	Transcription factor Sp8 (Specificity protein 8)	SP8	Homo sapiens (Human)	490	dorsal/ventral pattern formation [GO:0009953]; embryonic limb morphogenesis [GO:0030326]; proximal/distal pattern formation [GO:0009954]; regulation of transcription by RNA polymerase II [GO:0006357]
KLF5	Q13887	KLF5_HUMAN	reviewed	Krueppel-like factor 5 (Basic transcription element-binding protein 2) (BTE-binding protein 2) (Colon krueppel-like factor) (GC-box-binding protein 2) (Intestinal-enriched krueppel-like factor) (Transcription factor BTEB2)	KLF5 BTEB2 CKLF IKLF	Homo sapiens (Human)	457	angiogenesis [GO:0001525]; cell-cell signaling via exosome [GO:0099156]; cellular response to leukemia inhibitory factor [GO:1990830]; cellular response to organic cyclic compound [GO:0071407]; cellular response to peptide [GO:1901653]; intestinal epithelial cell development [GO:0060576]; microvillus assembly [GO:0030033]; myotube differentiation involved in skeletal muscle regeneration [GO:00149…
KLF5	Q9Z0Z7	KLF5_MOUSE	reviewed	Krueppel-like factor 5 (Basic transcription element-binding protein 2) (BTE-binding protein 2) (Intestinal-enriched krueppel-like factor) (Transcription factor BTEB2)	Klf5 Bteb2 Iklf	Mus musculus (Mouse)	446	angiogenesis [GO:0001525]; cell-cell signaling via exosome [GO:0099156]; cellular response to leukemia inhibitory factor [GO:1990830]; cellular response to organic cyclic compound [GO:0071407]; cellular response to peptide [GO:1901653]; intestinal epithelial cell development [GO:0060576]; microvillus assembly [GO:0030033]; myotube differentiation involved in skeletal muscle regeneration [GO:00149…
TCF3	P15806	TFE2_MOUSE	reviewed	Transcription factor E2-alpha (Immunoglobulin enhancer-binding factor E12/E47) (Transcription factor 3) (TCF-3) (Transcription factor A1)	Tcf3 Alf2 Me2 Tcfe2a	Mus musculus (Mouse)	651	B cell lineage commitment [GO:0002326]; Peyer's patch development [GO:0048541]; T cell differentiation in thymus [GO:0033077]; cell development [GO:0048468]; erythrocyte differentiation [GO:0030218]; gastrulation [GO:0007369]; histone H3 acetylation [GO:0043966]; histone H4 acetylation [GO:0043967]; immunoglobulin V(D)J recombination [GO:0033152]; lymphocyte differentiation [GO:0030098]; natural …
TCF3	P15923	TFE2_HUMAN	reviewed	Transcription factor E2-alpha (Class B basic helix-loop-helix protein 21) (bHLHb21) (Immunoglobulin enhancer-binding factor E12/E47) (Immunoglobulin transcription factor 1) (Kappa-E2-binding factor) (Transcription factor 3) (TCF-3) (Transcription factor ITF-1)	TCF3 BHLHB21 E2A ITF1	Homo sapiens (Human)	654	B cell differentiation [GO:0030183]; B cell lineage commitment [GO:0002326]; immunoglobulin V(D)J recombination [GO:0033152]; negative regulation of transcription by RNA polymerase II [GO:0000122]; positive regulation of B cell proliferation [GO:0030890]; positive regulation of DNA-binding transcription factor activity [GO:0051091]; positive regulation of cell cycle [GO:0045787]; positive regulat…
TCF3	P21677	TFE2_RAT	reviewed	Transcription factor E2-alpha (Immunoglobulin enhancer-binding factor E12/E47) (Pancreas specific transcription factor 1c) (Transcription factor 3) (TCF-3) (Transcription regulator Pan)	Tcf3 Pan Ptf1c Tcfe2a	Rattus norvegicus (Rat)	649	B cell lineage commitment [GO:0002326]; immunoglobulin V(D)J recombination [GO:0033152]; positive regulation of B cell proliferation [GO:0030890]; positive regulation of DNA-binding transcription factor activity [GO:0051091]; positive regulation of cell cycle [GO:0045787]; positive regulation of gene expression [GO:0010628]; positive regulation of neuron differentiation [GO:0045666]; positive reg…
TCF3	P70062	T7L1A_XENLA	reviewed	Transcription factor 7-like 1-A (HMG box transcription factor 3-A) (TCF-3-A) (xTcf-3)	tcf7l1-a tcf3 tcf3a	Xenopus laevis (African clawed frog)	554	canonical Wnt signaling pathway [GO:0060070]; multicellular organism development [GO:0007275]; negative regulation of transcription by RNA polymerase II [GO:0000122]
TCF3	P98180	TFE2_MESAU	reviewed	Transcription factor E2-alpha (Immunoglobulin-enhancer-binding factor E12/E47) (Transcription factor 3) (TCF-3) (Transcription regulator Pan)	TCF3 PAN	Mesocricetus auratus (Golden hamster)	649	B cell lineage commitment [GO:0002326]; positive regulation of B cell proliferation [GO:0030890]; positive regulation of DNA-binding transcription factor activity [GO:0051091]; positive regulation of cell cycle [GO:0045787]; positive regulation of neuron differentiation [GO:0045666]; positive regulation of transcription by RNA polymerase II [GO:0045944]; positive regulation of transcription, DNA-…
TCF3	Q01978	TFE2_XENLA	reviewed	Transcription factor E2-alpha (Transcription factor 3) (TCF-3) (Transcription factor XE12/XE47)	tcf3 e2a	Xenopus laevis (African clawed frog)	658	positive regulation of neuron differentiation [GO:0045666]
TCF3	Q6GL68	TF7L1_XENTR	reviewed	Transcription factor 7-like 1 (HMG box transcription factor 3) (TCF-3)	tcf7l1 tcf3	Xenopus tropicalis (Western clawed frog) (Silurana tropicalis)	553	canonical Wnt signaling pathway [GO:0060070]; multicellular organism development [GO:0007275]; regulation of transcription by RNA polymerase II [GO:0006357]; regulation of transcription, DNA-templated [GO:0006355]
TCF3	Q90ZB6	T7L1B_XENLA	reviewed	Transcription factor 7-like 1-B (HMG box transcription factor 3-B) (TCF-3-B) (xTcf-3)	tcf7l1-b tcf3 tcf3b	Xenopus laevis (African clawed frog)	551	canonical Wnt signaling pathway [GO:0060070]; multicellular organism development [GO:0007275]; regulation of transcription by RNA polymerase II [GO:0006357]
TCF3	Q9HCS4	TF7L1_HUMAN	reviewed	Transcription factor 7-like 1 (HMG box transcription factor 3) (TCF-3)	TCF7L1 TCF3	Homo sapiens (Human)	588	beta-catenin-TCF complex assembly [GO:1904837]; canonical Wnt signaling pathway [GO:0060070]; chromatin organization [GO:0006325]; regulation of Wnt signaling pathway [GO:0030111]; regulation of transcription by RNA polymerase II [GO:0006357]; regulation of transcription, DNA-templated [GO:0006355]
TCF3	Q9YHE8	T7L1A_DANRE	reviewed	Transcription factor 7-like 1-A (HMG box transcription factor 3-A) (TCF-3) (TCF-3-A) (zTcf-3) (Protein headless)	tcf7l1a hdl tcf3 tcf3a	Danio rerio (Zebrafish) (Brachydanio rerio)	560	canonical Wnt signaling pathway [GO:0060070]; cell proliferation in dorsal spinal cord [GO:0010456]; embryonic camera-type eye morphogenesis [GO:0048596]; endothelial cell fate specification [GO:0060847]; forebrain development [GO:0030900]; generation of neurons [GO:0048699]; head morphogenesis [GO:0060323]; heart development [GO:0007507]; midbrain development [GO:0030901]; negative regulation of…
TCF3	Q9Z1J1	TF7L1_MOUSE	reviewed	Transcription factor 7-like 1 (HMG box transcription factor 3) (TCF-3) (mTCF-3)	Tcf7l1 Tcf3	Mus musculus (Mouse)	584	anterior/posterior axis specification, embryo [GO:0008595]; axial mesoderm morphogenesis [GO:0048319]; canonical Wnt signaling pathway [GO:0060070]; negative regulation of transcription, DNA-templated [GO:0045892]; positive regulation of transcription by RNA polymerase II [GO:0045944]; regulation of stem cell population maintenance [GO:2000036]; regulation of transcription by RNA polymerase II [G…
TFAP2C	Q61312	AP2C_MOUSE	reviewed	Transcription factor AP-2 gamma (AP2-gamma) (AP-2.2) (Activating enhancer-binding protein 2 gamma)	Tfap2c Tcfap2c	Mus musculus (Mouse)	449	cell differentiation [GO:0030154]; cerebral cortex development [GO:0021987]; dichotomous subdivision of terminal units involved in mammary gland duct morphogenesis [GO:0060598]; epithelial cell proliferation involved in mammary gland duct elongation [GO:0060750]; forebrain neuron fate commitment [GO:0021877]; germ-line stem cell population maintenance [GO:0030718]; hair follicle development [GO:0…
TFAP2C	Q92754	AP2C_HUMAN	reviewed	Transcription factor AP-2 gamma (AP2-gamma) (Activating enhancer-binding protein 2 gamma) (Transcription factor ERF-1)	TFAP2C	Homo sapiens (Human)	450	cell-cell signaling [GO:0007267]; male gonad development [GO:0008584]; negative regulation of transcription by RNA polymerase II [GO:0000122]; positive regulation of transcription by RNA polymerase II [GO:0045944]; regulation of gene expression, epigenetic [GO:0040029]; regulation of transcription by RNA polymerase II [GO:0006357]
TFAP2B	Q61313	AP2B_MOUSE	reviewed	Transcription factor AP-2-beta (AP2-beta) (Activating enhancer-binding protein 2-beta)	Tfap2b Tcfap2b	Mus musculus (Mouse)	459	aorta morphogenesis [GO:0035909]; calcium ion homeostasis [GO:0055074]; cellular ammonia homeostasis [GO:0097275]; cellular creatinine homeostasis [GO:0097276]; cellular urea homeostasis [GO:0097277]; collecting duct development [GO:0072044]; distal tubule development [GO:0072017]; ductus arteriosus closure [GO:0097070]; fat cell differentiation [GO:0045444]; forelimb morphogenesis [GO:0035136]; …
TFAP2B	Q76HI7	AP2B_CANLF	reviewed	Transcription factor AP-2-beta (AP2-beta) (Activating enhancer-binding protein 2-beta)	TFAP2B	Canis lupus familiaris (Dog) (Canis familiaris)	460	aorta morphogenesis [GO:0035909]; calcium ion homeostasis [GO:0055074]; cellular ammonia homeostasis [GO:0097275]; cellular creatinine homeostasis [GO:0097276]; cellular urea homeostasis [GO:0097277]; collecting duct development [GO:0072044]; distal tubule development [GO:0072017]; ductus arteriosus closure [GO:0097070]; fat cell differentiation [GO:0045444]; forelimb morphogenesis [GO:0035136]; …
TFAP2B	Q92481	AP2B_HUMAN	reviewed	Transcription factor AP-2-beta (AP2-beta) (Activating enhancer-binding protein 2-beta)	TFAP2B	Homo sapiens (Human)	460	aorta morphogenesis [GO:0035909]; calcium ion homeostasis [GO:0055074]; cellular ammonia homeostasis [GO:0097275]; cellular creatinine homeostasis [GO:0097276]; cellular urea homeostasis [GO:0097277]; collecting duct development [GO:0072044]; distal tubule development [GO:0072017]; ductus arteriosus closure [GO:0097070]; fat cell differentiation [GO:0045444]; forelimb morphogenesis [GO:0035136]; …
THAP1	B5XCB8	THAP1_SALSA	reviewed	THAP domain-containing protein 1	thap1	Salmo salar (Atlantic salmon)	233	cell cycle [GO:0007049]
THAP1	Q1JPT7	THAP1_DANRE	reviewed	THAP domain-containing protein 1	thap1 zgc:136597	Danio rerio (Zebrafish) (Brachydanio rerio)	225	cell cycle [GO:0007049]
THAP1	Q3T0G1	THAP1_BOVIN	reviewed	THAP domain-containing protein 1	THAP1	Bos taurus (Bovine)	213	cell cycle [GO:0007049]; endothelial cell proliferation [GO:0001935]; negative regulation of transcription by RNA polymerase II [GO:0000122]; regulation of mitotic cell cycle [GO:0007346]; regulation of transcription, DNA-templated [GO:0006355]; transcription, DNA-templated [GO:0006351]
THAP1	Q4R3Q6	THAP1_MACFA	reviewed	THAP domain-containing protein 1	THAP1 QtsA-15008	Macaca fascicularis (Crab-eating macaque) (Cynomolgus monkey)	212	cell cycle [GO:0007049]; endothelial cell proliferation [GO:0001935]; regulation of mitotic cell cycle [GO:0007346]; regulation of transcription, DNA-templated [GO:0006355]; transcription, DNA-templated [GO:0006351]
THAP1	Q5RCE4	THAP1_PONAB	reviewed	THAP domain-containing protein 1	THAP1	Pongo abelii (Sumatran orangutan) (Pongo pygmaeus abelii)	213	cell cycle [GO:0007049]; endothelial cell proliferation [GO:0001935]; regulation of mitotic cell cycle [GO:0007346]; regulation of transcription, DNA-templated [GO:0006355]; transcription, DNA-templated [GO:0006351]
THAP1	Q5U208	THAP1_RAT	reviewed	THAP domain-containing protein 1	Thap1	Rattus norvegicus (Rat)	210	cell cycle [GO:0007049]; endothelial cell proliferation [GO:0001935]; negative regulation of transcription by RNA polymerase II [GO:0000122]; regulation of mitotic cell cycle [GO:0007346]; transcription, DNA-templated [GO:0006351]
THAP1	Q6DIN8	THAP1_XENTR	reviewed	THAP domain-containing protein 1	thap1 TGas105m14.1	Xenopus tropicalis (Western clawed frog) (Silurana tropicalis)	225	cell cycle [GO:0007049]
THAP1	Q8CHW1	THAP1_MOUSE	reviewed	THAP domain-containing protein 1	Thap1	Mus musculus (Mouse)	210	cell cycle [GO:0007049]; endothelial cell proliferation [GO:0001935]; negative regulation of transcription by RNA polymerase II [GO:0000122]; regulation of mitotic cell cycle [GO:0007346]; regulation of transcription, DNA-templated [GO:0006355]; transcription, DNA-templated [GO:0006351]
THAP1	Q9NVV9	THAP1_HUMAN	reviewed	THAP domain-containing protein 1	THAP1	Homo sapiens (Human)	213	cell cycle [GO:0007049]; endothelial cell proliferation [GO:0001935]; negative regulation of transcription by RNA polymerase II [GO:0000122]; regulation of mitotic cell cycle [GO:0007346]; regulation of transcription, DNA-templated [GO:0006355]; transcription, DNA-templated [GO:0006351]
ASCL1	P19359	ASCL1_RAT	reviewed	Achaete-scute homolog 1	Ascl1 Ash1 Mash-1	Rattus norvegicus (Rat)	233	Notch signaling pathway [GO:0007219]; adrenal chromaffin cell differentiation [GO:0061104]; carotid body glomus cell differentiation [GO:0061103]; cell maturation [GO:0048469]; cellular response to magnetism [GO:0071259]; central nervous system neuron development [GO:0021954]; cerebral cortex GABAergic interneuron differentiation [GO:0021892]; cerebral cortex development [GO:0021987]; commitment …
ASCL1	P50553	ASCL1_HUMAN	reviewed	Achaete-scute homolog 1 (ASH-1) (hASH1) (Class A basic helix-loop-helix protein 46) (bHLHa46)	ASCL1 ASH1 BHLHA46 HASH1	Homo sapiens (Human)	236	Notch signaling pathway [GO:0007219]; adrenal chromaffin cell differentiation [GO:0061104]; carotid body glomus cell differentiation [GO:0061103]; cell maturation [GO:0048469]; cellular response to magnetism [GO:0071259]; central nervous system neuron development [GO:0021954]; cerebral cortex GABAergic interneuron differentiation [GO:0021892]; cerebral cortex development [GO:0021987]; commitment …
ASCL1	Q02067	ASCL1_MOUSE	reviewed	Achaete-scute homolog 1 (ASH-1) (mASH-1) (mASH1)	Ascl1 Ash1 Mash-1 Mash1	Mus musculus (Mouse)	231	Notch signaling pathway [GO:0007219]; adrenal chromaffin cell differentiation [GO:0061104]; carotid body glomus cell differentiation [GO:0061103]; cell differentiation [GO:0030154]; cell maturation [GO:0048469]; cellular response to magnetism [GO:0071259]; central nervous system neuron development [GO:0021954]; cerebral cortex GABAergic interneuron differentiation [GO:0021892]; cerebral cortex de…
ASCL1	Q06234	ASCL1_XENLA	reviewed	Achaete-scute homolog 1 (XASH1)	ascl1 ash1	Xenopus laevis (African clawed frog)	199	nervous system development [GO:0007399]; neuron development [GO:0048666]; neuron differentiation [GO:0030182]; neuron fate commitment [GO:0048663]; neuron fate specification [GO:0048665]; positive regulation of neuron differentiation [GO:0045666]; regulation of transcription by RNA polymerase II [GO:0006357]; ventral spinal cord interneuron fate commitment [GO:0060579]
ASCL1	Q06234	ASCL1_XENLA	reviewed	Achaete-scute homolog 1 (XASH1)	ascl1 ash1	Xenopus laevis (African clawed frog)	199	unknown
KLF4	O43474	KLF4_HUMAN	reviewed	Krueppel-like factor 4 (Epithelial zinc finger protein EZF) (Gut-enriched krueppel-like factor)	KLF4 EZF GKLF	Homo sapiens (Human)	513	canonical Wnt signaling pathway [GO:0060070]; cellular response to cycloheximide [GO:0071409]; cellular response to growth factor stimulus [GO:0071363]; cellular response to hydrogen peroxide [GO:0070301]; cellular response to laminar fluid shear stress [GO:0071499]; cellular response to leukemia inhibitory factor [GO:1990830]; cellular response to peptide [GO:1901653]; cellular response to retin…
KLF4	Q60793	KLF4_MOUSE	reviewed	Krueppel-like factor 4 (Epithelial zinc finger protein EZF) (Gut-enriched krueppel-like factor)	Klf4 Ezf Gklf Zie	Mus musculus (Mouse)	483	canonical Wnt signaling pathway [GO:0060070]; cell differentiation [GO:0030154]; cellular response to cycloheximide [GO:0071409]; cellular response to growth factor stimulus [GO:0071363]; cellular response to hydrogen peroxide [GO:0070301]; cellular response to laminar fluid shear stress [GO:0071499]; cellular response to leukemia inhibitory factor [GO:1990830]; cellular response to peptide [GO:1…
TFAP2A	A1A4R9	AP2A_BOVIN	reviewed	Transcription factor AP-2-alpha (AP2-alpha) (AP-2 transcription factor) (Activating enhancer-binding protein 2-alpha) (Activator protein 2) (AP-2)	TFAP2A	Bos taurus (Bovine)	437	bone morphogenesis [GO:0060349]; cellular response to iron ion [GO:0071281]; embryonic cranial skeleton morphogenesis [GO:0048701]; embryonic forelimb morphogenesis [GO:0035115]; eyelid development in camera-type eye [GO:0061029]; inner ear morphogenesis [GO:0042472]; kidney development [GO:0001822]; negative regulation of apoptotic process [GO:0043066]; negative regulation of reactive oxygen spe…
TFAP2A	P05549	AP2A_HUMAN	reviewed	Transcription factor AP-2-alpha (AP2-alpha) (AP-2 transcription factor) (Activating enhancer-binding protein 2-alpha) (Activator protein 2) (AP-2)	TFAP2A AP2TF TFAP2	Homo sapiens (Human)	437	bone morphogenesis [GO:0060349]; cellular response to iron ion [GO:0071281]; embryonic cranial skeleton morphogenesis [GO:0048701]; embryonic forelimb morphogenesis [GO:0035115]; eyelid development in camera-type eye [GO:0061029]; inner ear morphogenesis [GO:0042472]; kidney development [GO:0001822]; negative regulation of apoptotic process [GO:0043066]; negative regulation of cell population pro…
TFAP2A	P34056	AP2A_MOUSE	reviewed	Transcription factor AP-2-alpha (AP2-alpha) (AP-2 transcription factor) (Activating enhancer-binding protein 2-alpha) (Activator protein 2) (AP-2)	Tfap2a Ap2tf Tcfap2a	Mus musculus (Mouse)	437	anterior neuropore closure [GO:0021506]; basement membrane organization [GO:0071711]; bone morphogenesis [GO:0060349]; cellular response to iron ion [GO:0071281]; cornea development in camera-type eye [GO:0061303]; embryonic body morphogenesis [GO:0010172]; embryonic camera-type eye morphogenesis [GO:0048596]; embryonic cranial skeleton morphogenesis [GO:0048701]; embryonic forelimb morphogenesis…
TFAP2A	P58197	AP2A_RAT	reviewed	Transcription factor AP-2-alpha (AP2-alpha) (AP-2 transcription factor) (Activating enhancer-binding protein 2-alpha) (Activator protein 2) (AP-2)	Tfap2a Tcfap2a	Rattus norvegicus (Rat)	437	Schwann cell development [GO:0014044]; bone morphogenesis [GO:0060349]; cellular response to iron ion [GO:0071281]; embryonic cranial skeleton morphogenesis [GO:0048701]; embryonic forelimb morphogenesis [GO:0035115]; eyelid development in camera-type eye [GO:0061029]; inner ear morphogenesis [GO:0042472]; kidney development [GO:0001822]; negative regulation of apoptotic process [GO:0043066]; neg…
TFAP2A	Q9N0N3	AP2A_SHEEP	reviewed	Transcription factor AP-2-alpha (AP2-alpha) (AP-2 transcription factor) (Activating enhancer-binding protein 2-alpha) (Activator protein 2) (AP-2)	TFAP2A	Ovis aries (Sheep)	491	bone morphogenesis [GO:0060349]; cellular response to iron ion [GO:0071281]; embryonic cranial skeleton morphogenesis [GO:0048701]; embryonic forelimb morphogenesis [GO:0035115]; eyelid development in camera-type eye [GO:0061029]; inner ear morphogenesis [GO:0042472]; kidney development [GO:0001822]; negative regulation of apoptotic process [GO:0043066]; negative regulation of reactive oxygen spe…
TCF4	P15881	ITF2_CANLF	reviewed	Transcription factor 4 (TCF-4) (Immunoglobulin transcription factor 2) (ITF-2) (Thyroglobulin promoter transcription factor TFE)	TCF4 ITF2 TFE	Canis lupus familiaris (Dog) (Canis familiaris)	642	positive regulation of neuron differentiation [GO:0045666]; positive regulation of transcription by RNA polymerase II [GO:0045944]
TCF4	P15884	ITF2_HUMAN	reviewed	Transcription factor 4 (TCF-4) (Class B basic helix-loop-helix protein 19) (bHLHb19) (Immunoglobulin transcription factor 2) (ITF-2) (SL3-3 enhancer factor 2) (SEF-2)	TCF4 BHLHB19 ITF2 SEF2	Homo sapiens (Human)	667	DNA-templated transcription, initiation [GO:0006352]; positive regulation of neuron differentiation [GO:0045666]; positive regulation of transcription by RNA polymerase II [GO:0045944]; positive regulation of transcription, DNA-templated [GO:0045893]; protein-DNA complex assembly [GO:0065004]; transcription initiation from RNA polymerase II promoter [GO:0006367]
TCF4	Q60722	ITF2_MOUSE	reviewed	Transcription factor 4 (TCF-4) (Class A helix-loop-helix transcription factor ME2) (Immunoglobulin transcription factor 2) (ITF-2) (MITF-2) (SL3-3 enhancer factor 2) (SEF-2)	Tcf4 Itf2 Sef2	Mus musculus (Mouse)	670	DNA-templated transcription, initiation [GO:0006352]; endothelial cell activation [GO:0042118]; negative regulation of angiogenesis [GO:0016525]; negative regulation of gene expression [GO:0010629]; negative regulation of transcription by RNA polymerase II [GO:0000122]; positive regulation of neuron differentiation [GO:0045666]; positive regulation of transcription by RNA polymerase II [GO:004594…
TCF4	Q62655	ITF2_RAT	reviewed	Transcription factor 4 (TCF-4) (Immunoglobulin transcription factor 2) (ITF-2) (RITF-2) (R8f DNA-binding protein) (SL3-3 enhancer factor 2) (SEF-2)	Tcf4 Itf2 Sef2	Rattus norvegicus (Rat)	589	positive regulation of neuron differentiation [GO:0045666]; positive regulation of transcription by RNA polymerase II [GO:0045944]
TCF4	Q90683	ITF2_CHICK	reviewed	Transcription factor 4 (TCF-4) (Class A helix-loop-helix transcription factor GE2) (Fragment)	TCF4	Gallus gallus (Chicken)	85	positive regulation of neuron differentiation [GO:0045666]; positive regulation of transcription by RNA polymerase II [GO:0045944]
TCF4	Q924A0	TF7L2_MOUSE	reviewed	Transcription factor 7-like 2 (HMG box transcription factor 4) (T-cell-specific transcription factor 4) (T-cell factor 4) (TCF-4) (mTCF-4)	Tcf7l2 Tcf4	Mus musculus (Mouse)	459	blood vessel development [GO:0001568]; bone mineralization [GO:0030282]; canonical Wnt signaling pathway [GO:0060070]; canonical Wnt signaling pathway involved in positive regulation of epithelial to mesenchymal transition [GO:0044334]; cell cycle arrest [GO:0007050]; cellular glucose homeostasis [GO:0001678]; cellular response to starvation [GO:0009267]; embryonic digestive tract morphogenesis […
TCF4	Q9NQB0	TF7L2_HUMAN	reviewed	Transcription factor 7-like 2 (HMG box transcription factor 4) (T-cell-specific transcription factor 4) (T-cell factor 4) (TCF-4) (hTCF-4)	TCF7L2 TCF4	Homo sapiens (Human)	619	Wnt signaling pathway, calcium modulating pathway [GO:0007223]; beta-catenin-TCF complex assembly [GO:1904837]; blood vessel development [GO:0001568]; canonical Wnt signaling pathway [GO:0060070]; canonical Wnt signaling pathway involved in positive regulation of epithelial to mesenchymal transition [GO:0044334]; cell cycle arrest [GO:0007050]; fat cell differentiation [GO:0045444]; glucose homeo…
CTCFL	A2APF3	CTCFL_MOUSE	reviewed	Transcriptional repressor CTCFL (Brother of the regulator of imprinted sites) (CCCTC-binding factor) (CTCF paralog) (CTCF-like protein)	Ctcfl Boris	Mus musculus (Mouse)	636	DNA methylation involved in gamete generation [GO:0043046]; histone methylation [GO:0016571]; positive regulation of gene expression [GO:0010628]; positive regulation of transcription by RNA polymerase II [GO:0045944]; positive regulation of transcription, DNA-templated [GO:0045893]; regulation of gene expression by genetic imprinting [GO:0006349]; regulation of histone H3-K4 methylation [GO:0051…
CTCFL	Q8NI51	CTCFL_HUMAN	reviewed	Transcriptional repressor CTCFL (Brother of the regulator of imprinted sites) (CCCTC-binding factor) (CTCF paralog) (CTCF-like protein) (Cancer/testis antigen 27) (CT27) (Zinc finger protein CTCF-T)	CTCFL BORIS	Homo sapiens (Human)	663	DNA methylation involved in gamete generation [GO:0043046]; cell cycle [GO:0007049]; histone methylation [GO:0016571]; positive regulation of gene expression [GO:0010628]; positive regulation of transcription by RNA polymerase II [GO:0045944]; positive regulation of transcription, DNA-templated [GO:0045893]; regulation of gene expression by genetic imprinting [GO:0006349]; regulation of histone H…
KLF9	O35739	KLF9_MOUSE	reviewed	Krueppel-like factor 9 (Basic transcription element-binding protein 1) (BTE-binding protein 1) (GC-box-binding protein 1) (Transcription factor BTEB1)	Klf9 Bteb Bteb-1 Bteb1	Mus musculus (Mouse)	244	cellular response to cortisol stimulus [GO:0071387]; cellular response to thyroid hormone stimulus [GO:0097067]; embryo implantation [GO:0007566]; negative regulation of keratinocyte proliferation [GO:0010839]; positive regulation of transcription by RNA polymerase II [GO:0045944]; progesterone receptor signaling pathway [GO:0050847]; regulation of transcription by RNA polymerase II [GO:0006357];…
KLF9	P79288	KLF9_PIG	reviewed	Krueppel-like factor 9 (Basic transcription element-binding protein 1) (BTE-binding protein 1) (GC-box-binding protein 1) (Transcription factor BTEB1)	KLF9 BTEB BTEB1	Sus scrofa (Pig)	244	cellular response to cortisol stimulus [GO:0071387]; cellular response to thyroid hormone stimulus [GO:0097067]; circadian rhythm [GO:0007623]; negative regulation of keratinocyte proliferation [GO:0010839]; regulation of transcription by RNA polymerase II [GO:0006357]
KLF9	Q01713	KLF9_RAT	reviewed	Krueppel-like factor 9 (Basic transcription element-binding protein 1) (BTE-binding protein 1) (GC-box-binding protein 1) (Transcription factor BTEB1)	Klf9 Bteb Bteb1	Rattus norvegicus (Rat)	244	cellular response to cortisol stimulus [GO:0071387]; cellular response to peptide [GO:1901653]; negative regulation of keratinocyte proliferation [GO:0010839]; regulation of transcription by RNA polymerase II [GO:0006357]; rhythmic process [GO:0048511]
KLF9	Q13886	KLF9_HUMAN	reviewed	Krueppel-like factor 9 (Basic transcription element-binding protein 1) (BTE-binding protein 1) (GC-box-binding protein 1) (Transcription factor BTEB1)	KLF9 BTEB BTEB1	Homo sapiens (Human)	244	cellular response to cortisol stimulus [GO:0071387]; cellular response to thyroid hormone stimulus [GO:0097067]; circadian rhythm [GO:0007623]; negative regulation of keratinocyte proliferation [GO:0010839]; regulation of transcription by RNA polymerase II [GO:0006357]
Klf1	P46099	KLF1_MOUSE	reviewed	Krueppel-like factor 1 (Erythroid krueppel-like transcription factor) (EKLF)	Klf1 Elkf	Mus musculus (Mouse)	358	chromatin remodeling [GO:0006338]; embryonic hemopoiesis [GO:0035162]; erythrocyte development [GO:0048821]; erythrocyte differentiation [GO:0030218]; erythrocyte maturation [GO:0043249]; in utero embryonic development [GO:0001701]; liver development [GO:0001889]; positive regulation of transcription by RNA polymerase II [GO:0045944]; positive regulation of transcription, DNA-templated [GO:004589…
Klf1	Q13351	KLF1_HUMAN	reviewed	Krueppel-like factor 1 (Erythroid krueppel-like transcription factor) (EKLF)	KLF1 EKLF	Homo sapiens (Human)	362	cellular response to peptide [GO:1901653]; erythrocyte differentiation [GO:0030218]; maternal process involved in female pregnancy [GO:0060135]; positive regulation of transcription by RNA polymerase II [GO:0045944]; positive regulation of transcription, DNA-templated [GO:0045893]; regulation of transcription by RNA polymerase II [GO:0006357]; regulation of transcription, DNA-templated [GO:000635…
Klf1	Q9US36	KLF1_SCHPO	reviewed	Zinc finger protein klf1 (Krueppel-like zinc finger transcription factor 1)	klf1 SPAC1039.05c	Schizosaccharomyces pombe (strain 972 / ATCC 24843) (Fission yeast)	781	negative regulation of transcription by RNA polymerase II [GO:0000122]; positive regulation of transcription by RNA polymerase II [GO:0045944]; regulation of fungal-type cell wall organization [GO:0060237]; transcription, DNA-templated [GO:0006351]
ZIC4	A0JC51	ZIC4_XENLA	reviewed	Zinc finger protein ZIC 4 (XlZic4) (Zinc finger protein of the cerebellum 4)	zic4	Xenopus laevis (African clawed frog)	530	nervous system development [GO:0007399]; neural crest formation [GO:0014029]
ZIC4	Q61467	ZIC4_MOUSE	reviewed	Zinc finger protein ZIC 4 (Zinc finger protein of the cerebellum 4)	Zic4	Mus musculus (Mouse)	341	central nervous system development [GO:0007417]
ZIC4	Q8N9L1	ZIC4_HUMAN	reviewed	Zinc finger protein ZIC 4 (Zinc finger protein of the cerebellum 4)	ZIC4	Homo sapiens (Human)	334	central nervous system development [GO:0007417]
ZEB1	A0A0E0RTV6	ZEB1_GIBZE	reviewed	FAD-linked oxidoreductase ZEB1 (EC 1.-.-.-) (Zearalenone biosynthesis protein 1)	ZEB1 FGRAMPH1_01T05753 FGSG_02397	Gibberella zeae (strain PH-1 / ATCC MYA-4620 / FGSC 9075 / NRRL 31084) (Wheat head blight fungus) (Fusarium graminearum)	565	unknown
ZEB1	P36197	ZEB1_CHICK	reviewed	Zinc finger E-box-binding homeobox 1 (Delta EF1) (Delta-crystallin enhancer-binding factor) (Transcription factor 8) (TCF-8)	ZEB1 TCF8	Gallus gallus (Chicken)	1114	negative regulation of transcription, DNA-templated [GO:0045892]; positive regulation of neuron differentiation [GO:0045666]
ZEB1	P37275	ZEB1_HUMAN	reviewed	Zinc finger E-box-binding homeobox 1 (NIL-2-A zinc finger protein) (Negative regulator of IL2) (Transcription factor 8) (TCF-8)	ZEB1 AREB6 TCF8	Homo sapiens (Human)	1124	cartilage development [GO:0051216]; cellular response to amino acid stimulus [GO:0071230]; central nervous system development [GO:0007417]; cochlea morphogenesis [GO:0090103]; cytokine-mediated signaling pathway [GO:0019221]; embryonic camera-type eye morphogenesis [GO:0048596]; embryonic skeletal system morphogenesis [GO:0048704]; negative regulation of cell population proliferation [GO:0008285]…
ZEB1	Q60542	ZEB1_MESAU	reviewed	Zinc finger E-box-binding homeobox 1 (Transcription factor 8) (TCF-8) (Zinc finger protein BZP)	ZEB1 BZP TCF8	Mesocricetus auratus (Golden hamster)	1043	cartilage development [GO:0051216]; cellular response to amino acid stimulus [GO:0071230]; central nervous system development [GO:0007417]; cochlea morphogenesis [GO:0090103]; embryonic camera-type eye morphogenesis [GO:0048596]; embryonic skeletal system morphogenesis [GO:0048704]; negative regulation of cell population proliferation [GO:0008285]; negative regulation of endothelial cell differen…
ZEB1	Q62947	ZEB1_RAT	reviewed	Zinc finger E-box-binding homeobox 1 (Transcription factor 8) (TCF-8) (Zinc finger homeodomain enhancer-binding protein) (Zfhep)	Zeb1 Tcf8	Rattus norvegicus (Rat)	1109	cellular response to transforming growth factor beta stimulus [GO:0071560]; forebrain development [GO:0030900]; negative regulation of transcription by RNA polymerase II [GO:0000122]; negative regulation of transcription, DNA-templated [GO:0045892]; positive regulation of neuron differentiation [GO:0045666]; positive regulation of transcription by RNA polymerase II [GO:0045944]; response to activ…
ZEB1	Q64318	ZEB1_MOUSE	reviewed	Zinc finger E-box-binding homeobox 1 (Delta EF1) (Transcription factor 8) (TCF-8) (Zinc finger homeobox protein 1a) (MEB1)	Zeb1 Tcf8 Zfhx1a Zfx1a Zfx1ha	Mus musculus (Mouse)	1117	animal organ development [GO:0048513]; cartilage development [GO:0051216]; cellular response to amino acid stimulus [GO:0071230]; central nervous system development [GO:0007417]; cochlea morphogenesis [GO:0090103]; embryonic camera-type eye morphogenesis [GO:0048596]; embryonic morphogenesis [GO:0048598]; embryonic skeletal system morphogenesis [GO:0048704]; negative regulation of cell population…
Ascl2	O35885	ASCL2_MOUSE	reviewed	Achaete-scute homolog 2 (ASH-2) (mASH-2) (mASH2)	Ascl2 Mash2	Mus musculus (Mouse)	263	cell differentiation [GO:0030154]; in utero embryonic development [GO:0001701]; negative regulation of Schwann cell proliferation [GO:0010626]; negative regulation of transcription by RNA polymerase II [GO:0000122]; neuron differentiation [GO:0030182]; placenta development [GO:0001890]; positive regulation of transcription by RNA polymerase II [GO:0045944]; regulation of neurogenesis [GO:0050767]…
Ascl2	P19360	ASCL2_RAT	reviewed	Achaete-scute homolog 2 (Mash2)	Ascl2 Ash2 Mash-2 Mash2	Rattus norvegicus (Rat)	260	negative regulation of Schwann cell proliferation [GO:0010626]; neuron differentiation [GO:0030182]; positive regulation of transcription by RNA polymerase II [GO:0045944]; regulation of neurogenesis [GO:0050767]; regulation of transcription by RNA polymerase II [GO:0006357]; response to hypoxia [GO:0001666]; sensory organ development [GO:0007423]; somatic stem cell population maintenance [GO:003…
Ascl2	Q2EGB9	ASCL2_BOVIN	reviewed	Achaete-scute homolog 2 (Mash2)	ASCL2 MASH2	Bos taurus (Bovine)	193	neuron differentiation [GO:0030182]; positive regulation of transcription by RNA polymerase II [GO:0045944]; regulation of neurogenesis [GO:0050767]; regulation of transcription by RNA polymerase II [GO:0006357]; response to hypoxia [GO:0001666]; sensory organ development [GO:0007423]; somatic stem cell population maintenance [GO:0035019]; spongiotrophoblast differentiation [GO:0060708]; transcri…
Ascl2	Q99929	ASCL2_HUMAN	reviewed	Achaete-scute homolog 2 (ASH-2) (hASH2) (Class A basic helix-loop-helix protein 45) (bHLHa45) (Mash2)	ASCL2 BHLHA45 HASH2	Homo sapiens (Human)	193	negative regulation of Schwann cell proliferation [GO:0010626]; negative regulation of transcription by RNA polymerase II [GO:0000122]; neuron differentiation [GO:0030182]; placenta development [GO:0001890]; positive regulation of transcription by RNA polymerase II [GO:0045944]; regulation of neurogenesis [GO:0050767]; regulation of transcription by RNA polymerase II [GO:0006357]; regulation of t…
Myod1	P10085	MYOD1_MOUSE	reviewed	Myoblast determination protein 1	Myod1 Myod	Mus musculus (Mouse)	318	cardiac muscle cell differentiation [GO:0055007]; cellular response to estradiol stimulus [GO:0071392]; cellular response to glucocorticoid stimulus [GO:0071385]; cellular response to oxygen levels [GO:0071453]; cellular response to starvation [GO:0009267]; cellular response to tumor necrosis factor [GO:0071356]; histone H3 acetylation [GO:0043966]; histone H4 acetylation [GO:0043967]; muscle org…
Myod1	P15172	MYOD1_HUMAN	reviewed	Myoblast determination protein 1 (Class C basic helix-loop-helix protein 1) (bHLHc1) (Myogenic factor 3) (Myf-3)	MYOD1 BHLHC1 MYF3 MYOD	Homo sapiens (Human)	320	cellular response to estradiol stimulus [GO:0071392]; cellular response to glucocorticoid stimulus [GO:0071385]; cellular response to oxygen levels [GO:0071453]; cellular response to starvation [GO:0009267]; cellular response to tumor necrosis factor [GO:0071356]; histone H3 acetylation [GO:0043966]; histone H4 acetylation [GO:0043967]; muscle cell fate commitment [GO:0042693]; muscle organ devel…
Myod1	P16075	MYOD1_CHICK	reviewed	Myoblast determination protein 1 homolog (MYOD1 homolog)	MYOD1 CMD1 MYOD	Gallus gallus (Chicken)	298	cellular response to estradiol stimulus [GO:0071392]; histone H3 acetylation [GO:0043966]; histone H4 acetylation [GO:0043967]; muscle cell fate commitment [GO:0042693]; muscle organ development [GO:0007517]; positive regulation of myoblast differentiation [GO:0045663]; positive regulation of myoblast fusion [GO:1901741]; positive regulation of skeletal muscle fiber development [GO:0048743]; posi…
Myod1	P21572	MYOD1_COTJA	reviewed	Myoblast determination protein 1 homolog (Myogenic factor 1)	MYOD1 MF1	Coturnix japonica (Japanese quail) (Coturnix coturnix japonica)	297	cellular response to estradiol stimulus [GO:0071392]; cellular response to glucocorticoid stimulus [GO:0071385]; cellular response to oxygen levels [GO:0071453]; cellular response to starvation [GO:0009267]; cellular response to tumor necrosis factor [GO:0071356]; histone H3 acetylation [GO:0043966]; histone H4 acetylation [GO:0043967]; myoblast fate determination [GO:0007518]; myoblast fusion [G…
Myod1	P29331	MYOD1_SHEEP	reviewed	Myoblast determination protein 1	MYOD1 MYOD	Ovis aries (Sheep)	319	cellular response to estradiol stimulus [GO:0071392]; histone H3 acetylation [GO:0043966]; histone H4 acetylation [GO:0043967]; muscle organ development [GO:0007517]; myoblast differentiation [GO:0045445]; myoblast fate determination [GO:0007518]; positive regulation of muscle cell differentiation [GO:0051149]; positive regulation of skeletal muscle tissue regeneration [GO:0043415]; positive regu…
Myod1	P49811	MYOD1_PIG	reviewed	Myoblast determination protein 1	MYOD1 MYOD	Sus scrofa (Pig)	319	cellular response to estradiol stimulus [GO:0071392]; histone H3 acetylation [GO:0043966]; histone H4 acetylation [GO:0043967]; muscle organ development [GO:0007517]; myoblast differentiation [GO:0045445]; myoblast fate determination [GO:0007518]; positive regulation of muscle cell differentiation [GO:0051149]; positive regulation of myoblast differentiation [GO:0045663]; positive regulation of m…
Myod1	Q02346	MYOD1_RAT	reviewed	Myoblast determination protein 1	Myod1 Myod	Rattus norvegicus (Rat)	318	cellular response to estradiol stimulus [GO:0071392]; histone H3 acetylation [GO:0043966]; histone H4 acetylation [GO:0043967]; myoblast differentiation [GO:0045445]; myoblast fate determination [GO:0007518]; positive regulation of muscle cell differentiation [GO:0051149]; positive regulation of myoblast differentiation [GO:0045663]; positive regulation of myoblast fusion [GO:1901741]; positive r…
Myod1	Q7YS82	MYOD1_BOVIN	reviewed	Myoblast determination protein 1	MYOD1 MYOD	Bos taurus (Bovine)	318	cellular response to estradiol stimulus [GO:0071392]; histone H3 acetylation [GO:0043966]; histone H4 acetylation [GO:0043967]; muscle organ development [GO:0007517]; myoblast differentiation [GO:0045445]; myoblast fate determination [GO:0007518]; positive regulation of muscle cell differentiation [GO:0051149]; positive regulation of myoblast differentiation [GO:0045663]; positive regulation of m…
Myod1	Q90477	MYOD1_DANRE	reviewed	Myoblast determination protein 1 homolog (Myogenic factor 1)	myod1 myod	Danio rerio (Zebrafish) (Brachydanio rerio)	275	cellular response to estradiol stimulus [GO:0071392]; extraocular skeletal muscle development [GO:0002074]; histone H3 acetylation [GO:0043966]; histone H4 acetylation [GO:0043967]; muscle organ development [GO:0007517]; pharyngeal muscle development [GO:0043282]; positive regulation of myoblast differentiation [GO:0045663]; positive regulation of myoblast fusion [GO:1901741]; positive regulation…
Myod1	Q91205	MYOD1_ONCMY	reviewed	Myoblast determination protein 1 homolog 1 (Myogenic factor 1-1)	myod1 myod	Oncorhynchus mykiss (Rainbow trout) (Salmo gairdneri)	276	cell differentiation [GO:0030154]; cellular response to estradiol stimulus [GO:0071392]; histone H3 acetylation [GO:0043966]; histone H4 acetylation [GO:0043967]; muscle organ development [GO:0007517]; positive regulation of snRNA transcription by RNA polymerase II [GO:1905382]; positive regulation of transcription by RNA polymerase II [GO:0045944]
ZNF740	Q6NZQ6	ZN740_MOUSE	reviewed	Zinc finger protein 740	Znf740 Zfp740	Mus musculus (Mouse)	180	positive regulation of transcription by RNA polymerase II [GO:0045944]
ZNF740	Q8NDX6	ZN740_HUMAN	reviewed	Zinc finger protein 740 (OriLyt TD-element-binding protein 7)	ZNF740 TB7	Homo sapiens (Human)	193	positive regulation of transcription by RNA polymerase II [GO:0045944]
id4	P41139	ID4_MOUSE	reviewed	DNA-binding protein inhibitor ID-4 (Inhibitor of DNA binding 4) (Inhibitor of differentiation 4)	Id4 Id-4 Idb4	Mus musculus (Mouse)	161	G1/S transition of mitotic cell cycle [GO:0000082]; brain development [GO:0007420]; cellular protein localization [GO:0034613]; central nervous system myelination [GO:0022010]; cerebral cortex neuron differentiation [GO:0021895]; circadian rhythm [GO:0007623]; fat cell differentiation [GO:0045444]; hippocampus development [GO:0021766]; negative regulation of DNA binding [GO:0043392]; negative reg…
id4	P47928	ID4_HUMAN	reviewed	DNA-binding protein inhibitor ID-4 (Class B basic helix-loop-helix protein 27) (bHLHb27) (Inhibitor of DNA binding 4) (Inhibitor of differentiation 4)	ID4 BHLHB27	Homo sapiens (Human)	161	G1/S transition of mitotic cell cycle [GO:0000082]; cellular protein localization [GO:0034613]; central nervous system myelination [GO:0022010]; cerebral cortex neuron differentiation [GO:0021895]; circadian rhythm [GO:0007623]; fat cell differentiation [GO:0045444]; hippocampus development [GO:0021766]; negative regulation of DNA binding [GO:0043392]; negative regulation of astrocyte differentia…
id4	Q06AV5	ID4_PIG	reviewed	DNA-binding protein inhibitor ID-4 (Inhibitor of DNA binding 4) (Inhibitor of differentiation 4)	ID4	Sus scrofa (Pig)	161	circadian rhythm [GO:0007623]; negative regulation of DNA binding [GO:0043392]; negative regulation of neuron differentiation [GO:0045665]; negative regulation of transcription, DNA-templated [GO:0045892]; neuron differentiation [GO:0030182]; regulation of cell cycle [GO:0051726]
id4	Q6GL62	ID4_XENTR	reviewed	DNA-binding protein inhibitor ID-4 (Inhibitor of DNA binding 4) (Inhibitor of differentiation 4)	id4 TTpA009j06.1	Xenopus tropicalis (Western clawed frog) (Silurana tropicalis)	131	circadian rhythm [GO:0007623]; negative regulation of DNA binding [GO:0043392]; negative regulation of neuron differentiation [GO:0045665]; negative regulation of transcription, DNA-templated [GO:0045892]; neuron differentiation [GO:0030182]; regulation of cell cycle [GO:0051726]
id4	Q7ZXF3	ID4_XENLA	reviewed	DNA-binding protein inhibitor ID-4 (Inhibitor of DNA binding 4) (Inhibitor of differentiation 4)	id4 idb4	Xenopus laevis (African clawed frog)	131	multicellular organism development [GO:0007275]; negative regulation of transcription by RNA polymerase II [GO:0000122]
FIGLA	O55208	FIGLA_MOUSE	reviewed	Factor in the germline alpha (FIGalpha) (Transcription factor FIGa)	Figla	Mus musculus (Mouse)	194	multicellular organism development [GO:0007275]; oogenesis [GO:0048477]; positive regulation of transcription by RNA polymerase II [GO:0045944]
FIGLA	Q6QHK4	FIGLA_HUMAN	reviewed	Factor in the germline alpha (FIGalpha) (Class C basic helix-loop-helix protein 8) (bHLHc8) (Folliculogenesis-specific basic helix-loop-helix protein) (Transcription factor FIGa)	FIGLA BHLHC8	Homo sapiens (Human)	219	multicellular organism development [GO:0007275]; oocyte development [GO:0048599]
NHLH1	Q02575	HEN1_HUMAN	reviewed	Helix-loop-helix protein 1 (HEN-1) (Class A basic helix-loop-helix protein 35) (bHLHa35) (Nescient helix loop helix 1) (NSCL-1)	NHLH1 BHLHA35 HEN1	Homo sapiens (Human)	133	cell differentiation [GO:0030154]; central nervous system development [GO:0007417]; positive regulation of transcription by RNA polymerase II [GO:0045944]; regulation of transcription by RNA polymerase II [GO:0006357]
NHLH1	Q02576	HEN1_MOUSE	reviewed	Helix-loop-helix protein 1 (HEN-1) (Nescient helix loop helix 1) (NSCL-1)	Nhlh1 Hen1	Mus musculus (Mouse)	133	cell differentiation [GO:0030154]; multicellular organism development [GO:0007275]; positive regulation of transcription by RNA polymerase II [GO:0045944]; regulation of transcription by RNA polymerase II [GO:0006357]
MZF1	P28698	MZF1_HUMAN	reviewed	Myeloid zinc finger 1 (MZF-1) (Zinc finger and SCAN domain-containing protein 6) (Zinc finger protein 42)	MZF1 MZF ZNF42 ZSCAN6	Homo sapiens (Human)	734	negative regulation of transcription by RNA polymerase II [GO:0000122]; positive regulation of transcription by RNA polymerase II [GO:0045944]; regulation of transcription, DNA-templated [GO:0006355]
TBX5	P70326	TBX5_MOUSE	reviewed	T-box transcription factor TBX5 (T-box protein 5)	Tbx5	Mus musculus (Mouse)	518	animal organ development [GO:0048513]; atrial septum development [GO:0003283]; atrial septum morphogenesis [GO:0060413]; atrioventricular valve morphogenesis [GO:0003181]; bundle of His development [GO:0003166]; cardiac left ventricle formation [GO:0003218]; cardiac muscle cell differentiation [GO:0055007]; cell fate specification [GO:0001708]; cell-cell signaling [GO:0007267]; embryonic forelimb…
TBX5	Q3SA47	TBX5_XENTR	reviewed	T-box transcription factor TBX5 (T-box protein 5)	tbx5	Xenopus tropicalis (Western clawed frog) (Silurana tropicalis)	519	animal organ development [GO:0048513]; cardiac left ventricle formation [GO:0003218]; cell fate specification [GO:0001708]; cell-cell signaling [GO:0007267]; embryonic forelimb morphogenesis [GO:0035115]; embryonic limb morphogenesis [GO:0030326]; heart development [GO:0007507]; negative regulation of cardiac muscle cell proliferation [GO:0060044]; negative regulation of cell migration [GO:003033…
TBX5	Q5I2P1	TBX5_RAT	reviewed	T-box transcription factor TBX5 (T-box protein 5)	Tbx5	Rattus norvegicus (Rat)	517	animal organ development [GO:0048513]; cardiac left ventricle formation [GO:0003218]; cell fate specification [GO:0001708]; cell-cell signaling [GO:0007267]; embryonic forelimb morphogenesis [GO:0035115]; embryonic limb morphogenesis [GO:0030326]; heart development [GO:0007507]; negative regulation of cardiac muscle cell proliferation [GO:0060044]; negative regulation of cell migration [GO:003033…
TBX5	Q99593	TBX5_HUMAN	reviewed	T-box transcription factor TBX5 (T-box protein 5)	TBX5	Homo sapiens (Human)	518	atrial septum morphogenesis [GO:0060413]; atrioventricular valve morphogenesis [GO:0003181]; bundle of His development [GO:0003166]; cardiac left ventricle formation [GO:0003218]; cardiac muscle cell differentiation [GO:0055007]; cell fate specification [GO:0001708]; cell migration involved in coronary vasculogenesis [GO:0060980]; cell-cell signaling [GO:0007267]; embryonic forelimb morphogenesis…
TBX5	Q9IAK8	TBX5A_DANRE	reviewed	T-box transcription factor TBX5-A (zftbx5a) (T-box protein 5) (zTbx5)	tbx5a heartstrings hst tbx5 tbx5.1 si:ch211-245e21.2	Danio rerio (Zebrafish) (Brachydanio rerio)	492	animal organ morphogenesis [GO:0009887]; atrial ventricular junction remodeling [GO:0003294]; atrioventricular canal development [GO:0036302]; atrioventricular valve formation [GO:0003190]; cardiac left ventricle formation [GO:0003218]; cardiac muscle cell differentiation [GO:0055007]; cell fate specification [GO:0001708]; embryonic forelimb morphogenesis [GO:0035115]; embryonic heart tube develo…
TBX5	Q9PWE8	TBX5_CHICK	reviewed	T-box transcription factor TBX5 (T-box protein 5)	TBX5	Gallus gallus (Chicken)	521	animal organ development [GO:0048513]; atrial septum morphogenesis [GO:0060413]; atrioventricular valve morphogenesis [GO:0003181]; bundle of His development [GO:0003166]; cardiac left ventricle formation [GO:0003218]; cardiac muscle cell differentiation [GO:0055007]; cell fate specification [GO:0001708]; cell-cell signaling [GO:0007267]; embryonic forelimb morphogenesis [GO:0035115]; embryonic l…
TBX5	Q9W7C2	TBX5_XENLA	reviewed	T-box transcription factor TBX5 (T-box protein 5)	tbx5	Xenopus laevis (African clawed frog)	519	animal organ development [GO:0048513]; cell-cell signaling [GO:0007267]; embryonic forelimb morphogenesis [GO:0035115]; embryonic limb morphogenesis [GO:0030326]; heart development [GO:0007507]; negative regulation of cardiac muscle cell proliferation [GO:0060044]; negative regulation of cell migration [GO:0030336]; negative regulation of cell population proliferation [GO:0008285]; pericardium de…
NFIX	P13623	NFIX_MESAU	reviewed	Nuclear factor 1 X-type (NF1-X) (Nuclear factor 1/X) (CCAAT-box-binding transcription factor) (CTF) (Nuclear factor I/X) (NF-I/X) (NFI-X) (TGGCA-binding protein)	NFIX	Mesocricetus auratus (Golden hamster)	441	DNA replication [GO:0006260]
NFIX	P70257	NFIX_MOUSE	reviewed	Nuclear factor 1 X-type (NF1-X) (Nuclear factor 1/X) (CCAAT-box-binding transcription factor) (CTF) (Nuclear factor I/X) (NF-I/X) (NFI-X) (TGGCA-binding protein)	Nfix	Mus musculus (Mouse)	488	DNA replication [GO:0006260]; astrocyte differentiation [GO:0048708]; cerebellar Purkinje cell layer development [GO:0021680]; cerebellar granule cell differentiation [GO:0021707]; cerebellum development [GO:0021549]; negative regulation of transcription by RNA polymerase II [GO:0000122]; positive regulation of transcription by RNA polymerase II [GO:0045944]
NFIX	Q14938	NFIX_HUMAN	reviewed	Nuclear factor 1 X-type (NF1-X) (Nuclear factor 1/X) (CCAAT-box-binding transcription factor) (CTF) (Nuclear factor I/X) (NF-I/X) (NFI-X) (TGGCA-binding protein)	NFIX	Homo sapiens (Human)	502	DNA replication [GO:0006260]; negative regulation of transcription by RNA polymerase II [GO:0000122]; positive regulation of transcription by RNA polymerase II [GO:0045944]; transcription by RNA polymerase II [GO:0006366]
NFIX	Q90932	NFIX_CHICK	reviewed	Nuclear factor 1 X-type (NF1-X) (Nuclear factor 1/X) (CCAAT-box-binding transcription factor) (CTF) (Nuclear factor I/X) (NF-I/X) (NFI-X) (TGGCA-binding protein)	NFIX NFI-X	Gallus gallus (Chicken)	431	DNA replication [GO:0006260]; negative regulation of transcription by RNA polymerase II [GO:0000122]; positive regulation of transcription by RNA polymerase II [GO:0045944]
ZBTB7C	A1YPR0	ZBT7C_HUMAN	reviewed	Zinc finger and BTB domain-containing protein 7C (Affected by papillomavirus DNA integration in ME180 cells protein 1) (APM-1) (Zinc finger and BTB domain-containing protein 36) (Zinc finger protein 857C)	ZBTB7C APM1 ZBTB36 ZNF857C	Homo sapiens (Human)	619	negative regulation of cell population proliferation [GO:0008285]; positive regulation of fat cell differentiation [GO:0045600]; positive regulation of transcription by RNA polymerase II [GO:0045944]; regulation of RNA polymerase II regulatory region sequence-specific DNA binding [GO:1903025]
ZBTB7C	Q8VCZ7	ZBT7C_MOUSE	reviewed	Zinc finger and BTB domain-containing protein 7C (Zinc finger and BTB domain-containing protein 36)	Zbtb7c Zbtb36	Mus musculus (Mouse)	619	negative regulation of cell population proliferation [GO:0008285]; positive regulation of fat cell differentiation [GO:0045600]; positive regulation of transcription by RNA polymerase II [GO:0045944]; regulation of RNA polymerase II regulatory region sequence-specific DNA binding [GO:1903025]
HIC2	Q90W33	HIC2_DANRE	reviewed	Hypermethylated in cancer 2 protein	hic2 hrg22	Danio rerio (Zebrafish) (Brachydanio rerio)	560	cellular response to DNA damage stimulus [GO:0006974]
HIC2	Q96JB3	HIC2_HUMAN	reviewed	Hypermethylated in cancer 2 protein (Hic-2) (HIC1-related gene on chromosome 22 protein) (Hic-3) (Zinc finger and BTB domain-containing protein 30)	HIC2 HRG22 KIAA1020 ZBTB30	Homo sapiens (Human)	615	negative regulation of transcription, DNA-templated [GO:0045892]
HIC2	Q9JLZ6	HIC2_MOUSE	reviewed	Hypermethylated in cancer 2 protein (Hic-2)	Hic2 Kiaa1020	Mus musculus (Mouse)	619	cellular response to DNA damage stimulus [GO:0006974]
hes1	A0A0B4J2D5	GAL3B_HUMAN	reviewed	Glutamine amidotransferase-like class 1 domain-containing protein 3B, mitochondrial (Keio novel protein-I) (KNP-I) (Protein GT335) (Protein HES1)	GATD3B HES1 KNPI	Homo sapiens (Human)	268
hes1	O57337	HES1_CHICK	reviewed	Transcription factor HES-1 (C-HAIRY1) (Hairy and enhancer of split 1)	HES1 HAIRY1	Gallus gallus (Chicken)	290	Notch signaling pathway [GO:0007219]; anterior/posterior pattern specification [GO:0009952]; cell differentiation [GO:0030154]; negative regulation of neuron differentiation [GO:0045665]; negative regulation of transcription by RNA polymerase II [GO:0000122]; regulation of neurogenesis [GO:0050767]
hes1	P35428	HES1_MOUSE	reviewed	Transcription factor HES-1 (Hairy and enhancer of split 1)	Hes1 Hes-1	Mus musculus (Mouse)	282	Notch signaling pathway [GO:0007219]; S-shaped body morphogenesis [GO:0072050]; adenohypophysis development [GO:0021984]; anterior/posterior pattern specification [GO:0009952]; aorta morphogenesis [GO:0035909]; artery morphogenesis [GO:0048844]; ascending aorta morphogenesis [GO:0035910]; cardiac neural crest cell development involved in outflow tract morphogenesis [GO:0061309]; cell adhesion [GO…
hes1	P35843	HES1_YEAST	reviewed	Protein HES1 (Oxysterol-binding protein homolog 5)	HES1 OSH5 YOR237W O5234	Saccharomyces cerevisiae (strain ATCC 204508 / S288c) (Baker's yeast)	434	endocytosis [GO:0006897]; exocytosis [GO:0006887]; maintenance of cell polarity [GO:0030011]; piecemeal microautophagy of the nucleus [GO:0034727]; sterol biosynthetic process [GO:0016126]; sterol transport [GO:0015918]
hes1	Q04666	HES1_RAT	reviewed	Transcription factor HES-1 (Hairy and enhancer of split 1) (Hairy-like protein) (RHL)	Hes1 Hes-1 Hl	Rattus norvegicus (Rat)	281	Notch signaling pathway [GO:0007219]; anterior/posterior pattern specification [GO:0009952]; cell differentiation [GO:0030154]; cellular response to fatty acid [GO:0071398]; cellular response to interleukin-1 [GO:0071347]; cellular response to nerve growth factor stimulus [GO:1990090]; cellular response to tumor necrosis factor [GO:0071356]; forebrain radial glial cell differentiation [GO:0021861…
hes1	Q14469	HES1_HUMAN	reviewed	Transcription factor HES-1 (Class B basic helix-loop-helix protein 39) (bHLHb39) (Hairy and enhancer of split 1) (Hairy homolog) (Hairy-like protein) (hHL)	HES1 BHLHB39 HL HRY	Homo sapiens (Human)	280	Notch signaling pathway [GO:0007219]; S-shaped body morphogenesis [GO:0072050]; adenohypophysis development [GO:0021984]; anterior/posterior pattern specification [GO:0009952]; artery morphogenesis [GO:0048844]; ascending aorta morphogenesis [GO:0035910]; cardiac neural crest cell development involved in outflow tract morphogenesis [GO:0061309]; cell adhesion [GO:0007155]; cell differentiation [G…
hes1	Q3ZBG4	HES1_BOVIN	reviewed	Transcription factor HES-1 (Hairy and enhancer of split 1)	HES1	Bos taurus (Bovine)	280	Notch signaling pathway [GO:0007219]; S-shaped body morphogenesis [GO:0072050]; adenohypophysis development [GO:0021984]; anterior/posterior pattern specification [GO:0009952]; ascending aorta morphogenesis [GO:0035910]; cardiac neural crest cell development involved in outflow tract morphogenesis [GO:0061309]; cell adhesion [GO:0007155]; cell differentiation [GO:0030154]; cell maturation [GO:004…
hes1	Q5PPM5	HES1_XENTR	reviewed	Transcription factor HES-1 (Hairy and enhancer of split 1) (Protein hairy-1)	hes1 TNeu075p11.1	Xenopus tropicalis (Western clawed frog) (Silurana tropicalis)	267	Notch signaling pathway [GO:0007219]; anterior/posterior pattern specification [GO:0009952]; cell differentiation [GO:0030154]; negative regulation of muscle organ development [GO:0048635]; negative regulation of neuron differentiation [GO:0045665]; negative regulation of transcription by RNA polymerase II [GO:0000122]; negative regulation of transcription, DNA-templated [GO:0045892]; regulation …
Myog	P12979	MYOG_MOUSE	reviewed	Myogenin (MYOD1-related protein)	Myog	Mus musculus (Mouse)	224	cell cycle [GO:0007049]; cellular response to estradiol stimulus [GO:0071392]; cellular response to growth factor stimulus [GO:0071363]; cellular response to lithium ion [GO:0071285]; cellular response to tumor necrosis factor [GO:0071356]; mRNA transcription by RNA polymerase II [GO:0042789]; muscle organ development [GO:0007517]; myotube differentiation [GO:0014902]; negative regulation of cell…
Myog	P15173	MYOG_HUMAN	reviewed	Myogenin (Class C basic helix-loop-helix protein 3) (bHLHc3) (Myogenic factor 4) (Myf-4)	MYOG BHLHC3 MYF4	Homo sapiens (Human)	224	cell cycle [GO:0007049]; cellular response to estradiol stimulus [GO:0071392]; cellular response to growth factor stimulus [GO:0071363]; cellular response to lithium ion [GO:0071285]; cellular response to magnetism [GO:0071259]; cellular response to retinoic acid [GO:0071300]; cellular response to tumor necrosis factor [GO:0071356]; mRNA transcription by RNA polymerase II [GO:0042789]; muscle cel…
Myog	P17920	MYOG_CHICK	reviewed	Myogenin (Myogenic factor)	MYOG	Gallus gallus (Chicken)	227	cellular response to estradiol stimulus [GO:0071392]; cellular response to growth factor stimulus [GO:0071363]; cellular response to lithium ion [GO:0071285]; cellular response to tumor necrosis factor [GO:0071356]; muscle cell fate commitment [GO:0042693]; myoblast differentiation [GO:0045445]; negative regulation of cell population proliferation [GO:0008285]; ossification [GO:0001503]; positive…
Myog	P20428	MYOG_RAT	reviewed	Myogenin	Myog	Rattus norvegicus (Rat)	287	cell cycle [GO:0007049]; cellular response to estradiol stimulus [GO:0071392]; cellular response to magnetism [GO:0071259]; cellular response to retinoic acid [GO:0071300]; myoblast differentiation [GO:0045445]; myotube differentiation [GO:0014902]; negative regulation of cell population proliferation [GO:0008285]; negative regulation of glycolytic process [GO:0045820]; positive regulation of cel…
Myog	P34060	MYOG_COTJA	reviewed	Myogenin (Myogenic factor 2)	MYOG MF2	Coturnix japonica (Japanese quail) (Coturnix coturnix japonica)	226	cell differentiation [GO:0030154]; cellular response to estradiol stimulus [GO:0071392]; muscle organ development [GO:0007517]; negative regulation of cell population proliferation [GO:0008285]; positive regulation of cell cycle arrest [GO:0071158]; positive regulation of muscle atrophy [GO:0014737]; positive regulation of myoblast differentiation [GO:0045663]; positive regulation of myotube diff…
Myog	P49812	MYOG_PIG	reviewed	Myogenin	MYOG	Sus scrofa (Pig)	224	cell cycle [GO:0007049]; cellular response to estradiol stimulus [GO:0071392]; cellular response to growth factor stimulus [GO:0071363]; cellular response to lithium ion [GO:0071285]; cellular response to tumor necrosis factor [GO:0071356]; negative regulation of cell population proliferation [GO:0008285]; ossification [GO:0001503]; positive regulation of cell cycle arrest [GO:0071158]; positive …
Myog	Q7YS81	MYOG_BOVIN	reviewed	Myogenin	MYOG	Bos taurus (Bovine)	224	cell cycle [GO:0007049]; cellular response to estradiol stimulus [GO:0071392]; cellular response to growth factor stimulus [GO:0071363]; cellular response to lithium ion [GO:0071285]; cellular response to tumor necrosis factor [GO:0071356]; negative regulation of cell population proliferation [GO:0008285]; ossification [GO:0001503]; positive regulation of cell cycle arrest [GO:0071158]; positive …
Myog	Q86AC8	MYOG_DICDI	reviewed	Myosin-G heavy chain	myoG DDB_G0276363	Dictyostelium discoideum (Slime mold)	3446	actin filament polymerization [GO:0030041]; chemotaxis to cAMP [GO:0043327]; establishment of cell polarity [GO:0030010]; protein localization to membrane [GO:0072657]; sorocarp development [GO:0030587]
EBF1	Q07802	COE1_MOUSE	reviewed	Transcription factor COE1 (O/E-1) (OE-1) (Early B-cell factor)	Ebf1 Coe1 Ebf	Mus musculus (Mouse)	591	multicellular organism development [GO:0007275]; positive regulation of transcription by RNA polymerase II [GO:0045944]; positive regulation of transcription, DNA-templated [GO:0045893]; regulation of transcription, DNA-templated [GO:0006355]
EBF1	Q63398	COE1_RAT	reviewed	Transcription factor COE1 (O/E-1) (OE-1) (Early B-cell factor) (Olf-1) (Olfactory neuronal transcription factor)	Ebf1 Coe1 Ebf Olf1	Rattus norvegicus (Rat)	584	multicellular organism development [GO:0007275]; positive regulation of transcription by RNA polymerase II [GO:0045944]
EBF1	Q9SKK0	EBF1_ARATH	reviewed	EIN3-binding F-box protein 1 (F-box/LRR-repeat protein 6)	EBF1 FBL6 At2g25490 F13B15.15	Arabidopsis thaliana (Mouse-ear cress)	628	SCF-dependent proteasomal ubiquitin-dependent protein catabolic process [GO:0031146]; ethylene-activated signaling pathway [GO:0009873]; negative regulation of ethylene-activated signaling pathway [GO:0010105]; protein ubiquitination [GO:0016567]; response to ethylene [GO:0009723]; ubiquitin-dependent protein catabolic process [GO:0006511]
EBF1	Q9UH73	COE1_HUMAN	reviewed	Transcription factor COE1 (O/E-1) (OE-1) (Early B-cell factor)	EBF1 COE1 EBF	Homo sapiens (Human)	591	multicellular organism development [GO:0007275]; positive regulation of transcription by RNA polymerase II [GO:0045944]
SNAI2	O08954	SNAI2_RAT	reviewed	Zinc finger protein SNAI2 (Neural crest transcription factor Slug) (Protein snail homolog 2)	Snai2 Slug Slugh	Rattus norvegicus (Rat)	268	cellular response to fibroblast growth factor stimulus [GO:0044344]; multicellular organism development [GO:0007275]; negative regulation of transcription by RNA polymerase II [GO:0000122]; regulation of transcription, DNA-templated [GO:0006355]
SNAI2	O43623	SNAI2_HUMAN	reviewed	Zinc finger protein SNAI2 (Neural crest transcription factor Slug) (Protein snail homolog 2)	SNAI2 SLUG SLUGH	Homo sapiens (Human)	268	Notch signaling involved in heart development [GO:0061314]; Notch signaling pathway [GO:0007219]; aortic valve morphogenesis [GO:0003180]; cartilage morphogenesis [GO:0060536]; cell migration involved in endocardial cushion formation [GO:0003273]; cellular response to epidermal growth factor stimulus [GO:0071364]; cellular response to ionizing radiation [GO:0071479]; desmosome disassembly [GO:003…
SNAI2	P97469	SNAI2_MOUSE	reviewed	Zinc finger protein SNAI2 (Neural crest transcription factor Slug) (Protein snail homolog 2)	Snai2 Slug Slugh	Mus musculus (Mouse)	269	Notch signaling pathway [GO:0007219]; cartilage morphogenesis [GO:0060536]; cell migration [GO:0016477]; cell migration involved in endocardial cushion formation [GO:0003273]; cellular response to epidermal growth factor stimulus [GO:0071364]; cellular response to ionizing radiation [GO:0071479]; cellular response to platelet-derived growth factor stimulus [GO:0036120]; desmosome disassembly [GO:…
SNAI2	Q3MHQ4	SNAI2_BOVIN	reviewed	Zinc finger protein SNAI2 (Neural crest transcription factor Slug) (Protein snail homolog 2)	SNAI2 SLUG	Bos taurus (Bovine)	268	Notch signaling pathway [GO:0007219]; cartilage morphogenesis [GO:0060536]; cell migration involved in endocardial cushion formation [GO:0003273]; cellular response to epidermal growth factor stimulus [GO:0071364]; cellular response to ionizing radiation [GO:0071479]; desmosome disassembly [GO:0035921]; epithelial to mesenchymal transition involved in endocardial cushion formation [GO:0003198]; e…
SNAI2	Q91924	SNAI2_XENLA	reviewed	Zinc finger protein SNAI2 (Protein slug-alpha) (Protein snail homolog 2) (Snail protein homolog Slug) (xSlu)	snai2 slu slug	Xenopus laevis (African clawed frog)	266	neural crest cell fate specification [GO:0014036]; neural crest cell migration [GO:0001755]; neural crest formation [GO:0014029]
PAX5	Q02548	PAX5_HUMAN	reviewed	Paired box protein Pax-5 (B-cell-specific transcription factor) (BSAP)	PAX5	Homo sapiens (Human)	391	adult behavior [GO:0030534]; aging [GO:0007568]; animal organ morphogenesis [GO:0009887]; cerebral cortex development [GO:0021987]; embryonic cranial skeleton morphogenesis [GO:0048701]; humoral immune response [GO:0006959]; lateral ventricle development [GO:0021670]; multicellular organism development [GO:0007275]; negative regulation of histone H3-K9 methylation [GO:0051573]; negative regulatio…
PAX5	Q02650	PAX5_MOUSE	reviewed	Paired box protein Pax-5 (B-cell-specific transcription factor) (BSAP)	Pax5 Pax-5	Mus musculus (Mouse)	391	adult behavior [GO:0030534]; aging [GO:0007568]; animal organ morphogenesis [GO:0009887]; cerebral cortex development [GO:0021987]; dopaminergic neuron differentiation [GO:0071542]; embryonic cranial skeleton morphogenesis [GO:0048701]; lateral ventricle development [GO:0021670]; negative regulation of histone H3-K9 methylation [GO:0051573]; negative regulation of transcription by RNA polymerase …
PAX5	Q9YH95	PAX5_XENLA	reviewed	Paired box protein Pax-5 (XPax-5)	pax5 pax-5	Xenopus laevis (African clawed frog)	388	multicellular organism development [GO:0007275]; regulation of transcription, DNA-templated [GO:0006355]
Tcf12	P30985	HTF4_CHICK	reviewed	Transcription factor 12 (TCF-12) (Class A helix-loop-helix transcription factor GE1) (E-box-binding protein) (Transcription factor HTF-4) (Fragment)	TCF12 CTF4	Gallus gallus (Chicken)	657	positive regulation of neuron differentiation [GO:0045666]; positive regulation of transcription by RNA polymerase II [GO:0045944]
Tcf12	P51514	HTF4_RAT	reviewed	Transcription factor 12 (TCF-12) (DNA-binding protein HTF4) (E-box-binding protein) (Salivary-specific cAMP response element-binding protein alpha) (SCBP-alpha) (Transcription factor HTF-4)	Tcf12	Rattus norvegicus (Rat)	707	positive regulation of neuron differentiation [GO:0045666]; positive regulation of transcription by RNA polymerase II [GO:0045944]
Tcf12	Q28772	HTF4_PAPHA	reviewed	Transcription factor 12 (TCF-12) (DNA-binding protein HTF4) (E-box-binding protein) (Transcription factor HTF-4) (Fragment)	TCF12 HTF4	Papio hamadryas (Hamadryas baboon)	160	positive regulation of neuron differentiation [GO:0045666]
Tcf12	Q60420	HTF4_MESAU	reviewed	Transcription factor 12 (TCF-12) (Beta-cell E-box transcriptional activator 1) (BETA1) (DNA-binding protein HTF4) (E-box-binding protein) (Transcription factor HTF-4) (Fragment)	TCF12	Mesocricetus auratus (Golden hamster)	437	positive regulation of neuron differentiation [GO:0045666]
Tcf12	Q61286	HTF4_MOUSE	reviewed	Transcription factor 12 (TCF-12) (Class A helix-loop-helix transcription factor ME1) (DNA-binding protein HTF4) (E-box-binding protein) (Transcription factor HTF-4)	Tcf12 Alf1 Meb	Mus musculus (Mouse)	706	positive regulation of gene expression [GO:0010628]; positive regulation of neuron differentiation [GO:0045666]; positive regulation of transcription by RNA polymerase II [GO:0045944]; positive regulation of transcription, DNA-templated [GO:0045893]
Tcf12	Q99081	HTF4_HUMAN	reviewed	Transcription factor 12 (TCF-12) (Class B basic helix-loop-helix protein 20) (bHLHb20) (DNA-binding protein HTF4) (E-box-binding protein) (Transcription factor HTF-4)	TCF12 BHLHB20 HEB HTF4	Homo sapiens (Human)	682	immune response [GO:0006955]; muscle organ development [GO:0007517]; positive regulation of neuron differentiation [GO:0045666]; positive regulation of transcription by RNA polymerase II [GO:0045944]; regulation of hematopoietic stem cell differentiation [GO:1902036]; regulation of transcription by RNA polymerase II [GO:0006357]
ZNF263	O14978	ZN263_HUMAN	reviewed	Zinc finger protein 263 (Zinc finger protein FPM315) (Zinc finger protein with KRAB and SCAN domains 12)	ZNF263 FPM315 ZKSCAN12	Homo sapiens (Human)	683	negative regulation of transcription by RNA polymerase II [GO:0000122]; negative regulation of transcription, DNA-templated [GO:0045892]; regulation of transcription, DNA-templated [GO:0006355]
Klf12	O35738	KLF12_MOUSE	reviewed	Krueppel-like factor 12 (Transcriptional repressor AP-2rep)	Klf12 Ap2rep	Mus musculus (Mouse)	402	negative regulation of transcription by RNA polymerase II [GO:0000122]; positive regulation of transcription by RNA polymerase II [GO:0045944]; regulation of transcription by RNA polymerase II [GO:0006357]; regulation of transcription, DNA-templated [GO:0006355]
Klf12	Q9Y4X4	KLF12_HUMAN	reviewed	Krueppel-like factor 12 (Transcriptional repressor AP-2rep)	KLF12 AP2REP HSPC122	Homo sapiens (Human)	402	negative regulation of transcription by RNA polymerase II [GO:0000122]; positive regulation of transcription by RNA polymerase II [GO:0045944]; regulation of transcription by RNA polymerase II [GO:0006357]
Pparg	O18924	PPARG_MACMU	reviewed	Peroxisome proliferator-activated receptor gamma (PPAR-gamma) (Nuclear receptor subfamily 1 group C member 3)	PPARG NR1C3	Macaca mulatta (Rhesus macaque)	505	cell differentiation [GO:0030154]; cellular response to insulin stimulus [GO:0032869]; fatty acid metabolic process [GO:0006631]; hormone-mediated signaling pathway [GO:0009755]; macrophage derived foam cell differentiation [GO:0010742]; multicellular organism development [GO:0007275]; negative regulation of cholesterol storage [GO:0010887]; negative regulation of transcription by RNA polymerase …
Pparg	O18971	PPARG_BOVIN	reviewed	Peroxisome proliferator-activated receptor gamma (PPAR-gamma) (Nuclear receptor subfamily 1 group C member 3)	PPARG NR1C3	Bos taurus (Bovine)	505	activation of cysteine-type endopeptidase activity involved in apoptotic process [GO:0006919]; cell differentiation [GO:0030154]; cell fate commitment [GO:0045165]; cell maturation [GO:0048469]; cellular response to insulin stimulus [GO:0032869]; cellular response to low-density lipoprotein particle stimulus [GO:0071404]; epithelial cell differentiation [GO:0030855]; fatty acid metabolic process …
Pparg	O19052	PPARG_RABIT	reviewed	Peroxisome proliferator-activated receptor gamma (PPAR-gamma) (Nuclear receptor subfamily 1 group C member 3)	PPARG NR1C3	Oryctolagus cuniculus (Rabbit)	475	cellular response to insulin stimulus [GO:0032869]; macrophage derived foam cell differentiation [GO:0010742]; positive regulation of fat cell differentiation [GO:0045600]; positive regulation of transcription by RNA polymerase II [GO:0045944]; positive regulation of transcription, DNA-templated [GO:0045893]; regulation of circadian rhythm [GO:0042752]; regulation of transcription by RNA polymera…
Pparg	O62807	PPARG_PIG	reviewed	Peroxisome proliferator-activated receptor gamma (PPAR-gamma) (Nuclear receptor subfamily 1 group C member 3)	PPARG NR1C3	Sus scrofa (Pig)	504	activation of cysteine-type endopeptidase activity involved in apoptotic process [GO:0006919]; cell differentiation [GO:0030154]; cell maturation [GO:0048469]; cellular response to insulin stimulus [GO:0032869]; cellular response to low-density lipoprotein particle stimulus [GO:0071404]; fatty acid metabolic process [GO:0006631]; glucose homeostasis [GO:0042593]; hormone-mediated signaling pathwa…
Pparg	O88275	PPARG_RAT	reviewed	Peroxisome proliferator-activated receptor gamma (PPAR-gamma) (Nuclear receptor subfamily 1 group C member 3)	Pparg Nr1c3	Rattus norvegicus (Rat)	505	activation of cysteine-type endopeptidase activity involved in apoptotic process [GO:0006919]; animal organ regeneration [GO:0031100]; cell differentiation [GO:0030154]; cell maturation [GO:0048469]; cellular response to hyperoxia [GO:0071455]; cellular response to insulin stimulus [GO:0032869]; cellular response to low-density lipoprotein particle stimulus [GO:0071404]; cellular response to pros…
Pparg	P37231	PPARG_HUMAN	reviewed	Peroxisome proliferator-activated receptor gamma (PPAR-gamma) (Nuclear receptor subfamily 1 group C member 3)	PPARG NR1C3	Homo sapiens (Human)	505	activation of cysteine-type endopeptidase activity involved in apoptotic process [GO:0006919]; animal organ regeneration [GO:0031100]; cell differentiation [GO:0030154]; cell fate commitment [GO:0045165]; cell maturation [GO:0048469]; cellular response to hyperoxia [GO:0071455]; cellular response to insulin stimulus [GO:0032869]; cellular response to low-density lipoprotein particle stimulus [GO:…
Pparg	P37234	PPARG_XENLA	reviewed	Peroxisome proliferator-activated receptor gamma (PPAR-gamma) (Nuclear receptor subfamily 1 group C member 3)	pparg nr1c3	Xenopus laevis (African clawed frog)	477	cellular response to insulin stimulus [GO:0032869]; regulation of transcription by RNA polymerase II [GO:0006357]; rhythmic process [GO:0048511]
Pparg	P37238	PPARG_MOUSE	reviewed	Peroxisome proliferator-activated receptor gamma (PPAR-gamma) (Nuclear receptor subfamily 1 group C member 3)	Pparg Nr1c3	Mus musculus (Mouse)	505	activation of cysteine-type endopeptidase activity involved in apoptotic process [GO:0006919]; brown fat cell differentiation [GO:0050873]; cell differentiation [GO:0030154]; cell fate commitment [GO:0045165]; cell maturation [GO:0048469]; cellular response to insulin stimulus [GO:0032869]; cellular response to lithium ion [GO:0071285]; cellular response to low-density lipoprotein particle stimul…
Pparg	P57797	PPARG_CRIGR	reviewed	Peroxisome proliferator-activated receptor gamma (PPAR-gamma) (Nuclear receptor subfamily 1 group C member 3)	PPARG NR1C3	Cricetulus griseus (Chinese hamster) (Cricetulus barabensis griseus)	475	cellular response to insulin stimulus [GO:0032869]; macrophage derived foam cell differentiation [GO:0010742]; positive regulation of fat cell differentiation [GO:0045600]; positive regulation of transcription by RNA polymerase II [GO:0045944]; positive regulation of transcription, DNA-templated [GO:0045893]; regulation of circadian rhythm [GO:0042752]; regulation of transcription by RNA polymera…
Pparg	Q4U3Q4	PPARG_CANLF	reviewed	Peroxisome proliferator-activated receptor gamma (PPAR-gamma) (Nuclear receptor subfamily 1 group C member 3)	PPARG NR1C3	Canis lupus familiaris (Dog) (Canis familiaris)	505	cell differentiation [GO:0030154]; cellular response to insulin stimulus [GO:0032869]; fatty acid metabolic process [GO:0006631]; hormone-mediated signaling pathway [GO:0009755]; macrophage derived foam cell differentiation [GO:0010742]; multicellular organism development [GO:0007275]; negative regulation of cholesterol storage [GO:0010887]; negative regulation of transcription by RNA polymerase …
Rxra	P19793	RXRA_HUMAN	reviewed	Retinoic acid receptor RXR-alpha (Nuclear receptor subfamily 2 group B member 1) (Retinoid X receptor alpha)	RXRA NR2B1	Homo sapiens (Human)	462	anatomical structure development [GO:0048856]; bile acid and bile salt transport [GO:0015721]; camera-type eye development [GO:0043010]; cardiac muscle cell proliferation [GO:0060038]; cell differentiation [GO:0030154]; cholesterol metabolic process [GO:0008203]; embryo implantation [GO:0007566]; in utero embryonic development [GO:0001701]; maternal placenta development [GO:0001893]; modulation b…
Rxra	P28700	RXRA_MOUSE	reviewed	Retinoic acid receptor RXR-alpha (Nuclear receptor subfamily 2 group B member 1) (Retinoid X receptor alpha)	Rxra Nr2b1	Mus musculus (Mouse)	467	anatomical structure development [GO:0048856]; angiogenesis involved in coronary vascular morphogenesis [GO:0060978]; camera-type eye development [GO:0043010]; cardiac muscle cell differentiation [GO:0055007]; cardiac muscle cell proliferation [GO:0060038]; cell differentiation [GO:0030154]; embryo implantation [GO:0007566]; heart development [GO:0007507]; heart morphogenesis [GO:0003007]; in ute…
Rxra	P51128	RXRA_XENLA	reviewed	Retinoic acid receptor RXR-alpha (Nuclear receptor subfamily 2 group B member 1) (Retinoid X receptor alpha)	rxra nr2b1	Xenopus laevis (African clawed frog)	488	unknown
Rxra	Q05343	RXRA_RAT	reviewed	Retinoic acid receptor RXR-alpha (Nuclear receptor subfamily 2 group B member 1) (Retinoid X receptor alpha)	Rxra Nr2b1	Rattus norvegicus (Rat)	467	aging [GO:0007568]; anatomical structure development [GO:0048856]; axon regeneration [GO:0031103]; cell differentiation [GO:0030154]; cellular response to insulin stimulus [GO:0032869]; female pregnancy [GO:0007565]; inflammatory response [GO:0006954]; liver development [GO:0001889]; midgut development [GO:0007494]; negative regulation of cell population proliferation [GO:0008285]; negative regul…
Rxra	Q90415	RXRAB_DANRE	reviewed	Retinoic acid receptor RXR-alpha-B (Nuclear receptor subfamily 2 group B member 1-B) (Retinoid X receptor alpha-B)	rxrab nr2b1b rxra rxrg	Danio rerio (Zebrafish) (Brachydanio rerio)	379	anatomical structure development [GO:0048856]; cell differentiation [GO:0030154]; negative regulation of transcription by RNA polymerase II [GO:0000122]; positive regulation of transcription by RNA polymerase II [GO:0045944]; regulation of transcription by RNA polymerase II [GO:0006357]; response to retinoic acid [GO:0032526]; retinoic acid receptor signaling pathway [GO:0048384]
Rxra	Q90416	RXRGA_DANRE	reviewed	Retinoic acid receptor RXR-gamma-A (Nuclear receptor subfamily 2 group B member 3-A) (Retinoic acid receptor RXR-alpha) (Retinoid X receptor alpha) (Retinoid X receptor gamma-A)	rxrga nr2b1 nr2b3a rxr rxra rxrg	Danio rerio (Zebrafish) (Brachydanio rerio)	441	anatomical structure development [GO:0048856]; cell differentiation [GO:0030154]; negative regulation of transcription by RNA polymerase II [GO:0000122]; positive regulation of transcription by RNA polymerase II [GO:0045944]; positive regulation of transcription, DNA-templated [GO:0045893]; regulation of transcription by RNA polymerase II [GO:0006357]; response to retinoic acid [GO:0032526]; reti…
NEUROD1	O42202	NDF1_DANRE	reviewed	Neurogenic differentiation factor 1 (NeuroD) (NeuroD1)	neurod1 neurod nrd	Danio rerio (Zebrafish) (Brachydanio rerio)	350	compound eye photoreceptor development [GO:0042051]; endocrine pancreas development [GO:0031018]; inner ear receptor cell development [GO:0060119]; negative regulation of Notch signaling pathway [GO:0045746]; posterior lateral line neuromast hair cell differentiation [GO:0048923]; regeneration [GO:0031099]; regulation of transcription, DNA-templated [GO:0006355]
NEUROD1	P79765	NDF1_CHICK	reviewed	Neurogenic differentiation factor 1 (NeuroD) (NeuroD1)	NEUROD1 NEUROD	Gallus gallus (Chicken)	357	neuron development [GO:0048666]; positive regulation of eye photoreceptor cell development [GO:0042479]; regulation of transcription, DNA-templated [GO:0006355]
NEUROD1	Q13562	NDF1_HUMAN	reviewed	Neurogenic differentiation factor 1 (NeuroD) (NeuroD1) (Class A basic helix-loop-helix protein 3) (bHLHa3)	NEUROD1 BHLHA3 NEUROD	Homo sapiens (Human)	356	amacrine cell differentiation [GO:0035881]; anterior/posterior pattern specification [GO:0009952]; cellular response to glucose stimulus [GO:0071333]; cerebellum development [GO:0021549]; dentate gyrus development [GO:0021542]; embryonic organ morphogenesis [GO:0048562]; endocrine pancreas development [GO:0031018]; enteroendocrine cell differentiation [GO:0035883]; glucose homeostasis [GO:0042593…
NEUROD1	Q60430	NDF1_MESAU	reviewed	Neurogenic differentiation factor 1 (NeuroD1) (Beta-cell E-box transcriptional activator 2) (Beta2)	NEUROD1 NEUROD	Mesocricetus auratus (Golden hamster)	355	amacrine cell differentiation [GO:0035881]; anterior/posterior pattern specification [GO:0009952]; cerebellum development [GO:0021549]; dentate gyrus development [GO:0021542]; embryonic organ morphogenesis [GO:0048562]; endocrine pancreas development [GO:0031018]; enteroendocrine cell differentiation [GO:0035883]; glucose homeostasis [GO:0042593]; inner ear development [GO:0048839]; insulin secre…
NEUROD1	Q60867	NDF1_MOUSE	reviewed	Neurogenic differentiation factor 1 (NeuroD1) (Beta-cell E-box transcriptional activator 2) (Beta2)	Neurod1 Neurod	Mus musculus (Mouse)	357	amacrine cell differentiation [GO:0035881]; anterior/posterior pattern specification [GO:0009952]; camera-type eye development [GO:0043010]; cell fate commitment [GO:0045165]; cellular response to glucose stimulus [GO:0071333]; cerebellum development [GO:0021549]; dentate gyrus development [GO:0021542]; embryonic organ morphogenesis [GO:0048562]; endocrine pancreas development [GO:0031018]; enter…
NEUROD1	Q64289	NDF1_RAT	reviewed	Neurogenic differentiation factor 1 (NeuroD1) (Basic helix-loop-helix factor 1) (BHF-1)	Neurod1 Neurod	Rattus norvegicus (Rat)	357	amacrine cell differentiation [GO:0035881]; anterior/posterior pattern specification [GO:0009952]; cellular response to glucose stimulus [GO:0071333]; cerebellum development [GO:0021549]; dentate gyrus development [GO:0021542]; embryonic organ morphogenesis [GO:0048562]; endocrine pancreas development [GO:0031018]; enteroendocrine cell differentiation [GO:0035883]; inner ear development [GO:00488…
NEUROD1	Q91616	NDF1_XENLA	reviewed	Neurogenic differentiation factor 1 (NeuroD1)	neurod1 neurod	Xenopus laevis (African clawed frog)	352	neuron development [GO:0048666]; regulation of transcription, DNA-templated [GO:0006355]
E2F6	O54917	E2F6_MOUSE	reviewed	Transcription factor E2F6 (E2F-6) (E2F-binding site-modulating activity protein) (EMA)	E2f6	Mus musculus (Mouse)	272	negative regulation of transcription by RNA polymerase II [GO:0000122]; positive regulation of transcription by RNA polymerase II [GO:0045944]; regulation of cell cycle [GO:0051726]; regulation of transcription involved in G1/S transition of mitotic cell cycle [GO:0000083]
E2F6	O75461	E2F6_HUMAN	reviewed	Transcription factor E2F6 (E2F-6)	E2F6	Homo sapiens (Human)	281	negative regulation of G0 to G1 transition [GO:0070317]; negative regulation of transcription by RNA polymerase II [GO:0000122]; positive regulation of transcription by RNA polymerase II [GO:0045944]; regulation of cell cycle [GO:0051726]; regulation of transcription involved in G1/S transition of mitotic cell cycle [GO:0000083]
E2F6	Q08DY6	E2F6_BOVIN	reviewed	Transcription factor E2F6 (E2F-6)	E2F6	Bos taurus (Bovine)	285	negative regulation of transcription by RNA polymerase II [GO:0000122]; positive regulation of transcription by RNA polymerase II [GO:0045944]; regulation of cell cycle [GO:0051726]; regulation of transcription involved in G1/S transition of mitotic cell cycle [GO:0000083]

## Sheet: Summary
rank	Motif ID	consensus	adj_p-value	Alternative Names	Organism	Biological Process GO	Biological Process GO	Biological Process GO	Biological Process GO	Biological Process GO	Biological Process GO	Biological Process GO	Biological Process GO	Biological Process GO	Biological Process GO	Biological Process GO	Biological Process GO	Biological Process GO	Biological Process GO	Biological Process GO	Biological Process GO	Biological Process GO	Biological Process GO	Biological Process GO	Biological Process GO	Biological Process GO	Biological Process GO	Biological Process GO	Biological Process GO	Biological Process GO	Biological Process GO	Biological Process GO	Biological Process GO	Biological Process GO	Biological Process GO	Biological Process GO	Biological Process GO	Biological Process GO	Biological Process GO	Biological Process GO	Biological Process GO	Biological Process GO	Biological Process GO	Biological Process GO	Biological Process GO	Biological Process GO	Biological Process GO	Biological Process GO	Biological Process GO
1	SP2	GYCCCGCCYCYBSSS	8.51e-15	SP2 KIAA0048	Homo sapiens (Human)	'immune response [GO:0006955]'	'multicellular organism growth [GO:0035264]'	'negative regulation of transcription by RNA polymerase II [GO:0000122]'	'regulation of transcription by RNA polymerase II [GO:0006357]'
2	SP1	GCCCCKCCCCC	5.98e-14	SP1 TSFP1	Homo sapiens (Human)	'cellular response to insulin stimulus [GO:0032869]'	'positive regulation by host of viral transcription [GO:0043923]'	'positive regulation of angiogenesis [GO:0045766]'	'positive regulation of blood vessel endothelial cell migration [GO:0043536]'	'positive regulation of gene expression [GO:0010628]'	'positive regulation of hydrogen sulfide biosynthetic process [GO:1904828]'	'positive regulation of transcription by RNA polymerase II [GO:0045944]'	'positive regulation of transcription, DNA-templated [GO:0045893]'	'positive regulation of vascular endothelial cell proliferation [GO:1905564]'	'regulation of cholesterol biosynthetic process [GO:0045540]'	'regulation of phenotypic switching by transcription from RNA polymerase II promoter [GO:0100057]'	'regulation of transcription by RNA polymerase II [GO:0006357]'	'regulation of transcription, DNA-templated [GO:0006355]'	'response to hydroperoxide [GO:0033194]'	'rhythmic process [GO:0048511]'	'snRNA transcription by RNA polymerase II [GO:0042795]'	'viral process [GO:0016032]'
3	SP3	VCCACGCCCMC	2.84e-13	SP3	Homo sapiens (Human)	'B cell differentiation [GO:0030183]'	'T cell differentiation [GO:0030217]'	'definitive hemopoiesis [GO:0060216]'	'embryonic camera-type eye morphogenesis [GO:0048596]'	'embryonic placenta development [GO:0001892]'	'embryonic process involved in female pregnancy [GO:0060136]'	'embryonic skeletal system development [GO:0048706]'	'enucleate erythrocyte differentiation [GO:0043353]'	'granulocyte differentiation [GO:0030851]'	'liver development [GO:0001889]'	'lung development [GO:0030324]'	'megakaryocyte differentiation [GO:0030219]'	'monocyte differentiation [GO:0030224]'	'natural killer cell differentiation [GO:0001779]'	'negative regulation of transcription, DNA-templated [GO:0045892]'	'ossification [GO:0001503]'	'positive regulation of transcription by RNA polymerase II [GO:0045944]'	'positive regulation of transcription, DNA-templated [GO:0045893]'	'regulation of transcription by RNA polymerase II [GO:0006357]'	'regulation of transcription, DNA-templated [GO:0006355]'	'trophectodermal cell differentiation [GO:0001829]'
4	KLF16	GMCACGCCCCC	3.22e-13	KLF16 BTEB4 NSLP2	Homo sapiens (Human)	'dopamine receptor signaling pathway [GO:0007212]'	'regulation of transcription by RNA polymerase II [GO:0006357]'
5	DREME-9	CCAGGSC	3.56e-12
6	DREME-5	CCCASCYC	3.97e-12
7	Zfx	SSSGCCBVGGCCTS	1.06e-11	Zfx	Mus musculus (Mouse)	'fertilization [GO:0009566]'	'germ cell development [GO:0007281]'	'homeostasis of number of cells [GO:0048872]'	'multicellular organism growth [GO:0035264]'	'oocyte development [GO:0048599]'	'ovarian follicle development [GO:0001541]'	'parental behavior [GO:0060746]'	'post-embryonic development [GO:0009791]'	'regulation of transcription, DNA-templated [GO:0006355]'	'spermatogenesis [GO:0007283]'
8	TFAP2A(var.2)	YGCCCBVRGGCR	2.59e-11
9	SP8	RCCACGCCCMCY	6.53e-11	SP8	Homo sapiens (Human)	'dorsal/ventral pattern formation [GO:0009953]'	'embryonic limb morphogenesis [GO:0030326]'	'proximal/distal pattern formation [GO:0009954]'	'regulation of transcription by RNA polymerase II [GO:0006357]'
10	TCF3	HRCACCTGBN	7.53e-10	TCF3 BHLHB21 E2A ITF1	Homo sapiens (Human)	'B cell differentiation [GO:0030183]'	'B cell lineage commitment [GO:0002326]'	'immunoglobulin V(D)J recombination [GO:0033152]'	'negative regulation of transcription by RNA polymerase II [GO:0000122]'	'positive regulation of B cell proliferation [GO:0030890]'	'positive regulation of DNA-binding transcription factor activity [GO:0051091]'	'positive regulation of cell cycle [GO:0045787]'	'positive regulation of muscle cell differentiation [GO:0051149]'	'positive regulation of neuron differentiation [GO:0045666]'	'positive regulation of transcription by RNA polymerase II [GO:0045944]'	'positive regulation of transcription, DNA-templated [GO:0045893]'	'regulation of G1/S transition of mitotic cell cycle [GO:2000045]'	'regulation of hematopoietic stem cell differentiation [GO:1902036]'	'regulation of transcription, DNA-templated [GO:0006355]'	'transcription, DNA-templated [GO:0006351]'
11	KLF5	GCCCCDCCCH	1.4e-09	KLF5 BTEB2 CKLF IKLF	Homo sapiens (Human)	'angiogenesis [GO:0001525]'	'cell-cell signaling via exosome [GO:0099156]'	'cellular response to leukemia inhibitory factor [GO:1990830]'	'cellular response to organic cyclic compound [GO:0071407]'	'cellular response to peptide [GO:1901653]'	'intestinal epithelial cell development [GO:0060576]'	'microvillus assembly [GO:0030033]'	'myotube differentiation involved in skeletal muscle regeneration [GO:0014908]'	'negative regulation of transcription by RNA polymerase II [GO:0000122]'	'positive regulation of cell population proliferation [GO:0008284]'	'positive regulation of fat cell differentiation [GO:0045600]'	'positive regulation of pri-miRNA transcription by RNA polymerase II [GO:1902895]'	'positive regulation of transcription by RNA polymerase II [GO:0045944]'	'positive regulation of transcription by transcription factor localization [GO:0061586]'	'regulation of microvillus assembly [GO:0032534]'	'regulation of transcription by RNA polymerase II [GO:0006357]'	'satellite cell activation involved in skeletal muscle regeneration [GO:0014901]'	'skeletal muscle satellite cell differentiation [GO:0014816]'	'transcription by RNA polymerase II [GO:0006366]'
12	TFAP2C	YGCCYBVRGGCA	3.07e-09	TFAP2C	Homo sapiens (Human)	'cell-cell signaling [GO:0007267]'	'male gonad development [GO:0008584]'	'negative regulation of transcription by RNA polymerase II [GO:0000122]'	'positive regulation of transcription by RNA polymerase II [GO:0045944]'	'regulation of gene expression, epigenetic [GO:0040029]'	'regulation of transcription by RNA polymerase II [GO:0006357]'
13	MEME-3	YCTCTGDGCCY	2.26e-08
14	TFAP2B	YGCCCBVRGGCA	5.51e-08	TFAP2B	Homo sapiens (Human)	'aorta morphogenesis [GO:0035909]'	'calcium ion homeostasis [GO:0055074]'	'cellular ammonia homeostasis [GO:0097275]'	'cellular creatinine homeostasis [GO:0097276]'	'cellular urea homeostasis [GO:0097277]'	'collecting duct development [GO:0072044]'	'distal tubule development [GO:0072017]'	'ductus arteriosus closure [GO:0097070]'	'fat cell differentiation [GO:0045444]'	'forelimb morphogenesis [GO:0035136]'	'glucose homeostasis [GO:0042593]'	'glucose metabolic process [GO:0006006]'	'hindlimb morphogenesis [GO:0035137]'	'kidney development [GO:0001822]'	'magnesium ion homeostasis [GO:0010960]'	'metanephric nephron development [GO:0072210]'	'negative regulation of apoptotic process [GO:0043066]'	'negative regulation of cell population proliferation [GO:0008285]'	'negative regulation of cysteine-type endopeptidase activity involved in apoptotic process [GO:0043154]'	'negative regulation of neuron apoptotic process [GO:0043524]'	'negative regulation of transcription by RNA polymerase II [GO:0000122]'	'negative regulation of transcription, DNA-templated [GO:0045892]'	'phosphate ion homeostasis [GO:0055062]'	'positive regulation of cell population proliferation [GO:0008284]'	'positive regulation of neuron apoptotic process [GO:0043525]'	'positive regulation of transcription by RNA polymerase II [GO:0045944]'	'positive regulation of transcription, DNA-templated [GO:0045893]'	'positive regulation of urine volume [GO:0035810]'	'potassium ion homeostasis [GO:0055075]'	'regulation of BMP signaling pathway [GO:0030510]'	'regulation of cell differentiation [GO:0045595]'	'regulation of insulin secretion [GO:0050796]'	'regulation of transcription by RNA polymerase II [GO:0006357]'	'regulation of transcription, DNA-templated [GO:0006355]'	'renal water homeostasis [GO:0003091]'	'response to drug [GO:0042493]'	'retina layer formation [GO:0010842]'	'skin development [GO:0043588]'	'sodium ion homeostasis [GO:0055078]'	'sympathetic nervous system development [GO:0048485]'	'transcription by RNA polymerase II [GO:0006366]'
15	THAP1	YTGCCCDBA	8.92e-08	THAP1	Homo sapiens (Human)	'cell cycle [GO:0007049]'	'endothelial cell proliferation [GO:0001935]'	'negative regulation of transcription by RNA polymerase II [GO:0000122]'	'regulation of mitotic cell cycle [GO:0007346]'	'regulation of transcription, DNA-templated [GO:0006355]'	'transcription, DNA-templated [GO:0006351]'
16	TFAP2A	HGCCYSAGGCD	1.86e-07	TFAP2A AP2TF TFAP2	Homo sapiens (Human)	'bone morphogenesis [GO:0060349]'	'cellular response to iron ion [GO:0071281]'	'embryonic cranial skeleton morphogenesis [GO:0048701]'	'embryonic forelimb morphogenesis [GO:0035115]'	'eyelid development in camera-type eye [GO:0061029]'	'inner ear morphogenesis [GO:0042472]'	'kidney development [GO:0001822]'	'negative regulation of apoptotic process [GO:0043066]'	'negative regulation of cell population proliferation [GO:0008285]'	'negative regulation of reactive oxygen species metabolic process [GO:2000378]'	'negative regulation of transcription by RNA polymerase II [GO:0000122]'	'negative regulation of transcription by competitive promoter binding [GO:0010944]'	'negative regulation of transcription, DNA-templated [GO:0045892]'	'oculomotor nerve formation [GO:0021623]'	'optic cup structural organization [GO:0003409]'	'optic vesicle morphogenesis [GO:0003404]'	'positive regulation of bone mineralization [GO:0030501]'	'positive regulation of gene expression [GO:0010628]'	'positive regulation of neuron apoptotic process [GO:0043525]'	'positive regulation of tooth mineralization [GO:0070172]'	'positive regulation of transcription by RNA polymerase II [GO:0045944]'	'positive regulation of transcription, DNA-templated [GO:0045893]'	'regulation of cell differentiation [GO:0045595]'	'regulation of transcription by RNA polymerase II [GO:0006357]'	'retina layer formation [GO:0010842]'	'roof of mouth development [GO:0060021]'	'sensory perception of sound [GO:0007605]'	'trigeminal nerve development [GO:0021559]'
17	ASCL1	VSAGCAGCTGSNN	1.89e-07	ASCL1 ASH1 BHLHA46 HASH1	Homo sapiens (Human)	'Notch signaling pathway [GO:0007219]'	'adrenal chromaffin cell differentiation [GO:0061104]'	'carotid body glomus cell differentiation [GO:0061103]'	'cell maturation [GO:0048469]'	'cellular response to magnetism [GO:0071259]'	'central nervous system neuron development [GO:0021954]'	'cerebral cortex GABAergic interneuron differentiation [GO:0021892]'	'cerebral cortex development [GO:0021987]'	'commitment of neuronal cell to specific neuron type in forebrain [GO:0021902]'	'heart development [GO:0007507]'	'lung epithelial cell differentiation [GO:0060487]'	'lung neuroendocrine cell differentiation [GO:0061100]'	'musculoskeletal movement, spinal reflex action [GO:0050883]'	'negative regulation of apoptotic process [GO:0043066]'	'negative regulation of neuron differentiation [GO:0045665]'	'negative regulation of transcription by RNA polymerase II [GO:0000122]'	'negative regulation of transcription, DNA-templated [GO:0045892]'	'neuroblast fate determination [GO:0007400]'	'neuroblast proliferation [GO:0007405]'	'neurogenesis [GO:0022008]'	'neuron development [GO:0048666]'	'neuron differentiation [GO:0030182]'	'neuron fate commitment [GO:0048663]'	'neuron fate specification [GO:0048665]'	'neuron migration [GO:0001764]'	'noradrenergic neuron development [GO:0003358]'	'noradrenergic neuron fate commitment [GO:0003359]'	'olfactory pit development [GO:0060166]'	'oligodendrocyte development [GO:0014003]'	'positive regulation of Notch signaling pathway [GO:0045747]'	'positive regulation of cell cycle [GO:0045787]'	'positive regulation of neural precursor cell proliferation [GO:2000179]'	'positive regulation of neuron apoptotic process [GO:0043525]'	'positive regulation of neuron differentiation [GO:0045666]'	'positive regulation of transcription by RNA polymerase II [GO:0045944]'	'regulation of epithelial cell differentiation [GO:0030856]'	'regulation of gene expression [GO:0010468]'	'regulation of mitotic cell cycle [GO:0007346]'	'regulation of neurogenesis [GO:0050767]'	'regulation of timing of subpallium neuron differentiation [GO:0060165]'	'regulation of transcription by RNA polymerase II [GO:0006357]'	'response to epidermal growth factor [GO:0070849]'	'response to folic acid [GO:0051593]'	'response to lithium ion [GO:0010226]'
18	MEME-1	SVSRGRGGNKGGRRGGSDGRGGNNRGSRGG	1.98e-07
19	KLF4	MCACACCCTNN	2.09e-07	KLF4 EZF GKLF	Homo sapiens (Human)	'canonical Wnt signaling pathway [GO:0060070]'	'cellular response to cycloheximide [GO:0071409]'	'cellular response to growth factor stimulus [GO:0071363]'	'cellular response to hydrogen peroxide [GO:0070301]'	'cellular response to laminar fluid shear stress [GO:0071499]'	'cellular response to leukemia inhibitory factor [GO:1990830]'	'cellular response to peptide [GO:1901653]'	'cellular response to retinoic acid [GO:0071300]'	'epidermal cell differentiation [GO:0009913]'	'epidermis morphogenesis [GO:0048730]'	'fat cell differentiation [GO:0045444]'	'mesodermal cell fate determination [GO:0007500]'	'negative regulation of ERK1 and ERK2 cascade [GO:0070373]'	'negative regulation of G1/S transition of mitotic cell cycle [GO:2000134]'	'negative regulation of NF-kappaB transcription factor activity [GO:0032088]'	'negative regulation of angiogenesis [GO:0016525]'	'negative regulation of cell migration involved in sprouting angiogenesis [GO:0090051]'	'negative regulation of cell population proliferation [GO:0008285]'	'negative regulation of chemokine (C-X-C motif) ligand 2 production [GO:2000342]'	'negative regulation of cysteine-type endopeptidase activity involved in apoptotic process [GO:0043154]'	'negative regulation of gene expression [GO:0010629]'	'negative regulation of heterotypic cell-cell adhesion [GO:0034115]'	'negative regulation of inflammatory response [GO:0050728]'	'negative regulation of interleukin-8 biosynthetic process [GO:0045415]'	'negative regulation of leukocyte adhesion to arterial endothelial cell [GO:1904998]'	'negative regulation of muscle hyperplasia [GO:0014740]'	'negative regulation of phosphatidylinositol 3-kinase signaling [GO:0014067]'	'negative regulation of protein kinase B signaling [GO:0051898]'	'negative regulation of response to cytokine stimulus [GO:0060761]'	'negative regulation of smooth muscle cell proliferation [GO:0048662]'	'negative regulation of transcription by RNA polymerase II [GO:0000122]'	'negative regulation of transcription, DNA-templated [GO:0045892]'	'positive regulation of cellular protein metabolic process [GO:0032270]'	'positive regulation of core promoter binding [GO:1904798]'	'positive regulation of gene expression [GO:0010628]'	'positive regulation of hemoglobin biosynthetic process [GO:0046985]'	'positive regulation of nitric oxide biosynthetic process [GO:0045429]'	'positive regulation of protein metabolic process [GO:0051247]'	'positive regulation of sprouting angiogenesis [GO:1903672]'	'positive regulation of telomerase activity [GO:0051973]'	'positive regulation of transcription by RNA polymerase II [GO:0045944]'	'positive regulation of transcription, DNA-templated [GO:0045893]'	'post-embryonic camera-type eye development [GO:0031077]'	'post-embryonic hemopoiesis [GO:0035166]'
20	TCF4	HRCACCTGBN	3.27e-07	TCF4 BHLHB19 ITF2 SEF2	Homo sapiens (Human)	'DNA-templated transcription, initiation [GO:0006352]'	'positive regulation of neuron differentiation [GO:0045666]'	'positive regulation of transcription by RNA polymerase II [GO:0045944]'	'positive regulation of transcription, DNA-templated [GO:0045893]'	'protein-DNA complex assembly [GO:0065004]'	'transcription initiation from RNA polymerase II promoter [GO:0006367]'
21	CTCFL	CRSCAGGGGGCRSB	8.92e-07	CTCFL BORIS	Homo sapiens (Human)	'DNA methylation involved in gamete generation [GO:0043046]'	'cell cycle [GO:0007049]'	'histone methylation [GO:0016571]'	'positive regulation of gene expression [GO:0010628]'	'positive regulation of transcription by RNA polymerase II [GO:0045944]'	'positive regulation of transcription, DNA-templated [GO:0045893]'	'regulation of gene expression by genetic imprinting [GO:0006349]'	'regulation of histone H3-K4 methylation [GO:0051569]'
22	DREME-6	CTGCCY	1.26e-06
23	Klf1	RRCCACACCCW	1.75e-06	KLF1 EKLF	Homo sapiens (Human)	'cellular response to peptide [GO:1901653]'	'erythrocyte differentiation [GO:0030218]'	'maternal process involved in female pregnancy [GO:0060135]'	'positive regulation of transcription by RNA polymerase II [GO:0045944]'	'positive regulation of transcription, DNA-templated [GO:0045893]'	'regulation of transcription by RNA polymerase II [GO:0006357]'	'regulation of transcription, DNA-templated [GO:0006355]'
24	KLF9	VSCCACACCCACH	2.18e-06	KLF9 BTEB BTEB1	Homo sapiens (Human)	'cellular response to cortisol stimulus [GO:0071387]'	'cellular response to thyroid hormone stimulus [GO:0097067]'	'circadian rhythm [GO:0007623]'	'negative regulation of keratinocyte proliferation [GO:0010839]'	'regulation of transcription by RNA polymerase II [GO:0006357]'
25	ZIC4	GRCCCCCCGCKGYGH	3.45e-06	ZIC4	Homo sapiens (Human)	'central nervous system development [GO:0007417]'
26	DREME-12	CGTGK	4.59e-06
27	Ascl2	ARCAGCTGCY	5.4e-06	ASCL2 BHLHA45 HASH2	Homo sapiens (Human)	'negative regulation of Schwann cell proliferation [GO:0010626]'	'negative regulation of transcription by RNA polymerase II [GO:0000122]'	'neuron differentiation [GO:0030182]'	'placenta development [GO:0001890]'	'positive regulation of transcription by RNA polymerase II [GO:0045944]'	'regulation of neurogenesis [GO:0050767]'	'regulation of transcription by RNA polymerase II [GO:0006357]'	'regulation of transcription, DNA-templated [GO:0006355]'	'response to hypoxia [GO:0001666]'	'sensory organ development [GO:0007423]'	'somatic stem cell population maintenance [GO:0035019]'	'spongiotrophoblast differentiation [GO:0060708]'	'spongiotrophoblast layer development [GO:0060712]'	'transcription, DNA-templated [GO:0006351]'
28	ZEB1	SNCACCTGSVN	6.29e-06	ZEB1 AREB6 TCF8	Homo sapiens (Human)	'cartilage development [GO:0051216]'	'cellular response to amino acid stimulus [GO:0071230]'	'central nervous system development [GO:0007417]'	'cochlea morphogenesis [GO:0090103]'	'cytokine-mediated signaling pathway [GO:0019221]'	'embryonic camera-type eye morphogenesis [GO:0048596]'	'embryonic skeletal system morphogenesis [GO:0048704]'	'negative regulation of cell population proliferation [GO:0008285]'	'negative regulation of endothelial cell differentiation [GO:0045602]'	'negative regulation of transcription by RNA polymerase II [GO:0000122]'	'negative regulation of transcription, DNA-templated [GO:0045892]'	'pattern specification process [GO:0007389]'	'positive regulation of neuron differentiation [GO:0045666]'	'positive regulation of transcription by RNA polymerase II [GO:0045944]'	'regulation of T cell differentiation in thymus [GO:0033081]'	'regulation of mesenchymal cell proliferation [GO:0010464]'	'regulation of smooth muscle cell differentiation [GO:0051150]'	'regulation of transcription by RNA polymerase II [GO:0006357]'	'regulation of transforming growth factor beta receptor signaling pathway [GO:0017015]'	'semicircular canal morphogenesis [GO:0048752]'
29	Myod1	NSCAGCTGYYNYB	8.38e-06	MYOD1 BHLHC1 MYF3 MYOD	Homo sapiens (Human)	'cellular response to estradiol stimulus [GO:0071392]'	'cellular response to glucocorticoid stimulus [GO:0071385]'	'cellular response to oxygen levels [GO:0071453]'	'cellular response to starvation [GO:0009267]'	'cellular response to tumor necrosis factor [GO:0071356]'	'histone H3 acetylation [GO:0043966]'	'histone H4 acetylation [GO:0043967]'	'muscle cell fate commitment [GO:0042693]'	'muscle organ development [GO:0007517]'	'myoblast fate determination [GO:0007518]'	'myoblast fusion [GO:0007520]'	'myotube cell development [GO:0014904]'	'myotube differentiation involved in skeletal muscle regeneration [GO:0014908]'	'negative regulation of myoblast proliferation [GO:2000818]'	'positive regulation of muscle cell differentiation [GO:0051149]'	'positive regulation of myoblast differentiation [GO:0045663]'	'positive regulation of myoblast fusion [GO:1901741]'	'positive regulation of skeletal muscle fiber development [GO:0048743]'	'positive regulation of skeletal muscle tissue regeneration [GO:0043415]'	'positive regulation of snRNA transcription by RNA polymerase II [GO:1905382]'	'positive regulation of transcription by RNA polymerase II [GO:0045944]'	'protein phosphorylation [GO:0006468]'	'regulation of RNA splicing [GO:0043484]'	'regulation of alternative mRNA splicing, via spliceosome [GO:0000381]'	'regulation of transcription by RNA polymerase II [GO:0006357]'	'skeletal muscle cell differentiation [GO:0035914]'	'skeletal muscle fiber adaptation [GO:0043503]'	'skeletal muscle fiber development [GO:0048741]'	'skeletal muscle tissue development [GO:0007519]'
30	ID4	NRCACCTGBH	8.73e-06	ID4 BHLHB27	Homo sapiens (Human)	'G1/S transition of mitotic cell cycle [GO:0000082]'	'cellular protein localization [GO:0034613]'	'central nervous system myelination [GO:0022010]'	'cerebral cortex neuron differentiation [GO:0021895]'	'circadian rhythm [GO:0007623]'	'fat cell differentiation [GO:0045444]'	'hippocampus development [GO:0021766]'	'negative regulation of DNA binding [GO:0043392]'	'negative regulation of astrocyte differentiation [GO:0048712]'	'negative regulation of fat cell differentiation [GO:0045599]'	'negative regulation of neuron differentiation [GO:0045665]'	'negative regulation of oligodendrocyte differentiation [GO:0048715]'	'negative regulation of transcription by RNA polymerase II [GO:0000122]'	'negative regulation of transcription, DNA-templated [GO:0045892]'	'neuroblast proliferation [GO:0007405]'	'neuron differentiation [GO:0030182]'	'osteoblast differentiation [GO:0001649]'	'positive regulation of cell population proliferation [GO:0008284]'	'positive regulation of transcription by RNA polymerase II [GO:0045944]'	'prostate gland epithelium morphogenesis [GO:0060740]'	'prostate gland stromal morphogenesis [GO:0060741]'	'regulation of cell cycle [GO:0051726]'	'regulation of transcription by RNA polymerase II [GO:0006357]'	'seminal vesicle morphogenesis [GO:0061682]'
31	ZNF740	MCCCCCCCAC	1.55e-05	ZNF740 TB7	Homo sapiens (Human)	'positive regulation of transcription by RNA polymerase II [GO:0045944]'
32	FIGLA	WMCACCTGKW	2.12e-05	FIGLA BHLHC8	Homo sapiens (Human)	'multicellular organism development [GO:0007275]'	'oocyte development [GO:0048599]'
33	TFAP2C(var.2)	HGCCTSAGGCD	2.49e-05
34	DREME-18	GGSTGGGA	3.24e-05
35	NHLH1	CGCAGCTGCK	3.94e-05	NHLH1 BHLHA35 HEN1	Homo sapiens (Human)	'cell differentiation [GO:0030154]'	'central nervous system development [GO:0007417]'	'positive regulation of transcription by RNA polymerase II [GO:0045944]'	'regulation of transcription by RNA polymerase II [GO:0006357]'
36	MZF1	BGGGGA	8.25e-05	MZF1 MZF ZNF42 ZSCAN6	Homo sapiens (Human)	'negative regulation of transcription by RNA polymerase II [GO:0000122]'	'positive regulation of transcription by RNA polymerase II [GO:0045944]'	'regulation of transcription, DNA-templated [GO:0006355]'
37	DREME-15	CCAGGM	0.000128
38	TFAP2B(var.2)	HGCCTSAGGCD	0.00013
39	NFIX	NNTGCCAAN	0.000164	NFIX	Homo sapiens (Human)	'DNA replication [GO:0006260]'	'negative regulation of transcription by RNA polymerase II [GO:0000122]'	'positive regulation of transcription by RNA polymerase II [GO:0045944]'	'transcription by RNA polymerase II [GO:0006366]'
40	TBX5	AGGTGTKA	0.000171	TBX5	Homo sapiens (Human)	'atrial septum morphogenesis [GO:0060413]'	'atrioventricular valve morphogenesis [GO:0003181]'	'bundle of His development [GO:0003166]'	'cardiac left ventricle formation [GO:0003218]'	'cardiac muscle cell differentiation [GO:0055007]'	'cell fate specification [GO:0001708]'	'cell migration involved in coronary vasculogenesis [GO:0060980]'	'cell-cell signaling [GO:0007267]'	'embryonic forelimb morphogenesis [GO:0035115]'	'embryonic limb morphogenesis [GO:0030326]'	'endocardial cushion development [GO:0003197]'	'forelimb morphogenesis [GO:0035136]'	'heart development [GO:0007507]'	'lung development [GO:0030324]'	'morphogenesis of an epithelium [GO:0002009]'	'negative regulation of cardiac muscle cell proliferation [GO:0060044]'	'negative regulation of cell migration [GO:0030336]'	'negative regulation of cell population proliferation [GO:0008285]'	'negative regulation of epithelial to mesenchymal transition [GO:0010719]'	'negative regulation of transcription by RNA polymerase II [GO:0000122]'	'pattern specification process [GO:0007389]'	'pericardium development [GO:0060039]'	'positive regulation of cardiac muscle cell proliferation [GO:0060045]'	'positive regulation of cardioblast differentiation [GO:0051891]'	'positive regulation of secondary heart field cardioblast proliferation [GO:0072513]'	'positive regulation of transcription by RNA polymerase II [GO:0045944]'	'positive regulation of transcription, DNA-templated [GO:0045893]'	'transcription initiation from RNA polymerase II promoter [GO:0006367]'	'ventricular septum development [GO:0003281]'
41	Hes1	SVCACGYGHN	0.000353	HES1 BHLHB39 HL HRY	Homo sapiens (Human)	'Notch signaling pathway [GO:0007219]'	'S-shaped body morphogenesis [GO:0072050]'	'adenohypophysis development [GO:0021984]'	'anterior/posterior pattern specification [GO:0009952]'	'artery morphogenesis [GO:0048844]'	'ascending aorta morphogenesis [GO:0035910]'	'cardiac neural crest cell development involved in outflow tract morphogenesis [GO:0061309]'	'cell adhesion [GO:0007155]'	'cell differentiation [GO:0030154]'	'cell maturation [GO:0048469]'	'cell migration [GO:0016477]'	'cell morphogenesis involved in neuron differentiation [GO:0048667]'	'cochlea development [GO:0090102]'	'comma-shaped body morphogenesis [GO:0072049]'	'common bile duct development [GO:0061009]'	'embryonic heart tube morphogenesis [GO:0003143]'	'establishment of epithelial cell polarity [GO:0090162]'	'forebrain radial glial cell differentiation [GO:0021861]'	'glomerulus vasculature development [GO:0072012]'	'hindbrain morphogenesis [GO:0021575]'	'inner ear receptor cell stereocilium organization [GO:0060122]'	'labyrinthine layer blood vessel development [GO:0060716]'	'lateral inhibition [GO:0046331]'	'liver development [GO:0001889]'	'lung development [GO:0030324]'	'metanephric nephron tubule morphogenesis [GO:0072282]'	'midbrain development [GO:0030901]'	'midbrain-hindbrain boundary morphogenesis [GO:0021555]'	'negative regulation of cell fate determination [GO:1905934]'	'negative regulation of forebrain neuron differentiation [GO:2000978]'	'negative regulation of glial cell proliferation [GO:0060253]'	'negative regulation of inner ear auditory receptor cell differentiation [GO:0045608]'	'negative regulation of neuron differentiation [GO:0045665]'	'negative regulation of oligodendrocyte differentiation [GO:0048715]'	'negative regulation of pancreatic A cell differentiation [GO:2000227]'	'negative regulation of pro-B cell differentiation [GO:2000974]'	'negative regulation of stem cell differentiation [GO:2000737]'	'negative regulation of stomach neuroendocrine cell differentiation [GO:0061106]'	'negative regulation of transcription by RNA polymerase II [GO:0000122]'	'negative regulation of transcription, DNA-templated [GO:0045892]'	'nervous system development [GO:0007399]'	'neuronal stem cell population maintenance [GO:0097150]'	'oculomotor nerve development [GO:0021557]'	'outflow tract morphogenesis [GO:0003151]'
42	Myog	RRCAGCTGSNV	0.000663	MYOG BHLHC3 MYF4	Homo sapiens (Human)	'cell cycle [GO:0007049]'	'cellular response to estradiol stimulus [GO:0071392]'	'cellular response to growth factor stimulus [GO:0071363]'	'cellular response to lithium ion [GO:0071285]'	'cellular response to magnetism [GO:0071259]'	'cellular response to retinoic acid [GO:0071300]'	'cellular response to tumor necrosis factor [GO:0071356]'	'mRNA transcription by RNA polymerase II [GO:0042789]'	'muscle cell fate commitment [GO:0042693]'	'myoblast differentiation [GO:0045445]'	'negative regulation of cell population proliferation [GO:0008285]'	'negative regulation of glycolytic process [GO:0045820]'	'ossification [GO:0001503]'	'positive regulation of cell cycle arrest [GO:0071158]'	'positive regulation of muscle atrophy [GO:0014737]'	'positive regulation of muscle cell differentiation [GO:0051149]'	'positive regulation of myoblast differentiation [GO:0045663]'	'positive regulation of myoblast fusion [GO:1901741]'	'positive regulation of myotube differentiation [GO:0010831]'	'positive regulation of oxidative phosphorylation [GO:1903862]'	'positive regulation of skeletal muscle fiber development [GO:0048743]'	'positive regulation of transcription by RNA polymerase II [GO:0045944]'	'regulation of myoblast fusion [GO:1901739]'	'regulation of skeletal muscle satellite cell proliferation [GO:0014842]'	'response to denervation involved in regulation of muscle adaptation [GO:0014894]'	'response to electrical stimulus involved in regulation of muscle adaptation [GO:0014878]'	'response to gravity [GO:0009629]'	'response to muscle activity involved in regulation of muscle adaptation [GO:0014873]'	'skeletal muscle atrophy [GO:0014732]'	'skeletal muscle cell differentiation [GO:0035914]'	'skeletal muscle fiber development [GO:0048741]'	'skeletal muscle tissue development [GO:0007519]'	'skeletal muscle tissue regeneration [GO:0043403]'	'striated muscle atrophy [GO:0014891]'
43	HIC2	RTGCCCRSB	0.000804	HIC2 HRG22 KIAA1020 ZBTB30	Homo sapiens (Human)	'negative regulation of transcription, DNA-templated [GO:0045892]'
44	ZBTB7C	RCGACCACCGAN	0.000817	ZBTB7C APM1 ZBTB36 ZNF857C	Homo sapiens (Human)	'negative regulation of cell population proliferation [GO:0008285]'	'positive regulation of fat cell differentiation [GO:0045600]'	'positive regulation of transcription by RNA polymerase II [GO:0045944]'	'regulation of RNA polymerase II regulatory region sequence-specific DNA binding [GO:1903025]'
45	TFAP2A(var.3)	TGCCCYSRGGGCA	0.000852
46	PAX5	RRGCGTGACCNN	0.000863	PAX5	Homo sapiens (Human)	'adult behavior [GO:0030534]'	'aging [GO:0007568]'	'animal organ morphogenesis [GO:0009887]'	'cerebral cortex development [GO:0021987]'	'embryonic cranial skeleton morphogenesis [GO:0048701]'	'humoral immune response [GO:0006959]'	'lateral ventricle development [GO:0021670]'	'multicellular organism development [GO:0007275]'	'negative regulation of histone H3-K9 methylation [GO:0051573]'	'negative regulation of transcription by RNA polymerase II [GO:0000122]'	'regulation of B cell receptor signaling pathway [GO:0050855]'	'skeletal muscle cell differentiation [GO:0035914]'	'spermatogenesis [GO:0007283]'	'transcription by RNA polymerase II [GO:0006366]'
47	SNAI2	DRCAGGTGB	0.00118	SNAI2 SLUG SLUGH	Homo sapiens (Human)	'Notch signaling involved in heart development [GO:0061314]'	'Notch signaling pathway [GO:0007219]'	'aortic valve morphogenesis [GO:0003180]'	'cartilage morphogenesis [GO:0060536]'	'cell migration involved in endocardial cushion formation [GO:0003273]'	'cellular response to epidermal growth factor stimulus [GO:0071364]'	'cellular response to ionizing radiation [GO:0071479]'	'desmosome disassembly [GO:0035921]'	'epithelial to mesenchymal transition [GO:0001837]'	'epithelial to mesenchymal transition involved in endocardial cushion formation [GO:0003198]'	'epithelium development [GO:0060429]'	'negative regulation of DNA damage response, signal transduction by p53 class mediator [GO:0043518]'	'negative regulation of anoikis [GO:2000811]'	'negative regulation of canonical Wnt signaling pathway [GO:0090090]'	'negative regulation of cell adhesion involved in substrate-bound cell migration [GO:0006933]'	'negative regulation of cell adhesion mediated by integrin [GO:0033629]'	'negative regulation of cell-cell adhesion by negative regulation of transcription from RNA polymerase II promoter [GO:1900387]'	'negative regulation of chondrocyte differentiation [GO:0032331]'	'negative regulation of extrinsic apoptotic signaling pathway in absence of ligand [GO:2001240]'	'negative regulation of intrinsic apoptotic signaling pathway in response to DNA damage [GO:1902230]'	'negative regulation of keratinocyte proliferation [GO:0010839]'	'negative regulation of stem cell proliferation [GO:2000647]'	'negative regulation of transcription by RNA polymerase II [GO:0000122]'	'negative regulation of vitamin D biosynthetic process [GO:0010957]'	'negative regulation of vitamin D receptor signaling pathway [GO:0070563]'	'neural crest cell development [GO:0014032]'	'osteoblast differentiation [GO:0001649]'	'pigmentation [GO:0043473]'	'positive regulation of cell migration [GO:0030335]'	'positive regulation of fat cell differentiation [GO:0045600]'	'positive regulation of histone acetylation [GO:0035066]'	'regulation of bicellular tight junction assembly [GO:2000810]'	'regulation of branching involved in salivary gland morphogenesis [GO:0060693]'	'regulation of chemokine production [GO:0032642]'	'regulation of osteoblast differentiation [GO:0045667]'	'regulation of transcription, DNA-templated [GO:0006355]'	'roof of mouth development [GO:0060021]'	'sensory perception of sound [GO:0007605]'	'white fat cell differentiation [GO:0050872]'
48	EBF1	ATTCCCHWGGGAMT	0.00131	EBF1 COE1 EBF	Homo sapiens (Human)	'multicellular organism development [GO:0007275]'	'positive regulation of transcription by RNA polymerase II [GO:0045944]'
49	DREME-7	CACACACA	0.00171
50	Tcf12	RACAGCTGSNV	0.00204	TCF12 BHLHB20 HEB HTF4	Homo sapiens (Human)	'immune response [GO:0006955]'	'muscle organ development [GO:0007517]'	'positive regulation of neuron differentiation [GO:0045666]'	'positive regulation of transcription by RNA polymerase II [GO:0045944]'	'regulation of hematopoietic stem cell differentiation [GO:1902036]'	'regulation of transcription by RNA polymerase II [GO:0006357]'
51	ZNF263	GGAGGAGGRRGRGGRGGRRGR	0.00337	ZNF263 FPM315 ZKSCAN12	Homo sapiens (Human)	'negative regulation of transcription by RNA polymerase II [GO:0000122]'	'negative regulation of transcription, DNA-templated [GO:0045892]'	'regulation of transcription, DNA-templated [GO:0006355]'
52	Klf12	GRCCACGCCCWHHWH	0.00409	KLF12 AP2REP HSPC122	Homo sapiens (Human)	'negative regulation of transcription by RNA polymerase II [GO:0000122]'	'positive regulation of transcription by RNA polymerase II [GO:0045944]'	'regulation of transcription by RNA polymerase II [GO:0006357]'
53	TFAP2B(var.3)	TGCCCYBRGGGCA	0.00454
54	Pparg::Rxra	STRGGGCARAGGKCA	0.00857
				PPARG NR1C3	Homo sapiens (Human)	'activation of cysteine-type endopeptidase activity involved in apoptotic process [GO:0006919]'	'animal organ regeneration [GO:0031100]'	'cell differentiation [GO:0030154]'	'cell fate commitment [GO:0045165]'	'cell maturation [GO:0048469]'	'cellular response to hyperoxia [GO:0071455]'	'cellular response to insulin stimulus [GO:0032869]'	'cellular response to low-density lipoprotein particle stimulus [GO:0071404]'	'cellular response to prostaglandin E stimulus [GO:0071380]'	'cellular response to retinoic acid [GO:0071300]'	'cellular response to vitamin E [GO:0071306]'	'epithelial cell differentiation [GO:0030855]'	'fatty acid metabolic process [GO:0006631]'	'fatty acid oxidation [GO:0019395]'	'glucose homeostasis [GO:0042593]'	'heart development [GO:0007507]'	'hormone-mediated signaling pathway [GO:0009755]'	'innate immune response [GO:0045087]'	'lipid homeostasis [GO:0055088]'	'lipid metabolic process [GO:0006629]'	'lipoprotein transport [GO:0042953]'	'long-chain fatty acid transport [GO:0015909]'	'low-density lipoprotein particle receptor biosynthetic process [GO:0045713]'	'macrophage derived foam cell differentiation [GO:0010742]'	'monocyte differentiation [GO:0030224]'	'multicellular organism development [GO:0007275]'	'negative regulation of acute inflammatory response [GO:0002674]'	'negative regulation of angiogenesis [GO:0016525]'	'negative regulation of blood vessel endothelial cell migration [GO:0043537]'	'negative regulation of cell growth [GO:0030308]'	'negative regulation of cholesterol storage [GO:0010887]'	'negative regulation of collagen biosynthetic process [GO:0032966]'	'negative regulation of gene silencing by miRNA [GO:0060965]'	'negative regulation of interferon-gamma-mediated signaling pathway [GO:0060336]'	'negative regulation of macrophage derived foam cell differentiation [GO:0010745]'	'negative regulation of pancreatic stellate cell proliferation [GO:2000230]'	'negative regulation of receptor biosynthetic process [GO:0010871]'	'negative regulation of sequestering of triglyceride [GO:0010891]'	'negative regulation of smooth muscle cell proliferation [GO:0048662]'	'negative regulation of telomerase activity [GO:0051974]'	'negative regulation of transcription by RNA polymerase II [GO:0000122]'	'negative regulation of transcription, DNA-templated [GO:0045892]'	'negative regulation of vascular endothelial cell proliferation [GO:1905563]'	'negative regulation of vascular smooth muscle cell proliferation [GO:1904706]'
				RXRA NR2B1	Homo sapiens (Human)	'anatomical structure development [GO:0048856]'	'bile acid and bile salt transport [GO:0015721]'	'camera-type eye development [GO:0043010]'	'cardiac muscle cell proliferation [GO:0060038]'	'cell differentiation [GO:0030154]'	'cholesterol metabolic process [GO:0008203]'	'embryo implantation [GO:0007566]'	'in utero embryonic development [GO:0001701]'	'maternal placenta development [GO:0001893]'	'modulation by virus of host morphology or physiology [GO:0019048]'	'negative regulation of transcription by RNA polymerase II [GO:0000122]'	'peroxisome proliferator activated receptor signaling pathway [GO:0035357]'	'positive regulation of transcription by RNA polymerase II [GO:0045944]'	'positive regulation of translational initiation by iron [GO:0045994]'	'protein homotetramerization [GO:0051289]'	'regulation of branching involved in prostate gland morphogenesis [GO:0060687]'	'regulation of lipid metabolic process [GO:0019216]'	'regulation of transcription by RNA polymerase II [GO:0006357]'	'response to retinoic acid [GO:0032526]'	'retinoic acid receptor signaling pathway [GO:0048384]'	'secretory columnal luminar epithelial cell differentiation involved in prostate glandular acinus development [GO:0060528]'	'transcription initiation from RNA polymerase II promoter [GO:0006367]'	'ventricular cardiac muscle cell differentiation [GO:0055012]'	'ventricular cardiac muscle tissue morphogenesis [GO:0055010]'	'vitamin metabolic process [GO:0006766]'
55	TFAP2C(var.3)	TGCCCYSRGGGCA	0.0106
56	NEUROD1	NRACAGATGGYNN	0.012	NEUROD1 BHLHA3 NEUROD	Homo sapiens (Human)	'amacrine cell differentiation [GO:0035881]'	'anterior/posterior pattern specification [GO:0009952]'	'cellular response to glucose stimulus [GO:0071333]'	'cerebellum development [GO:0021549]'	'dentate gyrus development [GO:0021542]'	'embryonic organ morphogenesis [GO:0048562]'	'endocrine pancreas development [GO:0031018]'	'enteroendocrine cell differentiation [GO:0035883]'	'glucose homeostasis [GO:0042593]'	'inner ear development [GO:0048839]'	'insulin secretion [GO:0030073]'	'negative regulation of receptor signaling pathway via JAK-STAT [GO:0046426]'	'negative regulation of type B pancreatic cell apoptotic process [GO:2000675]'	'neurogenesis [GO:0022008]'	'neuron development [GO:0048666]'	'nitric oxide mediated signal transduction [GO:0007263]'	'nucleocytoplasmic transport [GO:0006913]'	'pancreatic A cell fate commitment [GO:0003326]'	'pancreatic PP cell fate commitment [GO:0003329]'	'positive regulation of DNA-binding transcription factor activity [GO:0051091]'	'positive regulation of apoptotic process [GO:0043065]'	'positive regulation of cell differentiation [GO:0045597]'	'positive regulation of neuron differentiation [GO:0045666]'	'positive regulation of transcription by RNA polymerase II [GO:0045944]'	'positive regulation of transcription regulatory region DNA binding [GO:2000679]'	'positive regulation of transcription, DNA-templated [GO:0045893]'	'regulation of cell cycle arrest [GO:0071156]'	'regulation of insulin secretion [GO:0050796]'	'regulation of intestinal epithelial structure maintenance [GO:0060730]'	'response to drug [GO:0042493]'	'response to glucose [GO:0009749]'	'signal transduction involved in regulation of gene expression [GO:0023019]'
57	E2F6	RGGCGGGARRV	0.0145	E2F6	Homo sapiens (Human)	'negative regulation of G0 to G1 transition [GO:0070317]'	'negative regulation of transcription by RNA polymerase II [GO:0000122]'	'positive regulation of transcription by RNA polymerase II [GO:0045944]'	'regulation of cell cycle [GO:0051726]'	'regulation of transcription involved in G1/S transition of mitotic cell cycle [GO:0000083]'
[truncated: 33 more columns]
