# Supplementary material for: Functionally Annotating Regulatory Elements in the Equine Genome Using Histone Mark ChIP-Seq
Source: Genes (Basel). 2019 Dec 18;11(1):3. doi: 10.3390/genes11010003 (PMC7017286; doi:10.3390/genes11010003)
Supplement: Supplementary file 1 [file genes-11-00003-s001.zip › Supplement/Table_S15_ame_annotations_lung_AcProUni.xlsx]

## Sheet: ame
rank	motif_DB	motif_ID	motif_alt_ID	consensus	p-value	adj_p-value	E-value	tests	FASTA_max	pos	neg	PWM_min	TP	%TP	FP	%FP
1	/JASPAR/JASPAR2018_CORE_vertebrates_non-redundant.meme	MA0820.1	FIGLA	WMCACCTGKW	1.15e-07	0.000255	0.15	2227	602	602	1626	1.01	286	47.51	574	35.3
2	/JASPAR/JASPAR2018_CORE_vertebrates_non-redundant.meme	MA0103.3	ZEB1	SNCACCTGSVN	1.21e-06	0.00269	1.59	2227	602	602	1626	1.01	250	41.53	499	30.69
3	/JASPAR/JASPAR2018_CORE_vertebrates_non-redundant.meme	MA0499.1	Myod1	NSCAGCTGYYNYB	5.7e-06	0.0126	7.42	2227	480	480	1748	1.02	175	36.46	454	25.97
# AME (Analysis of Motif Enrichment): Version 5.0.5 compiled on Aug 16 2019 at 11:40:04
# The format of this file is described at http://meme-suite.org/doc/ame-output-format.html.
# ame --o AME_OUTPUT/Lung_ACTIVEpromotors_unique Lung_ACTIVEpromotors_unique.fa /JASPAR/JASPAR2018_CORE_vertebrates_non-redundant.meme OUTPUT/Lung_ACTIVEpromotors_unique/meme_out/meme.txt OUTPUT/Lung_ACTIVEpromotors_unique/dreme_out/dreme.txt

## Sheet: Uniprot
yourlist:M201908236746803381A1F0E0DB47453E0216320D9571E4E	Entry	Entry name	Status	Protein names	Gene names	Organism	Length	GO (biological pathways)
FIGLA	O55208	FIGLA_MOUSE	reviewed	Factor in the germline alpha (FIGalpha) (Transcription factor FIGa)	Figla	Mus musculus (Mouse)	194	multicellular organism development [GO:0007275]; oogenesis [GO:0048477]; positive regulation of transcription by RNA polymerase II [GO:0045944]
FIGLA	Q6QHK4	FIGLA_HUMAN	reviewed	Factor in the germline alpha (FIGalpha) (Class C basic helix-loop-helix protein 8) (bHLHc8) (Folliculogenesis-specific basic helix-loop-helix protein) (Transcription factor FIGa)	FIGLA BHLHC8	Homo sapiens (Human)	219	multicellular organism development [GO:0007275]; oocyte development [GO:0048599]
ZEB1	A0A0E0RTV6	ZEB1_GIBZE	reviewed	FAD-linked oxidoreductase ZEB1 (EC 1.-.-.-) (Zearalenone biosynthesis protein 1)	ZEB1 FGRAMPH1_01T05753 FGSG_02397	Gibberella zeae (strain PH-1 / ATCC MYA-4620 / FGSC 9075 / NRRL 31084) (Wheat head blight fungus) (Fusarium graminearum)	565	unknown
ZEB1	P36197	ZEB1_CHICK	reviewed	Zinc finger E-box-binding homeobox 1 (Delta EF1) (Delta-crystallin enhancer-binding factor) (Transcription factor 8) (TCF-8)	ZEB1 TCF8	Gallus gallus (Chicken)	1114	negative regulation of transcription, DNA-templated [GO:0045892]; positive regulation of neuron differentiation [GO:0045666]
ZEB1	P37275	ZEB1_HUMAN	reviewed	Zinc finger E-box-binding homeobox 1 (NIL-2-A zinc finger protein) (Negative regulator of IL2) (Transcription factor 8) (TCF-8)	ZEB1 AREB6 TCF8	Homo sapiens (Human)	1124	cartilage development [GO:0051216]; cellular response to amino acid stimulus [GO:0071230]; central nervous system development [GO:0007417]; cochlea morphogenesis [GO:0090103]; cytokine-mediated signaling pathway [GO:0019221]; embryonic camera-type eye morphogenesis [GO:0048596]; embryonic skeletal system morphogenesis [GO:0048704]; negative regulation of cell population proliferation [GO:0008285]…
ZEB1	Q60542	ZEB1_MESAU	reviewed	Zinc finger E-box-binding homeobox 1 (Transcription factor 8) (TCF-8) (Zinc finger protein BZP)	ZEB1 BZP TCF8	Mesocricetus auratus (Golden hamster)	1043	cartilage development [GO:0051216]; cellular response to amino acid stimulus [GO:0071230]; central nervous system development [GO:0007417]; cochlea morphogenesis [GO:0090103]; embryonic camera-type eye morphogenesis [GO:0048596]; embryonic skeletal system morphogenesis [GO:0048704]; negative regulation of cell population proliferation [GO:0008285]; negative regulation of endothelial cell differen…
ZEB1	Q62947	ZEB1_RAT	reviewed	Zinc finger E-box-binding homeobox 1 (Transcription factor 8) (TCF-8) (Zinc finger homeodomain enhancer-binding protein) (Zfhep)	Zeb1 Tcf8	Rattus norvegicus (Rat)	1109	cellular response to transforming growth factor beta stimulus [GO:0071560]; forebrain development [GO:0030900]; negative regulation of transcription by RNA polymerase II [GO:0000122]; negative regulation of transcription, DNA-templated [GO:0045892]; positive regulation of neuron differentiation [GO:0045666]; positive regulation of transcription by RNA polymerase II [GO:0045944]; response to activ…
ZEB1	Q64318	ZEB1_MOUSE	reviewed	Zinc finger E-box-binding homeobox 1 (Delta EF1) (Transcription factor 8) (TCF-8) (Zinc finger homeobox protein 1a) (MEB1)	Zeb1 Tcf8 Zfhx1a Zfx1a Zfx1ha	Mus musculus (Mouse)	1117	animal organ development [GO:0048513]; cartilage development [GO:0051216]; cellular response to amino acid stimulus [GO:0071230]; central nervous system development [GO:0007417]; cochlea morphogenesis [GO:0090103]; embryonic camera-type eye morphogenesis [GO:0048596]; embryonic morphogenesis [GO:0048598]; embryonic skeletal system morphogenesis [GO:0048704]; negative regulation of cell population…
Myod1	P10085	MYOD1_MOUSE	reviewed	Myoblast determination protein 1	Myod1 Myod	Mus musculus (Mouse)	318	cardiac muscle cell differentiation [GO:0055007]; cellular response to estradiol stimulus [GO:0071392]; cellular response to glucocorticoid stimulus [GO:0071385]; cellular response to oxygen levels [GO:0071453]; cellular response to starvation [GO:0009267]; cellular response to tumor necrosis factor [GO:0071356]; histone H3 acetylation [GO:0043966]; histone H4 acetylation [GO:0043967]; muscle org…
Myod1	P15172	MYOD1_HUMAN	reviewed	Myoblast determination protein 1 (Class C basic helix-loop-helix protein 1) (bHLHc1) (Myogenic factor 3) (Myf-3)	MYOD1 BHLHC1 MYF3 MYOD	Homo sapiens (Human)	320	cellular response to estradiol stimulus [GO:0071392]; cellular response to glucocorticoid stimulus [GO:0071385]; cellular response to oxygen levels [GO:0071453]; cellular response to starvation [GO:0009267]; cellular response to tumor necrosis factor [GO:0071356]; histone H3 acetylation [GO:0043966]; histone H4 acetylation [GO:0043967]; muscle cell fate commitment [GO:0042693]; muscle organ devel…
Myod1	P16075	MYOD1_CHICK	reviewed	Myoblast determination protein 1 homolog (MYOD1 homolog)	MYOD1 CMD1 MYOD	Gallus gallus (Chicken)	298	cellular response to estradiol stimulus [GO:0071392]; histone H3 acetylation [GO:0043966]; histone H4 acetylation [GO:0043967]; muscle cell fate commitment [GO:0042693]; muscle organ development [GO:0007517]; positive regulation of myoblast differentiation [GO:0045663]; positive regulation of myoblast fusion [GO:1901741]; positive regulation of skeletal muscle fiber development [GO:0048743]; posi…
Myod1	P21572	MYOD1_COTJA	reviewed	Myoblast determination protein 1 homolog (Myogenic factor 1)	MYOD1 MF1	Coturnix japonica (Japanese quail) (Coturnix coturnix japonica)	297	cellular response to estradiol stimulus [GO:0071392]; cellular response to glucocorticoid stimulus [GO:0071385]; cellular response to oxygen levels [GO:0071453]; cellular response to starvation [GO:0009267]; cellular response to tumor necrosis factor [GO:0071356]; histone H3 acetylation [GO:0043966]; histone H4 acetylation [GO:0043967]; myoblast fate determination [GO:0007518]; myoblast fusion [G…
Myod1	P29331	MYOD1_SHEEP	reviewed	Myoblast determination protein 1	MYOD1 MYOD	Ovis aries (Sheep)	319	cellular response to estradiol stimulus [GO:0071392]; histone H3 acetylation [GO:0043966]; histone H4 acetylation [GO:0043967]; muscle organ development [GO:0007517]; myoblast differentiation [GO:0045445]; myoblast fate determination [GO:0007518]; positive regulation of muscle cell differentiation [GO:0051149]; positive regulation of skeletal muscle tissue regeneration [GO:0043415]; positive regu…
Myod1	P49811	MYOD1_PIG	reviewed	Myoblast determination protein 1	MYOD1 MYOD	Sus scrofa (Pig)	319	cellular response to estradiol stimulus [GO:0071392]; histone H3 acetylation [GO:0043966]; histone H4 acetylation [GO:0043967]; muscle organ development [GO:0007517]; myoblast differentiation [GO:0045445]; myoblast fate determination [GO:0007518]; positive regulation of muscle cell differentiation [GO:0051149]; positive regulation of myoblast differentiation [GO:0045663]; positive regulation of m…
Myod1	Q02346	MYOD1_RAT	reviewed	Myoblast determination protein 1	Myod1 Myod	Rattus norvegicus (Rat)	318	cellular response to estradiol stimulus [GO:0071392]; histone H3 acetylation [GO:0043966]; histone H4 acetylation [GO:0043967]; myoblast differentiation [GO:0045445]; myoblast fate determination [GO:0007518]; positive regulation of muscle cell differentiation [GO:0051149]; positive regulation of myoblast differentiation [GO:0045663]; positive regulation of myoblast fusion [GO:1901741]; positive r…
Myod1	Q7YS82	MYOD1_BOVIN	reviewed	Myoblast determination protein 1	MYOD1 MYOD	Bos taurus (Bovine)	318	cellular response to estradiol stimulus [GO:0071392]; histone H3 acetylation [GO:0043966]; histone H4 acetylation [GO:0043967]; muscle organ development [GO:0007517]; myoblast differentiation [GO:0045445]; myoblast fate determination [GO:0007518]; positive regulation of muscle cell differentiation [GO:0051149]; positive regulation of myoblast differentiation [GO:0045663]; positive regulation of m…
Myod1	Q90477	MYOD1_DANRE	reviewed	Myoblast determination protein 1 homolog (Myogenic factor 1)	myod1 myod	Danio rerio (Zebrafish) (Brachydanio rerio)	275	cellular response to estradiol stimulus [GO:0071392]; extraocular skeletal muscle development [GO:0002074]; histone H3 acetylation [GO:0043966]; histone H4 acetylation [GO:0043967]; muscle organ development [GO:0007517]; pharyngeal muscle development [GO:0043282]; positive regulation of myoblast differentiation [GO:0045663]; positive regulation of myoblast fusion [GO:1901741]; positive regulation…
Myod1	Q91205	MYOD1_ONCMY	reviewed	Myoblast determination protein 1 homolog 1 (Myogenic factor 1-1)	myod1 myod	Oncorhynchus mykiss (Rainbow trout) (Salmo gairdneri)	276	cell differentiation [GO:0030154]; cellular response to estradiol stimulus [GO:0071392]; histone H3 acetylation [GO:0043966]; histone H4 acetylation [GO:0043967]; muscle organ development [GO:0007517]; positive regulation of snRNA transcription by RNA polymerase II [GO:1905382]; positive regulation of transcription by RNA polymerase II [GO:0045944]

## Sheet: Summary
rank	Motif ID	consensus	adj_p-value	Alternative Names	Organism	Biological Process GO	Biological Process GO	Biological Process GO	Biological Process GO	Biological Process GO	Biological Process GO	Biological Process GO	Biological Process GO	Biological Process GO	Biological Process GO	Biological Process GO	Biological Process GO	Biological Process GO	Biological Process GO	Biological Process GO	Biological Process GO	Biological Process GO	Biological Process GO	Biological Process GO	Biological Process GO	Biological Process GO	Biological Process GO	Biological Process GO	Biological Process GO	Biological Process GO	Biological Process GO	Biological Process GO	Biological Process GO	Biological Process GO	Biological Process GO	Biological Process GO	Biological Process GO	Biological Process GO	Biological Process GO	Biological Process GO	Biological Process GO	Biological Process GO	Biological Process GO	Biological Process GO	Biological Process GO	Biological Process GO	Biological Process GO	Biological Process GO	Biological Process GO
1	FIGLA	WMCACCTGKW	0.000255	FIGLA BHLHC8	Homo sapiens (Human)	'multicellular organism development [GO:0007275]'	'oocyte development [GO:0048599]'
2	ZEB1	SNCACCTGSVN	0.00269	ZEB1 AREB6 TCF8	Homo sapiens (Human)	'cartilage development [GO:0051216]'	'cellular response to amino acid stimulus [GO:0071230]'	'central nervous system development [GO:0007417]'	'cochlea morphogenesis [GO:0090103]'	'cytokine-mediated signaling pathway [GO:0019221]'	'embryonic camera-type eye morphogenesis [GO:0048596]'	'embryonic skeletal system morphogenesis [GO:0048704]'	'negative regulation of cell population proliferation [GO:0008285]'	'negative regulation of endothelial cell differentiation [GO:0045602]'	'negative regulation of transcription by RNA polymerase II [GO:0000122]'	'negative regulation of transcription, DNA-templated [GO:0045892]'	'pattern specification process [GO:0007389]'	'positive regulation of neuron differentiation [GO:0045666]'	'positive regulation of transcription by RNA polymerase II [GO:0045944]'	'regulation of T cell differentiation in thymus [GO:0033081]'	'regulation of mesenchymal cell proliferation [GO:0010464]'	'regulation of smooth muscle cell differentiation [GO:0051150]'	'regulation of transcription by RNA polymerase II [GO:0006357]'	'regulation of transforming growth factor beta receptor signaling pathway [GO:0017015]'	'semicircular canal morphogenesis [GO:0048752]'
3	Myod1	NSCAGCTGYYNYB	0.0126	MYOD1 BHLHC1 MYF3 MYOD	Homo sapiens (Human)	'cellular response to estradiol stimulus [GO:0071392]'	'cellular response to glucocorticoid stimulus [GO:0071385]'	'cellular response to oxygen levels [GO:0071453]'	'cellular response to starvation [GO:0009267]'	'cellular response to tumor necrosis factor [GO:0071356]'	'histone H3 acetylation [GO:0043966]'	'histone H4 acetylation [GO:0043967]'	'muscle cell fate commitment [GO:0042693]'	'muscle organ development [GO:0007517]'	'myoblast fate determination [GO:0007518]'	'myoblast fusion [GO:0007520]'	'myotube cell development [GO:0014904]'	'myotube differentiation involved in skeletal muscle regeneration [GO:0014908]'	'negative regulation of myoblast proliferation [GO:2000818]'	'positive regulation of muscle cell differentiation [GO:0051149]'	'positive regulation of myoblast differentiation [GO:0045663]'	'positive regulation of myoblast fusion [GO:1901741]'	'positive regulation of skeletal muscle fiber development [GO:0048743]'	'positive regulation of skeletal muscle tissue regeneration [GO:0043415]'	'positive regulation of snRNA transcription by RNA polymerase II [GO:1905382]'	'positive regulation of transcription by RNA polymerase II [GO:0045944]'	'protein phosphorylation [GO:0006468]'	'regulation of RNA splicing [GO:0043484]'	'regulation of alternative mRNA splicing, via spliceosome [GO:0000381]'	'regulation of transcription by RNA polymerase II [GO:0006357]'	'skeletal muscle cell differentiation [GO:0035914]'	'skeletal muscle fiber adaptation [GO:0043503]'	'skeletal muscle fiber development [GO:0048741]'	'skeletal muscle tissue development [GO:0007519]'
[truncated: 30 more columns]
