# Supplementary material for: Functionally Annotating Regulatory Elements in the Equine Genome Using Histone Mark ChIP-Seq
Source: Genes (Basel). 2019 Dec 18;11(1):3. doi: 10.3390/genes11010003 (PMC7017286; doi:10.3390/genes11010003)
Supplement: Supplementary file 1 [file genes-11-00003-s001.zip › Supplement/Table_S12_ame_annotations_liver_AcEnhUni.xlsx]

## Sheet: ame
rank	motif_DB	motif_ID	motif_alt_ID	consensus	p-value	adj_p-value	E-value	tests	FASTA_max	pos	neg	PWM_min	TP	%TP	FP	%FP
1	/JASPAR/JASPAR2018_CORE_vertebrates_non-redundant.meme	MA0079.3	SP1	GCCCCKCCCCC	5.23e-17	7.81e-13	4.7e-10	14937	4330	4330	10608	1.02	1995	46.07	4103	38.68
2	/JASPAR/JASPAR2018_CORE_vertebrates_non-redundant.meme	MA0811.1	TFAP2B	YGCCCBVRGGCA	2.83e-16	4.23e-12	2.55e-09	14937	4320	4323	10615	1.01	1621	37.5	3247	30.59
3	/JASPAR/JASPAR2018_CORE_vertebrates_non-redundant.meme	MA0524.2	TFAP2C	YGCCYBVRGGCA	1.25e-15	1.87e-11	1.13e-08	14937	4330	4328	10610	1.01	1679	38.79	3393	31.98
4	/JASPAR/JASPAR2018_CORE_vertebrates_non-redundant.meme	MA0003.3	TFAP2A	HGCCYSAGGCD	3.32e-15	4.97e-11	2.99e-08	14937	2980	2978	11960	1.01	1019	34.22	3218	26.91
5	/JASPAR/JASPAR2018_CORE_vertebrates_non-redundant.meme	MA0753.1	ZNF740	MCCCCCCCAC	6.02e-15	8.99e-11	5.41e-08	14937	3120	3124	11814	1.01	1102	35.28	3318	28.09
6	/JASPAR/JASPAR2018_CORE_vertebrates_non-redundant.meme	MA0810.1	TFAP2A(var.2)	YGCCCBVRGGCR	9.26e-15	1.38e-10	8.33e-08	14937	4320	4323	10615	1.01	1626	37.61	3297	31.06
7	/JASPAR/JASPAR2018_CORE_vertebrates_non-redundant.meme	MA0814.1	TFAP2C(var.2)	HGCCTSAGGCD	1.74e-14	2.61e-10	1.57e-07	14937	2950	2952	11986	1.01	938	31.78	2973	24.8
8	/JASPAR/JASPAR2018_CORE_vertebrates_non-redundant.meme	MA0741.1	KLF16	GMCACGCCCCC	2.23e-14	3.33e-10	2.01e-07	14937	2950	2953	11985	1.02	1049	35.52	3395	28.33
9	/JASPAR/JASPAR2018_CORE_vertebrates_non-redundant.meme	MA0746.1	SP3	VCCACGCCCMC	4.9e-14	7.31e-10	4.4e-07	14937	2950	2953	11985	1.01	1483	50.22	5104	42.59
10	/JASPAR/JASPAR2018_CORE_vertebrates_non-redundant.meme	MA0812.1	TFAP2B(var.2)	HGCCTSAGGCD	5.13e-14	7.66e-10	4.61e-07	14937	3110	3106	11832	1.01	763	24.57	2184	18.46
11	/JASPAR/JASPAR2018_CORE_vertebrates_non-redundant.meme	MA1122.1	TFDP1	VSGCGGGAAVN	2.14e-12	3.19e-08	1.92e-05	14937	3110	3106	11832	1.01	487	15.68	1301	11
12	/JASPAR/JASPAR2018_CORE_vertebrates_non-redundant.meme	MA0599.1	KLF5	GCCCCDCCCH	2.79e-12	4.17e-08	2.51e-05	14937	3110	3109	11829	1.01	1446	46.51	4688	39.63
13	/JASPAR/JASPAR2018_CORE_vertebrates_non-redundant.meme	MA0516.1	SP2	GYCCCGCCYCYBSSS	3.62e-12	5.4e-08	3.25e-05	14937	4330	4330	10608	1.03	1809	41.78	3793	35.76
14	OUTPUT/Liver_ACTIVEenhancers_unique/meme_out/meme.txt	GGGSDSDGGRGSSNGGGRSDG	MEME-2	GGGSDSDGGRGSSNGGGRSDG	4.51e-11	6.74e-07	0.000406	14937	4330	4331	10607	1.05	2396	55.32	5247	49.47
15	/JASPAR/JASPAR2018_CORE_vertebrates_non-redundant.meme	MA1107.1	KLF9	VSCCACACCCACH	5.33e-11	7.96e-07	0.000479	14937	2950	2950	11988	1.02	1128	38.24	3826	31.92
16	/JASPAR/JASPAR2018_CORE_vertebrates_non-redundant.meme	MA0747.1	SP8	RCCACGCCCMCY	9.42e-11	1.41e-06	0.000847	14937	2950	2953	11985	1.02	1117	37.83	3788	31.61
17	/JASPAR/JASPAR2018_CORE_vertebrates_non-redundant.meme	MA0258.2	ESR2	AGGTCASVNTGMCCY	1.22e-10	1.82e-06	0.00109	14937	4320	4324	10614	1.02	1207	27.91	2436	22.95
18	/JASPAR/JASPAR2018_CORE_vertebrates_non-redundant.meme	MA1100.1	ASCL1	VSAGCAGCTGSNN	1.59e-10	2.38e-06	0.00143	14937	4380	4376	10562	1.02	1429	32.66	2902	27.48
19	/JASPAR/JASPAR2018_CORE_vertebrates_non-redundant.meme	MA1099.1	Hes1	SVCACGYGHN	2.58e-10	3.86e-06	0.00232	14937	2980	2984	11954	1	690	23.12	2154	18.02
20	/JASPAR/JASPAR2018_CORE_vertebrates_non-redundant.meme	MA0601.1	Arid3b	ATATTAATWAN	5.14e-10	7.68e-06	0.00462	14937	14700	14703	235	1.01	5425	36.9	43	18.3
21	/JASPAR/JASPAR2018_CORE_vertebrates_non-redundant.meme	MA0733.1	EGR4	NHMCGCCCACGCAHWT	5.73e-10	8.56e-06	0.00515	14937	3120	3116	11822	1.03	575	18.45	1652	13.97
22	OUTPUT/Liver_ACTIVEenhancers_unique/dreme_out/dreme.txt	BCCTGGG	DREME-4	BCCTGGG	8.61e-10	1.29e-05	0.00774	14937	2960	2955	11983	1.01	1510	51.1	5381	44.91
23	/JASPAR/JASPAR2018_CORE_vertebrates_non-redundant.meme	MA0597.1	THAP1	YTGCCCDBA	1.27e-09	1.89e-05	0.0114	14937	4330	4331	10607	1	2929	67.63	6627	62.48
24	/JASPAR/JASPAR2018_CORE_vertebrates_non-redundant.meme	MA0146.2	Zfx	SSSGCCBVGGCCTS	1.29e-09	1.93e-05	0.0116	14937	4330	4326	10612	1.02	1206	27.88	2462	23.2
25	/JASPAR/JASPAR2018_CORE_vertebrates_non-redundant.meme	MA0039.3	KLF4	MCACACCCTNN	2.75e-09	4.1e-05	0.0247	14937	2980	2981	11957	1.01	1071	35.93	3625	30.32
26	/JASPAR/JASPAR2018_CORE_vertebrates_non-redundant.meme	MA0493.1	Klf1	RRCCACACCCW	4.76e-09	7.11e-05	0.0428	14937	2950	2953	11985	1.01	874	29.6	2922	24.38
27	/JASPAR/JASPAR2018_CORE_vertebrates_non-redundant.meme	MA0695.1	ZBTB7C	RCGACCACCGAN	5.57e-09	8.31e-05	0.0501	14937	3150	3147	11791	1.01	995	31.62	3116	26.43
28	/JASPAR/JASPAR2018_CORE_vertebrates_non-redundant.meme	MA0528.1	ZNF263	GGAGGAGGRRGRGGRGGRRGR	6.15e-09	9.19e-05	0.0553	14937	4300	4297	10641	1.11	2595	60.39	5883	55.29
29	/JASPAR/JASPAR2018_CORE_vertebrates_non-redundant.meme	MA0740.1	KLF14	KRCCACGCCCMCYT	1.24e-08	0.000185	0.112	14937	2950	2953	11985	1.03	278	9.41	764	6.37
30	/JASPAR/JASPAR2018_CORE_vertebrates_non-redundant.meme	MA0056.1	MZF1	BGGGGA	1.36e-08	0.000203	0.122	14937	3100	3101	11837	1	2226	71.78	7879	66.56
31	/JASPAR/JASPAR2018_CORE_vertebrates_non-redundant.meme	MA0471.1	E2F6	RGGCGGGARRV	1.45e-08	0.000216	0.13	14937	4350	4351	10587	1.01	1411	32.43	2948	27.85
32	/JASPAR/JASPAR2018_CORE_vertebrates_non-redundant.meme	MA0632.1	Tcfl5	NBCDCGHGVN	1.47e-08	0.000219	0.132	14937	2970	2970	11968	1	438	14.75	1314	10.98
33	/JASPAR/JASPAR2018_CORE_vertebrates_non-redundant.meme	MA0791.1	POU4F3	RTGMATWATTAATGAR	1.59e-08	0.000237	0.143	14937	14700	14723	215	1.03	2570	17.46	10	4.65
34	/JASPAR/JASPAR2018_CORE_vertebrates_non-redundant.meme	MA0522.2	TCF3	HRCACCTGBN	1.73e-08	0.000259	0.156	14937	2950	2951	11987	1.01	1295	43.88	4591	38.3
35	/JASPAR/JASPAR2018_CORE_vertebrates_non-redundant.meme	MA0504.1	NR2C2	VGRGGTCARAGGTCA	1.87e-08	0.000279	0.168	14937	4450	4452	10486	1.04	997	22.39	1933	18.43
36	/JASPAR/JASPAR2018_CORE_vertebrates_non-redundant.meme	MA0751.1	ZIC4	GRCCCCCCGCKGYGH	2.14e-08	0.00032	0.193	14937	3080	3081	11857	1.03	587	19.05	1769	14.92
37	OUTPUT/Liver_ACTIVEenhancers_unique/dreme_out/dreme.txt	CCCCDCCC	DREME-8	CCCCWCCC	2.37e-08	0.000353	0.213	14937	4290	4287	10651	1.01	960	22.39	1962	18.42
38	/JASPAR/JASPAR2018_CORE_vertebrates_non-redundant.meme	MA0014.3	PAX5	RRGCGTGACCNN	2.83e-08	0.000423	0.255	14937	2970	2974	11964	1.01	430	14.46	1292	10.8
39	/JASPAR/JASPAR2018_CORE_vertebrates_non-redundant.meme	MA0065.2	Pparg::Rxra	STRGGGCARAGGKCA	2.89e-08	0.000431	0.259	14937	4330	4331	10607	1.02	2363	54.56	5267	49.66
40	/JASPAR/JASPAR2018_CORE_vertebrates_non-redundant.meme	MA1102.1	CTCFL	CRSCAGGGGGCRSB	3.2e-08	0.000478	0.288	14937	47	47	14891	1.03	27	57.45	3045	20.45
41	/JASPAR/JASPAR2018_CORE_vertebrates_non-redundant.meme	MA0130.1	ZNF354C	MTCCAC	3.47e-08	0.000518	0.312	14937	2950	2951	11987	1	1907	64.62	7097	59.21
42	/JASPAR/JASPAR2018_CORE_vertebrates_non-redundant.meme	MA1125.1	ZNF384	DNWMAAAAAAAA	5.53e-08	0.000826	0.497	14937	14600	14626	312	1.01	6452	44.11	91	29.17
43	/JASPAR/JASPAR2018_CORE_vertebrates_non-redundant.meme	MA0738.1	HIC2	RTGCCCRSB	6.83e-08	0.00102	0.614	14937	4330	4329	10609	1.01	2296	53.04	5121	48.27
44	/JASPAR/JASPAR2018_CORE_vertebrates_non-redundant.meme	MA0139.1	CTCF	YGRCCASYAGRKGGCRSYR	8.07e-08	0.0012	0.725	14937	4360	4358	10580	1.08	570	13.08	1066	10.08
45	OUTPUT/Liver_ACTIVEenhancers_unique/dreme_out/dreme.txt	CAGCAKC	DREME-16	CAGCAKC	8.1e-08	0.00121	0.728	14937	4330	4329	10609	1.01	1412	32.62	2999	28.27
46	/JASPAR/JASPAR2018_CORE_vertebrates_non-redundant.meme	MA0470.1	E2F4	GGGCGGGAARN	9.35e-08	0.0014	0.84	14937	2930	2926	12012	1.01	293	10.01	847	7.05
47	/JASPAR/JASPAR2018_CORE_vertebrates_non-redundant.meme	MA0259.1	ARNT::HIF1A	VBACGTGC	9.93e-08	0.00148	0.892	14937	30	30	14908	1	18	60	2463	16.52
48	/JASPAR/JASPAR2018_CORE_vertebrates_non-redundant.meme	MA0732.1	EGR3	HHMCGCCCACGCAHH	1.32e-07	0.00197	1.19	14937	2620	2622	12316	1.04	115	4.39	300	2.44
49	/JASPAR/JASPAR2018_CORE_vertebrates_non-redundant.meme	MA0767.1	GCM2	BATGCGGGTR	2.37e-07	0.00353	2.12	14937	4330	4330	10608	1.01	713	16.47	1405	13.24
50	/JASPAR/JASPAR2018_CORE_vertebrates_non-redundant.meme	MA0151.1	Arid3a	ATYAAA	3.19e-07	0.00475	2.86	14937	14600	14622	316	1	6536	44.7	97	30.7
51	/JASPAR/JASPAR2018_CORE_vertebrates_non-redundant.meme	MA0147.3	MYC	NNCCACGTGCNB	3.86e-07	0.00575	3.46	14937	2980	2984	11954	1.01	686	22.99	2258	18.89
52	/JASPAR/JASPAR2018_CORE_vertebrates_non-redundant.meme	MA0046.2	HNF1A	DRTTAATNATTAACN	4.4e-07	0.00655	3.95	14937	14700	14727	211	1.02	1496	10.16	3	1.42
53	/JASPAR/JASPAR2018_CORE_vertebrates_non-redundant.meme	MA0685.1	SP4	BWRGCCACGCCCMCTYH	4.41e-07	0.00656	3.95	14937	3060	3060	11878	1.06	123	4.02	275	2.32
54	OUTPUT/Liver_ACTIVEenhancers_unique/dreme_out/dreme.txt	CGTGK	DREME-7	CGTGK	4.59e-07	0.00684	4.12	14937	32	32	14906	1	19	59.38	2803	18.8
55	/JASPAR/JASPAR2018_CORE_vertebrates_non-redundant.meme	MA0103.3	ZEB1	SNCACCTGSVN	4.59e-07	0.00684	4.12	14937	2950	2951	11987	1.01	1205	40.83	4306	35.92
56	/JASPAR/JASPAR2018_CORE_vertebrates_non-redundant.meme	MA0703.1	LMX1B	NYAATTAA	5.43e-07	0.00808	4.86	14937	14700	14704	234	1	5644	38.38	54	23.08
57	/JASPAR/JASPAR2018_CORE_vertebrates_non-redundant.meme	MA0830.1	TCF4	HRCACCTGBN	8.51e-07	0.0126	7.6	14937	4340	4335	10603	1.01	1720	39.68	3763	35.49
58	/JASPAR/JASPAR2018_CORE_vertebrates_non-redundant.meme	MA0521.1	Tcf12	RACAGCTGSNV	8.54e-07	0.0127	7.63	14937	10300	10279	4659	1.01	3087	30.03	1221	26.21
59	/JASPAR/JASPAR2018_CORE_vertebrates_non-redundant.meme	MA0872.1	TFAP2A(var.3)	TGCCCYSRGGGCA	8.55e-07	0.0127	7.64	14937	3090	3091	11847	1.02	554	17.92	1704	14.38
60	/JASPAR/JASPAR2018_CORE_vertebrates_non-redundant.meme	MA0807.1	TBX5	AGGTGTKA	9.18e-07	0.0136	8.2	14937	3080	3083	11855	1.01	1409	45.7	4850	40.91
61	/JASPAR/JASPAR2018_CORE_vertebrates_non-redundant.meme	MA0041.1	Foxd3	GWWTGTTTDTTT	1.01e-06	0.0149	8.98	14937	14700	14704	234	1.01	5584	37.98	54	23.08
62	/JASPAR/JASPAR2018_CORE_vertebrates_non-redundant.meme	MA0750.2	ZBTB7A	NVCCGGAAGTGSV	1.09e-06	0.0161	9.72	14937	2980	2975	11963	1.01	738	24.81	2482	20.75
# AME (Analysis of Motif Enrichment): Version 5.0.5 compiled on Aug 16 2019 at 11:40:04
# The format of this file is described at http://meme-suite.org/doc/ame-output-format.html.
# ame --o AME_OUTPUT/Liver_ACTIVEenhancers_unique Liver_ACTIVEenhancers_unique.fa /JASPAR/JASPAR2018_CORE_vertebrates_non-redundant.meme OUTPUT/Liver_ACTIVEenhancers_unique/meme_out/meme.txt OUTPUT/Liver_ACTIVEenhancers_unique/dreme_out/dreme.txt

## Sheet: Uniprot
yourlist:M201908236746803381A1F0E0DB47453E0216320D9571E4E	Entry	Entry name	Status	Protein names	Gene names	Organism	Length	GO (biological pathways)
SP1	L8G6I7	SUB1_PSED2	reviewed	Subtilisin-like protease 1 (EC 3.4.21.-) (Destructin-2) (Serine protease 1) (PdSP1)	SP1 GMDG_08491	Pseudogymnoascus destructans (strain ATCC MYA-4855 / 20631-21) (Bat white-nose syndrome fungus) (Geomyces destructans)	400	unknown
SP1	O89090	SP1_MOUSE	reviewed	Transcription factor Sp1 (Specificity protein 1)	Sp1	Mus musculus (Mouse)	784	cellular response to insulin stimulus [GO:0032869]; definitive hemopoiesis [GO:0060216]; embryonic camera-type eye morphogenesis [GO:0048596]; embryonic placenta development [GO:0001892]; embryonic process involved in female pregnancy [GO:0060136]; embryonic skeletal system development [GO:0048706]; enucleate erythrocyte differentiation [GO:0043353]; in utero embryonic development [GO:0001701]; l…
SP1	P08047	SP1_HUMAN	reviewed	Transcription factor Sp1	SP1 TSFP1	Homo sapiens (Human)	785	cellular response to insulin stimulus [GO:0032869]; positive regulation by host of viral transcription [GO:0043923]; positive regulation of angiogenesis [GO:0045766]; positive regulation of blood vessel endothelial cell migration [GO:0043536]; positive regulation of gene expression [GO:0010628]; positive regulation of hydrogen sulfide biosynthetic process [GO:1904828]; positive regulation of tran…
SP1	P09179	SSP1_BOMMO	reviewed	Sex-specific storage-protein 1 (SP 1) (Methionine-rich storage protein)	SP1	Bombyx mori (Silk moth)	747	unknown
SP1	Q01714	SP1_RAT	reviewed	Transcription factor Sp1	Sp1	Rattus norvegicus (Rat)	786	cellular response to insulin stimulus [GO:0032869]; positive regulation by host of viral transcription [GO:0043923]; positive regulation of angiogenesis [GO:0045766]; positive regulation of blood vessel endothelial cell migration [GO:0043536]; positive regulation of hydrogen sulfide biosynthetic process [GO:1904828]; positive regulation of transcription by RNA polymerase II [GO:0045944]; positive…
SP1	Q76LW6	DAND5_MOUSE	reviewed	DAN domain family member 5 (Cerberus-like protein 2) (Cerl-2)	Dand5 Cerl2 Sp1	Mus musculus (Mouse)	185	atrial septum development [GO:0003283]; determination of heart left/right asymmetry [GO:0061371]; determination of left/right asymmetry in lateral mesoderm [GO:0003140]; determination of left/right symmetry [GO:0007368]; negative regulation of BMP signaling pathway [GO:0030514]; negative regulation of nodal signaling pathway [GO:1900108]; negative regulation of nodal signaling pathway involved in…
SP1	Q8L7N4	SP1_ARATH	reviewed	E3 ubiquitin-protein ligase SP1 (EC 2.3.2.27) (DIAP1-like protein 1) (Protein SUPPRESSOR OF PPI1 LOCUS 1) (RING-type E3 ubiquitin transferase SP1)	SP1 DIAL1 At1g63900/At1g63890 T12P18.8/T12P18.9	Arabidopsis thaliana (Mouse-ear cress)	343	organelle organization [GO:0006996]; regulation of protein import into chloroplast stroma [GO:1904215]
SP1	Q8N907	DAND5_HUMAN	reviewed	DAN domain family member 5 (Cerberus-like protein 2) (Cerl-2) (Cysteine knot superfamily 1, BMP antagonist 3) (Gremlin-3)	DAND5 CER2 CKTSF1B3 GREM3 SP1	Homo sapiens (Human)	189	atrial septum development [GO:0003283]; determination of heart left/right asymmetry [GO:0061371]; determination of left/right asymmetry in lateral mesoderm [GO:0003140]; negative regulation of BMP signaling pathway [GO:0030514]; negative regulation of nodal signaling pathway [GO:1900108]; negative regulation of nodal signaling pathway involved in determination of lateral mesoderm left/right asymm…
TFAP2B	Q61313	AP2B_MOUSE	reviewed	Transcription factor AP-2-beta (AP2-beta) (Activating enhancer-binding protein 2-beta)	Tfap2b Tcfap2b	Mus musculus (Mouse)	459	aorta morphogenesis [GO:0035909]; calcium ion homeostasis [GO:0055074]; cellular ammonia homeostasis [GO:0097275]; cellular creatinine homeostasis [GO:0097276]; cellular urea homeostasis [GO:0097277]; collecting duct development [GO:0072044]; distal tubule development [GO:0072017]; ductus arteriosus closure [GO:0097070]; fat cell differentiation [GO:0045444]; forelimb morphogenesis [GO:0035136]; …
TFAP2B	Q76HI7	AP2B_CANLF	reviewed	Transcription factor AP-2-beta (AP2-beta) (Activating enhancer-binding protein 2-beta)	TFAP2B	Canis lupus familiaris (Dog) (Canis familiaris)	460	aorta morphogenesis [GO:0035909]; calcium ion homeostasis [GO:0055074]; cellular ammonia homeostasis [GO:0097275]; cellular creatinine homeostasis [GO:0097276]; cellular urea homeostasis [GO:0097277]; collecting duct development [GO:0072044]; distal tubule development [GO:0072017]; ductus arteriosus closure [GO:0097070]; fat cell differentiation [GO:0045444]; forelimb morphogenesis [GO:0035136]; …
TFAP2B	Q92481	AP2B_HUMAN	reviewed	Transcription factor AP-2-beta (AP2-beta) (Activating enhancer-binding protein 2-beta)	TFAP2B	Homo sapiens (Human)	460	aorta morphogenesis [GO:0035909]; calcium ion homeostasis [GO:0055074]; cellular ammonia homeostasis [GO:0097275]; cellular creatinine homeostasis [GO:0097276]; cellular urea homeostasis [GO:0097277]; collecting duct development [GO:0072044]; distal tubule development [GO:0072017]; ductus arteriosus closure [GO:0097070]; fat cell differentiation [GO:0045444]; forelimb morphogenesis [GO:0035136]; …
TFAP2C	Q61312	AP2C_MOUSE	reviewed	Transcription factor AP-2 gamma (AP2-gamma) (AP-2.2) (Activating enhancer-binding protein 2 gamma)	Tfap2c Tcfap2c	Mus musculus (Mouse)	449	cell differentiation [GO:0030154]; cerebral cortex development [GO:0021987]; dichotomous subdivision of terminal units involved in mammary gland duct morphogenesis [GO:0060598]; epithelial cell proliferation involved in mammary gland duct elongation [GO:0060750]; forebrain neuron fate commitment [GO:0021877]; germ-line stem cell population maintenance [GO:0030718]; hair follicle development [GO:0…
TFAP2C	Q92754	AP2C_HUMAN	reviewed	Transcription factor AP-2 gamma (AP2-gamma) (Activating enhancer-binding protein 2 gamma) (Transcription factor ERF-1)	TFAP2C	Homo sapiens (Human)	450	cell-cell signaling [GO:0007267]; male gonad development [GO:0008584]; negative regulation of transcription by RNA polymerase II [GO:0000122]; positive regulation of transcription by RNA polymerase II [GO:0045944]; regulation of gene expression, epigenetic [GO:0040029]; regulation of transcription by RNA polymerase II [GO:0006357]
TFAP2A	A1A4R9	AP2A_BOVIN	reviewed	Transcription factor AP-2-alpha (AP2-alpha) (AP-2 transcription factor) (Activating enhancer-binding protein 2-alpha) (Activator protein 2) (AP-2)	TFAP2A	Bos taurus (Bovine)	437	bone morphogenesis [GO:0060349]; cellular response to iron ion [GO:0071281]; embryonic cranial skeleton morphogenesis [GO:0048701]; embryonic forelimb morphogenesis [GO:0035115]; eyelid development in camera-type eye [GO:0061029]; inner ear morphogenesis [GO:0042472]; kidney development [GO:0001822]; negative regulation of apoptotic process [GO:0043066]; negative regulation of reactive oxygen spe…
TFAP2A	P05549	AP2A_HUMAN	reviewed	Transcription factor AP-2-alpha (AP2-alpha) (AP-2 transcription factor) (Activating enhancer-binding protein 2-alpha) (Activator protein 2) (AP-2)	TFAP2A AP2TF TFAP2	Homo sapiens (Human)	437	bone morphogenesis [GO:0060349]; cellular response to iron ion [GO:0071281]; embryonic cranial skeleton morphogenesis [GO:0048701]; embryonic forelimb morphogenesis [GO:0035115]; eyelid development in camera-type eye [GO:0061029]; inner ear morphogenesis [GO:0042472]; kidney development [GO:0001822]; negative regulation of apoptotic process [GO:0043066]; negative regulation of cell population pro…
TFAP2A	P34056	AP2A_MOUSE	reviewed	Transcription factor AP-2-alpha (AP2-alpha) (AP-2 transcription factor) (Activating enhancer-binding protein 2-alpha) (Activator protein 2) (AP-2)	Tfap2a Ap2tf Tcfap2a	Mus musculus (Mouse)	437	anterior neuropore closure [GO:0021506]; basement membrane organization [GO:0071711]; bone morphogenesis [GO:0060349]; cellular response to iron ion [GO:0071281]; cornea development in camera-type eye [GO:0061303]; embryonic body morphogenesis [GO:0010172]; embryonic camera-type eye morphogenesis [GO:0048596]; embryonic cranial skeleton morphogenesis [GO:0048701]; embryonic forelimb morphogenesis…
TFAP2A	P58197	AP2A_RAT	reviewed	Transcription factor AP-2-alpha (AP2-alpha) (AP-2 transcription factor) (Activating enhancer-binding protein 2-alpha) (Activator protein 2) (AP-2)	Tfap2a Tcfap2a	Rattus norvegicus (Rat)	437	Schwann cell development [GO:0014044]; bone morphogenesis [GO:0060349]; cellular response to iron ion [GO:0071281]; embryonic cranial skeleton morphogenesis [GO:0048701]; embryonic forelimb morphogenesis [GO:0035115]; eyelid development in camera-type eye [GO:0061029]; inner ear morphogenesis [GO:0042472]; kidney development [GO:0001822]; negative regulation of apoptotic process [GO:0043066]; neg…
TFAP2A	Q9N0N3	AP2A_SHEEP	reviewed	Transcription factor AP-2-alpha (AP2-alpha) (AP-2 transcription factor) (Activating enhancer-binding protein 2-alpha) (Activator protein 2) (AP-2)	TFAP2A	Ovis aries (Sheep)	491	bone morphogenesis [GO:0060349]; cellular response to iron ion [GO:0071281]; embryonic cranial skeleton morphogenesis [GO:0048701]; embryonic forelimb morphogenesis [GO:0035115]; eyelid development in camera-type eye [GO:0061029]; inner ear morphogenesis [GO:0042472]; kidney development [GO:0001822]; negative regulation of apoptotic process [GO:0043066]; negative regulation of reactive oxygen spe…
ZNF740	Q6NZQ6	ZN740_MOUSE	reviewed	Zinc finger protein 740	Znf740 Zfp740	Mus musculus (Mouse)	180	positive regulation of transcription by RNA polymerase II [GO:0045944]
ZNF740	Q8NDX6	ZN740_HUMAN	reviewed	Zinc finger protein 740 (OriLyt TD-element-binding protein 7)	ZNF740 TB7	Homo sapiens (Human)	193	positive regulation of transcription by RNA polymerase II [GO:0045944]
SP3	L8GD75	SUB3_PSED2	reviewed	Subtilisin-like protease 3 (EC 3.4.21.-) (Destructin-3) (Serine protease 3) (PdSP3)	SP3 GMDG_04447	Pseudogymnoascus destructans (strain ATCC MYA-4855 / 20631-21) (Bat white-nose syndrome fungus) (Geomyces destructans)	404	unknown
SP3	O70494	SP3_MOUSE	reviewed	Transcription factor Sp3	Sp3	Mus musculus (Mouse)	783	B cell differentiation [GO:0030183]; T cell differentiation [GO:0030217]; definitive hemopoiesis [GO:0060216]; embryonic camera-type eye morphogenesis [GO:0048596]; embryonic placenta development [GO:0001892]; embryonic process involved in female pregnancy [GO:0060136]; embryonic skeletal system development [GO:0048706]; enucleate erythrocyte differentiation [GO:0043353]; erythrocyte differentiat…
SP3	Q02447	SP3_HUMAN	reviewed	Transcription factor Sp3 (SPR-2)	SP3	Homo sapiens (Human)	781	B cell differentiation [GO:0030183]; T cell differentiation [GO:0030217]; definitive hemopoiesis [GO:0060216]; embryonic camera-type eye morphogenesis [GO:0048596]; embryonic placenta development [GO:0001892]; embryonic process involved in female pregnancy [GO:0060136]; embryonic skeletal system development [GO:0048706]; enucleate erythrocyte differentiation [GO:0043353]; granulocyte differentiat…
SP3	Q90WR8	SP3_CHICK	reviewed	Transcription factor Sp3	SP3	Gallus gallus (Chicken)	771	B cell differentiation [GO:0030183]; T cell differentiation [GO:0030217]; definitive hemopoiesis [GO:0060216]; embryonic camera-type eye morphogenesis [GO:0048596]; embryonic skeletal system development [GO:0048706]; enucleate erythrocyte differentiation [GO:0043353]; granulocyte differentiation [GO:0030851]; liver development [GO:0001889]; lung development [GO:0030324]; megakaryocyte differentia…
KLF16	P58334	KLF16_MOUSE	reviewed	Krueppel-like factor 16 (Basic transcription element-binding protein 4) (BTE-binding protein 4) (Dopamine receptor-regulating factor) (Transcription factor BTEB4)	Klf16 Bteb4 Drrf	Mus musculus (Mouse)	251	dopamine receptor signaling pathway [GO:0007212]; negative regulation of transcription by RNA polymerase II [GO:0000122]; regulation of transcription by RNA polymerase II [GO:0006357]
KLF16	Q9BXK1	KLF16_HUMAN	reviewed	Krueppel-like factor 16 (Basic transcription element-binding protein 4) (BTE-binding protein 4) (Novel Sp1-like zinc finger transcription factor 2) (Transcription factor BTEB4) (Transcription factor NSLP2)	KLF16 BTEB4 NSLP2	Homo sapiens (Human)	252	dopamine receptor signaling pathway [GO:0007212]; regulation of transcription by RNA polymerase II [GO:0006357]
TFDP1	Q08639	TFDP1_MOUSE	reviewed	Transcription factor Dp-1 (DRTF1-polypeptide 1) (E2F dimerization partner 1)	Tfdp1	Mus musculus (Mouse)	410	anoikis [GO:0043276]; cell cycle [GO:0007049]; epidermis development [GO:0008544]; negative regulation of fat cell proliferation [GO:0070345]; positive regulation of transcription by RNA polymerase II [GO:0045944]; positive regulation of transcription, DNA-templated [GO:0045893]; regulation of DNA biosynthetic process [GO:2000278]; regulation of cell cycle [GO:0051726]; regulation of transcriptio…
TFDP1	Q14186	TFDP1_HUMAN	reviewed	Transcription factor Dp-1 (DRTF1-polypeptide 1) (DRTF1) (E2F dimerization partner 1)	TFDP1 DP1	Homo sapiens (Human)	410	DNA damage response, signal transduction by p53 class mediator resulting in cell cycle arrest [GO:0006977]; anoikis [GO:0043276]; epidermis development [GO:0008544]; negative regulation of G0 to G1 transition [GO:0070317]; negative regulation of fat cell proliferation [GO:0070345]; positive regulation of protein insertion into mitochondrial membrane involved in apoptotic signaling pathway [GO:190…
TFDP1	Q17QZ4	TFDP1_BOVIN	reviewed	Transcription factor Dp-1	TFDP1	Bos taurus (Bovine)	410	cell cycle [GO:0007049]; negative regulation of fat cell proliferation [GO:0070345]; regulation of cell cycle [GO:0051726]
KLF5	Q13887	KLF5_HUMAN	reviewed	Krueppel-like factor 5 (Basic transcription element-binding protein 2) (BTE-binding protein 2) (Colon krueppel-like factor) (GC-box-binding protein 2) (Intestinal-enriched krueppel-like factor) (Transcription factor BTEB2)	KLF5 BTEB2 CKLF IKLF	Homo sapiens (Human)	457	angiogenesis [GO:0001525]; cell-cell signaling via exosome [GO:0099156]; cellular response to leukemia inhibitory factor [GO:1990830]; cellular response to organic cyclic compound [GO:0071407]; cellular response to peptide [GO:1901653]; intestinal epithelial cell development [GO:0060576]; microvillus assembly [GO:0030033]; myotube differentiation involved in skeletal muscle regeneration [GO:00149…
KLF5	Q9Z0Z7	KLF5_MOUSE	reviewed	Krueppel-like factor 5 (Basic transcription element-binding protein 2) (BTE-binding protein 2) (Intestinal-enriched krueppel-like factor) (Transcription factor BTEB2)	Klf5 Bteb2 Iklf	Mus musculus (Mouse)	446	angiogenesis [GO:0001525]; cell-cell signaling via exosome [GO:0099156]; cellular response to leukemia inhibitory factor [GO:1990830]; cellular response to organic cyclic compound [GO:0071407]; cellular response to peptide [GO:1901653]; intestinal epithelial cell development [GO:0060576]; microvillus assembly [GO:0030033]; myotube differentiation involved in skeletal muscle regeneration [GO:00149…
SP2	L8FSM5	SUB2_PSED2	reviewed	Subtilisin-like protease 2 (EC 3.4.21.-) (Destructin-1) (Serine protease 2) (PdSP2)	SP2 GMDG_06417	Pseudogymnoascus destructans (strain ATCC MYA-4855 / 20631-21) (Bat white-nose syndrome fungus) (Geomyces destructans)	400	unknown
SP2	P20613	SSP2_BOMMO	reviewed	Sex-specific storage-protein 2 (SP 2) (Arylphorin)	SP2	Bombyx mori (Silk moth)	704	unknown
SP2	P42820	CHIP_BETVU	reviewed	Acidic endochitinase SP2 (EC 3.2.1.14)	SP2	Beta vulgaris (Sugar beet)	288	cell wall macromolecule catabolic process [GO:0016998]; chitin catabolic process [GO:0006032]; defense response [GO:0006952]; polysaccharide catabolic process [GO:0000272]
SP2	Q02086	SP2_HUMAN	reviewed	Transcription factor Sp2	SP2 KIAA0048	Homo sapiens (Human)	613	immune response [GO:0006955]; multicellular organism growth [GO:0035264]; negative regulation of transcription by RNA polymerase II [GO:0000122]; regulation of transcription by RNA polymerase II [GO:0006357]
SP2	Q5E9U0	SP2_BOVIN	reviewed	Transcription factor Sp2	SP2	Bos taurus (Bovine)	613	multicellular organism growth [GO:0035264]; regulation of transcription by RNA polymerase II [GO:0006357]
SP2	Q64707	U2AFL_MOUSE	reviewed	U2 small nuclear ribonucleoprotein auxiliary factor 35 kDa subunit-related protein 1 (CCCH type zinc finger, RNA-binding motif and serine/arginine rich protein 1) (SP2) (U2(RNU2) small nuclear RNA auxiliary factor 1-like 1)	Zrsr1 Sp2 Sp2-7 U2af1-rs1 U2af1l1	Mus musculus (Mouse)	428	mRNA splicing, via spliceosome [GO:0000398]
SP2	Q9D2H6	SP2_MOUSE	reviewed	Transcription factor Sp2	Sp2 Kiaa0048	Mus musculus (Mouse)	612	cardiovascular system development [GO:0072358]; embryonic organ development [GO:0048568]; fibroblast proliferation [GO:0048144]; in utero embryonic development [GO:0001701]; multicellular organism growth [GO:0035264]; negative regulation of transcription by RNA polymerase II [GO:0000122]; regulation of transcription by RNA polymerase II [GO:0006357]
KLF9	O35739	KLF9_MOUSE	reviewed	Krueppel-like factor 9 (Basic transcription element-binding protein 1) (BTE-binding protein 1) (GC-box-binding protein 1) (Transcription factor BTEB1)	Klf9 Bteb Bteb-1 Bteb1	Mus musculus (Mouse)	244	cellular response to cortisol stimulus [GO:0071387]; cellular response to thyroid hormone stimulus [GO:0097067]; embryo implantation [GO:0007566]; negative regulation of keratinocyte proliferation [GO:0010839]; positive regulation of transcription by RNA polymerase II [GO:0045944]; progesterone receptor signaling pathway [GO:0050847]; regulation of transcription by RNA polymerase II [GO:0006357];…
KLF9	P79288	KLF9_PIG	reviewed	Krueppel-like factor 9 (Basic transcription element-binding protein 1) (BTE-binding protein 1) (GC-box-binding protein 1) (Transcription factor BTEB1)	KLF9 BTEB BTEB1	Sus scrofa (Pig)	244	cellular response to cortisol stimulus [GO:0071387]; cellular response to thyroid hormone stimulus [GO:0097067]; circadian rhythm [GO:0007623]; negative regulation of keratinocyte proliferation [GO:0010839]; regulation of transcription by RNA polymerase II [GO:0006357]
KLF9	Q01713	KLF9_RAT	reviewed	Krueppel-like factor 9 (Basic transcription element-binding protein 1) (BTE-binding protein 1) (GC-box-binding protein 1) (Transcription factor BTEB1)	Klf9 Bteb Bteb1	Rattus norvegicus (Rat)	244	cellular response to cortisol stimulus [GO:0071387]; cellular response to peptide [GO:1901653]; negative regulation of keratinocyte proliferation [GO:0010839]; regulation of transcription by RNA polymerase II [GO:0006357]; rhythmic process [GO:0048511]
KLF9	Q13886	KLF9_HUMAN	reviewed	Krueppel-like factor 9 (Basic transcription element-binding protein 1) (BTE-binding protein 1) (GC-box-binding protein 1) (Transcription factor BTEB1)	KLF9 BTEB BTEB1	Homo sapiens (Human)	244	cellular response to cortisol stimulus [GO:0071387]; cellular response to thyroid hormone stimulus [GO:0097067]; circadian rhythm [GO:0007623]; negative regulation of keratinocyte proliferation [GO:0010839]; regulation of transcription by RNA polymerase II [GO:0006357]
Arid3b	Q8IVW6	ARI3B_HUMAN	reviewed	AT-rich interactive domain-containing protein 3B (ARID domain-containing protein 3B) (Bright and dead ringer protein) (Bright-like protein)	ARID3B BDP DRIL2	Homo sapiens (Human)	561	unknown
Arid3b	Q9Z1N7	ARI3B_MOUSE	reviewed	AT-rich interactive domain-containing protein 3B (ARID domain-containing protein 3B) (Bright and dead ringer protein) (Bright-like protein)	Arid3b Bdp Dril2	Mus musculus (Mouse)	568	multicellular organism development [GO:0007275]; positive regulation of transcription by RNA polymerase II [GO:0045944]
SP8	Q5XGT8	SP8_XENLA	reviewed	Transcription factor Sp8	sp8	Xenopus laevis (African clawed frog)	500	unknown
SP8	Q64HY5	SP8_CHICK	reviewed	Transcription factor Sp8	SP8	Gallus gallus (Chicken)	480	dorsal/ventral pattern formation [GO:0009953]; embryonic limb morphogenesis [GO:0030326]; proximal/distal pattern formation [GO:0009954]; regulation of transcription by RNA polymerase II [GO:0006357]
SP8	Q710D6	COX5B_VULVU	reviewed	Cytochrome c oxidase subunit 5B, mitochondrial (Cytochrome c oxidase polypeptide Vb) (Sperm protein 8) (fSP8)	COX5B SP8	Vulpes vulpes (Red fox)	128	unknown
SP8	Q8BMJ8	SP8_MOUSE	reviewed	Transcription factor Sp8	Sp8	Mus musculus (Mouse)	486	dorsal/ventral pattern formation [GO:0009953]; embryonic limb morphogenesis [GO:0030326]; proximal/distal pattern formation [GO:0009954]; regulation of transcription by RNA polymerase II [GO:0006357]
SP8	Q8IXZ3	SP8_HUMAN	reviewed	Transcription factor Sp8 (Specificity protein 8)	SP8	Homo sapiens (Human)	490	dorsal/ventral pattern formation [GO:0009953]; embryonic limb morphogenesis [GO:0030326]; proximal/distal pattern formation [GO:0009954]; regulation of transcription by RNA polymerase II [GO:0006357]
ESR2	O08537	ESR2_MOUSE	reviewed	Estrogen receptor beta (ER-beta) (Nuclear receptor subfamily 3 group A member 2)	Esr2 Estrb Nr3a2	Mus musculus (Mouse)	530	Sertoli cell proliferation [GO:0060011]; behavioral fear response [GO:0001662]; brain development [GO:0007420]; cellular response to estradiol stimulus [GO:0071392]; epithelial cell maturation involved in prostate gland development [GO:0060743]; estrous cycle [GO:0044849]; hormone-mediated apoptotic signaling pathway [GO:0008628]; intracellular estrogen receptor signaling pathway [GO:0030520]; in…
ESR2	O13012	ESR2_ANGJA	reviewed	Estrogen receptor beta (ER-beta) (Nuclear receptor subfamily 3 group A member 2)	esr2 nr3a2	Anguilla japonica (Japanese eel)	573	intracellular estrogen receptor signaling pathway [GO:0030520]
ESR2	O24565	ESR2A_MAIZE	reviewed	CLAVATA3/ESR (CLE)-related protein ESR2 (Embryo surrounding region protein 2) [Cleaved into: ESR2p]	ESR2 ESR2g1	Zea mays (Maize)	132	cell-cell signaling involved in cell fate commitment [GO:0045168]; multicellular organism development [GO:0007275]
ESR2	O93511	ESR2_COTJA	reviewed	Estrogen receptor beta (ER-beta) (Nuclear receptor subfamily 3 group A member 2)	ESR2 NR3A2	Coturnix japonica (Japanese quail) (Coturnix coturnix japonica)	472	intracellular estrogen receptor signaling pathway [GO:0030520]
ESR2	P57781	ESR2_MICUN	reviewed	Estrogen receptor beta (ER-beta) (Nuclear receptor subfamily 3 group A member 2)	esr2 nr3a2	Micropogonias undulatus (Atlantic croaker)	673	intracellular estrogen receptor signaling pathway [GO:0030520]
ESR2	P57782	ESR2_ONCMY	reviewed	Estrogen receptor beta (ER-beta) (Nuclear receptor subfamily 3 group A member 2)	esr2 nr3a2	Oncorhynchus mykiss (Rainbow trout) (Salmo gairdneri)	568	intracellular estrogen receptor signaling pathway [GO:0030520]; response to estradiol [GO:0032355]
ESR2	Q62986	ESR2_RAT	reviewed	Estrogen receptor beta (ER-beta) (Nuclear receptor subfamily 3 group A member 2)	Esr2 Erbeta Nr3a2	Rattus norvegicus (Rat)	530	Sertoli cell development [GO:0060009]; Sertoli cell proliferation [GO:0060011]; amygdala development [GO:0021764]; behavioral fear response [GO:0001662]; cellular response to drug [GO:0035690]; cellular response to estradiol stimulus [GO:0071392]; cellular response to magnetism [GO:0071259]; cellular response to organic cyclic compound [GO:0071407]; cerebellum development [GO:0021549]; estrous cy…
ESR2	Q92731	ESR2_HUMAN	reviewed	Estrogen receptor beta (ER-beta) (Nuclear receptor subfamily 3 group A member 2)	ESR2 ESTRB NR3A2	Homo sapiens (Human)	530	cell-cell signaling [GO:0007267]; cellular response to estradiol stimulus [GO:0071392]; intracellular estrogen receptor signaling pathway [GO:0030520]; negative regulation of cell growth [GO:0030308]; negative regulation of transcription by RNA polymerase II [GO:0000122]; positive regulation of DNA-binding transcription factor activity [GO:0051091]; positive regulation of transcription by RNA pol…
ESR2	Q95171	ESR2_CALJA	reviewed	Estrogen receptor beta (ER-beta) (Nuclear receptor subfamily 3 group A member 2)	ESR2 NR3A2	Callithrix jacchus (White-tufted-ear marmoset)	530	intracellular estrogen receptor signaling pathway [GO:0030520]; positive regulation of transcription, DNA-templated [GO:0045893]
ESR2	Q9FYK5	ESR2_ARATH	reviewed	Ethylene-responsive transcription factor ESR2 (Protein DORNROESCHEN-LIKE) (Protein DRN-LIKE) (Protein ENHANCER OF SHOOT REGENERATION 2) (Protein SUPPRESSOR OF PHYTOCHROMEB 2)	ESR2 DRNL ERF090 SOB2 At1g24590 F21J9.25	Arabidopsis thaliana (Mouse-ear cress)	306	cotyledon development [GO:0048825]; cytokinin-activated signaling pathway [GO:0009736]; embryonic pattern specification [GO:0009880]; ethylene-activated signaling pathway [GO:0009873]; gibberellic acid mediated signaling pathway [GO:0009740]; regulation of cell cycle [GO:0051726]; regulation of transcription, DNA-templated [GO:0006355]; response to auxin [GO:0009733]
ESR2	Q9IAK1	ESR2_ICTPU	reviewed	Estrogen receptor beta (ER-beta) (Nuclear receptor subfamily 3 group A member 2)	esr2 nr3a2	Ictalurus punctatus (Channel catfish) (Silurus punctatus)	575	gonad development [GO:0008406]; intracellular estrogen receptor signaling pathway [GO:0030520]; response to xenobiotic stimulus [GO:0009410]
ESR2	Q9PTU5	ESR2_CHICK	reviewed	Estrogen receptor beta (ER-beta) (cERb) (Nuclear receptor subfamily 3 group A member 2)	ESR2 NR3A2	Gallus gallus (Chicken)	472	intracellular estrogen receptor signaling pathway [GO:0030520]
ESR2	Q9PVE2	ESR2_STUVU	reviewed	Estrogen receptor beta (ER-beta) (Nuclear receptor subfamily 3 group A member 2)	ESR2 NR3A2	Sturnus vulgaris (Starling)	554	intracellular estrogen receptor signaling pathway [GO:0030520]
ESR2	Q9TTE5	ESR2_MACMU	reviewed	Estrogen receptor beta (ER-beta) (Nuclear receptor subfamily 3 group A member 2) (Fragment)	ESR2 NR3A2	Macaca mulatta (Rhesus macaque)	279	positive regulation of DNA-binding transcription factor activity [GO:0051091]; positive regulation of transcription, DNA-templated [GO:0045893]
ESR2	Q9TU15	ESR2_SHEEP	reviewed	Estrogen receptor beta (ER-beta) (Nuclear receptor subfamily 3 group A member 2)	ESR2 NR3A2	Ovis aries (Sheep)	527	intracellular estrogen receptor signaling pathway [GO:0030520]; positive regulation of DNA-binding transcription factor activity [GO:0051091]; positive regulation of transcription, DNA-templated [GO:0045893]
ESR2	Q9W6M2	ESR2_SPAAU	reviewed	Estrogen receptor beta (ER-beta) (Nuclear receptor subfamily 3 group A member 2)	esr2 nr3a2	Sparus aurata (Gilthead sea bream)	559	intracellular estrogen receptor signaling pathway [GO:0030520]
ESR2	Q9XSB5	ESR2_BOVIN	reviewed	Estrogen receptor beta (ER-beta) (Nuclear receptor subfamily 3 group A member 2)	ESR2 NR3A2	Bos taurus (Bovine)	527	intracellular estrogen receptor signaling pathway [GO:0030520]; negative regulation of transcription by RNA polymerase II [GO:0000122]; positive regulation of DNA-binding transcription factor activity [GO:0051091]; positive regulation of transcription, DNA-templated [GO:0045893]
ESR2	Q9XSW2	ESR2_PIG	reviewed	Estrogen receptor beta (ER-beta) (Nuclear receptor subfamily 3 group A member 2)	ESR2 NR3A2	Sus scrofa (Pig)	526	intracellular estrogen receptor signaling pathway [GO:0030520]; positive regulation of DNA-binding transcription factor activity [GO:0051091]; positive regulation of transcription, DNA-templated [GO:0045893]
ESR2	Q9YH32	ESR2_ORENI	reviewed	Estrogen receptor beta (ER-beta) (Nuclear receptor subfamily 3 group A member 2)	esr2 nr3a2	Oreochromis niloticus (Nile tilapia) (Tilapia nilotica)	557	intracellular estrogen receptor signaling pathway [GO:0030520]; response to estrogen [GO:0043627]
ASCL1	P19359	ASCL1_RAT	reviewed	Achaete-scute homolog 1	Ascl1 Ash1 Mash-1	Rattus norvegicus (Rat)	233	Notch signaling pathway [GO:0007219]; adrenal chromaffin cell differentiation [GO:0061104]; carotid body glomus cell differentiation [GO:0061103]; cell maturation [GO:0048469]; cellular response to magnetism [GO:0071259]; central nervous system neuron development [GO:0021954]; cerebral cortex GABAergic interneuron differentiation [GO:0021892]; cerebral cortex development [GO:0021987]; commitment …
ASCL1	P50553	ASCL1_HUMAN	reviewed	Achaete-scute homolog 1 (ASH-1) (hASH1) (Class A basic helix-loop-helix protein 46) (bHLHa46)	ASCL1 ASH1 BHLHA46 HASH1	Homo sapiens (Human)	236	Notch signaling pathway [GO:0007219]; adrenal chromaffin cell differentiation [GO:0061104]; carotid body glomus cell differentiation [GO:0061103]; cell maturation [GO:0048469]; cellular response to magnetism [GO:0071259]; central nervous system neuron development [GO:0021954]; cerebral cortex GABAergic interneuron differentiation [GO:0021892]; cerebral cortex development [GO:0021987]; commitment …
ASCL1	Q02067	ASCL1_MOUSE	reviewed	Achaete-scute homolog 1 (ASH-1) (mASH-1) (mASH1)	Ascl1 Ash1 Mash-1 Mash1	Mus musculus (Mouse)	231	Notch signaling pathway [GO:0007219]; adrenal chromaffin cell differentiation [GO:0061104]; carotid body glomus cell differentiation [GO:0061103]; cell differentiation [GO:0030154]; cell maturation [GO:0048469]; cellular response to magnetism [GO:0071259]; central nervous system neuron development [GO:0021954]; cerebral cortex GABAergic interneuron differentiation [GO:0021892]; cerebral cortex de…
ASCL1	Q06234	ASCL1_XENLA	reviewed	Achaete-scute homolog 1 (XASH1)	ascl1 ash1	Xenopus laevis (African clawed frog)	199	nervous system development [GO:0007399]; neuron development [GO:0048666]; neuron differentiation [GO:0030182]; neuron fate commitment [GO:0048663]; neuron fate specification [GO:0048665]; positive regulation of neuron differentiation [GO:0045666]; regulation of transcription by RNA polymerase II [GO:0006357]; ventral spinal cord interneuron fate commitment [GO:0060579]
ASCL1	Q06234	ASCL1_XENLA	reviewed	Achaete-scute homolog 1 (XASH1)	ascl1 ash1	Xenopus laevis (African clawed frog)	199	unknown
Hes1	A0A0B4J2D5	GAL3B_HUMAN	reviewed	Glutamine amidotransferase-like class 1 domain-containing protein 3B, mitochondrial (Keio novel protein-I) (KNP-I) (Protein GT335) (Protein HES1)	GATD3B HES1 KNPI	Homo sapiens (Human)	268	unknown
Hes1	O57337	HES1_CHICK	reviewed	Transcription factor HES-1 (C-HAIRY1) (Hairy and enhancer of split 1)	HES1 HAIRY1	Gallus gallus (Chicken)	290	Notch signaling pathway [GO:0007219]; anterior/posterior pattern specification [GO:0009952]; cell differentiation [GO:0030154]; negative regulation of neuron differentiation [GO:0045665]; negative regulation of transcription by RNA polymerase II [GO:0000122]; regulation of neurogenesis [GO:0050767]
Hes1	P35428	HES1_MOUSE	reviewed	Transcription factor HES-1 (Hairy and enhancer of split 1)	Hes1 Hes-1	Mus musculus (Mouse)	282	Notch signaling pathway [GO:0007219]; S-shaped body morphogenesis [GO:0072050]; adenohypophysis development [GO:0021984]; anterior/posterior pattern specification [GO:0009952]; aorta morphogenesis [GO:0035909]; artery morphogenesis [GO:0048844]; ascending aorta morphogenesis [GO:0035910]; cardiac neural crest cell development involved in outflow tract morphogenesis [GO:0061309]; cell adhesion [GO…
Hes1	P35843	HES1_YEAST	reviewed	Protein HES1 (Oxysterol-binding protein homolog 5)	HES1 OSH5 YOR237W O5234	Saccharomyces cerevisiae (strain ATCC 204508 / S288c) (Baker's yeast)	434	endocytosis [GO:0006897]; exocytosis [GO:0006887]; maintenance of cell polarity [GO:0030011]; piecemeal microautophagy of the nucleus [GO:0034727]; sterol biosynthetic process [GO:0016126]; sterol transport [GO:0015918]
Hes1	Q04666	HES1_RAT	reviewed	Transcription factor HES-1 (Hairy and enhancer of split 1) (Hairy-like protein) (RHL)	Hes1 Hes-1 Hl	Rattus norvegicus (Rat)	281	Notch signaling pathway [GO:0007219]; anterior/posterior pattern specification [GO:0009952]; cell differentiation [GO:0030154]; cellular response to fatty acid [GO:0071398]; cellular response to interleukin-1 [GO:0071347]; cellular response to nerve growth factor stimulus [GO:1990090]; cellular response to tumor necrosis factor [GO:0071356]; forebrain radial glial cell differentiation [GO:0021861…
Hes1	Q14469	HES1_HUMAN	reviewed	Transcription factor HES-1 (Class B basic helix-loop-helix protein 39) (bHLHb39) (Hairy and enhancer of split 1) (Hairy homolog) (Hairy-like protein) (hHL)	HES1 BHLHB39 HL HRY	Homo sapiens (Human)	280	Notch signaling pathway [GO:0007219]; S-shaped body morphogenesis [GO:0072050]; adenohypophysis development [GO:0021984]; anterior/posterior pattern specification [GO:0009952]; artery morphogenesis [GO:0048844]; ascending aorta morphogenesis [GO:0035910]; cardiac neural crest cell development involved in outflow tract morphogenesis [GO:0061309]; cell adhesion [GO:0007155]; cell differentiation [G…
Hes1	Q3ZBG4	HES1_BOVIN	reviewed	Transcription factor HES-1 (Hairy and enhancer of split 1)	HES1	Bos taurus (Bovine)	280	Notch signaling pathway [GO:0007219]; S-shaped body morphogenesis [GO:0072050]; adenohypophysis development [GO:0021984]; anterior/posterior pattern specification [GO:0009952]; ascending aorta morphogenesis [GO:0035910]; cardiac neural crest cell development involved in outflow tract morphogenesis [GO:0061309]; cell adhesion [GO:0007155]; cell differentiation [GO:0030154]; cell maturation [GO:004…
Hes1	Q5PPM5	HES1_XENTR	reviewed	Transcription factor HES-1 (Hairy and enhancer of split 1) (Protein hairy-1)	hes1 TNeu075p11.1	Xenopus tropicalis (Western clawed frog) (Silurana tropicalis)	267	Notch signaling pathway [GO:0007219]; anterior/posterior pattern specification [GO:0009952]; cell differentiation [GO:0030154]; negative regulation of muscle organ development [GO:0048635]; negative regulation of neuron differentiation [GO:0045665]; negative regulation of transcription by RNA polymerase II [GO:0000122]; negative regulation of transcription, DNA-templated [GO:0045892]; regulation …
EGR4	Q00911	EGR4_RAT	reviewed	Early growth response protein 4 (EGR-4) (Early response protein NGFI-C) (Nerve growth factor-induced protein C) (NGFI-C)	Egr4 Egr-4 Ngfic	Rattus norvegicus (Rat)	478	cellular response to growth factor stimulus [GO:0071363]; positive regulation of transcription by RNA polymerase II [GO:0045944]; regulation of transcription by RNA polymerase II [GO:0006357]
EGR4	Q05215	EGR4_HUMAN	reviewed	Early growth response protein 4 (EGR-4) (AT133)	EGR4	Homo sapiens (Human)	589	cellular response to growth factor stimulus [GO:0071363]; positive regulation of cell population proliferation [GO:0008284]; positive regulation of transcription by RNA polymerase II [GO:0045944]; regulation of transcription by RNA polymerase II [GO:0006357]
EGR4	Q9GL32	EGR4_BOVIN	reviewed	Early growth response protein 4 (EGR-4)	EGR4	Bos taurus (Bovine)	482	cellular response to growth factor stimulus [GO:0071363]; positive regulation of transcription by RNA polymerase II [GO:0045944]; regulation of transcription by RNA polymerase II [GO:0006357]
EGR4	Q9WUF2	EGR4_MOUSE	reviewed	Early growth response protein 4 (EGR-4)	Egr4	Mus musculus (Mouse)	478	cellular response to growth factor stimulus [GO:0071363]; positive regulation of transcription by RNA polymerase II [GO:0045944]; regulation of transcription by RNA polymerase II [GO:0006357]
THAP1	B5XCB8	THAP1_SALSA	reviewed	THAP domain-containing protein 1	thap1	Salmo salar (Atlantic salmon)	233	cell cycle [GO:0007049]
THAP1	Q1JPT7	THAP1_DANRE	reviewed	THAP domain-containing protein 1	thap1 zgc:136597	Danio rerio (Zebrafish) (Brachydanio rerio)	225	cell cycle [GO:0007049]
THAP1	Q3T0G1	THAP1_BOVIN	reviewed	THAP domain-containing protein 1	THAP1	Bos taurus (Bovine)	213	cell cycle [GO:0007049]; endothelial cell proliferation [GO:0001935]; negative regulation of transcription by RNA polymerase II [GO:0000122]; regulation of mitotic cell cycle [GO:0007346]; regulation of transcription, DNA-templated [GO:0006355]; transcription, DNA-templated [GO:0006351]
THAP1	Q4R3Q6	THAP1_MACFA	reviewed	THAP domain-containing protein 1	THAP1 QtsA-15008	Macaca fascicularis (Crab-eating macaque) (Cynomolgus monkey)	212	cell cycle [GO:0007049]; endothelial cell proliferation [GO:0001935]; regulation of mitotic cell cycle [GO:0007346]; regulation of transcription, DNA-templated [GO:0006355]; transcription, DNA-templated [GO:0006351]
THAP1	Q5RCE4	THAP1_PONAB	reviewed	THAP domain-containing protein 1	THAP1	Pongo abelii (Sumatran orangutan) (Pongo pygmaeus abelii)	213	cell cycle [GO:0007049]; endothelial cell proliferation [GO:0001935]; regulation of mitotic cell cycle [GO:0007346]; regulation of transcription, DNA-templated [GO:0006355]; transcription, DNA-templated [GO:0006351]
THAP1	Q5U208	THAP1_RAT	reviewed	THAP domain-containing protein 1	Thap1	Rattus norvegicus (Rat)	210	cell cycle [GO:0007049]; endothelial cell proliferation [GO:0001935]; negative regulation of transcription by RNA polymerase II [GO:0000122]; regulation of mitotic cell cycle [GO:0007346]; transcription, DNA-templated [GO:0006351]
THAP1	Q6DIN8	THAP1_XENTR	reviewed	THAP domain-containing protein 1	thap1 TGas105m14.1	Xenopus tropicalis (Western clawed frog) (Silurana tropicalis)	225	cell cycle [GO:0007049]
THAP1	Q8CHW1	THAP1_MOUSE	reviewed	THAP domain-containing protein 1	Thap1	Mus musculus (Mouse)	210	cell cycle [GO:0007049]; endothelial cell proliferation [GO:0001935]; negative regulation of transcription by RNA polymerase II [GO:0000122]; regulation of mitotic cell cycle [GO:0007346]; regulation of transcription, DNA-templated [GO:0006355]; transcription, DNA-templated [GO:0006351]
THAP1	Q9NVV9	THAP1_HUMAN	reviewed	THAP domain-containing protein 1	THAP1	Homo sapiens (Human)	213	cell cycle [GO:0007049]; endothelial cell proliferation [GO:0001935]; negative regulation of transcription by RNA polymerase II [GO:0000122]; regulation of mitotic cell cycle [GO:0007346]; regulation of transcription, DNA-templated [GO:0006355]; transcription, DNA-templated [GO:0006351]
Zfx	O62836	ZFX_BOVIN	reviewed	Zinc finger X-chromosomal protein	ZFX	Bos taurus (Bovine)	800	fertilization [GO:0009566]; homeostasis of number of cells [GO:0048872]; multicellular organism growth [GO:0035264]; oocyte development [GO:0048599]; ovarian follicle development [GO:0001541]; parental behavior [GO:0060746]; post-embryonic development [GO:0009791]; regulation of transcription, DNA-templated [GO:0006355]; spermatogenesis [GO:0007283]
Zfx	P00218	FER_THEAC	reviewed	Zinc-containing ferredoxin	zfx Ta1448	Thermoplasma acidophilum (strain ATCC 25905 / DSM 1728 / JCM 9062 / NBRC 15155 / AMRC-C165)	143	unknown
Zfx	P00219	FER_SULAC	reviewed	Zinc-containing ferredoxin	zfx Saci_0456	Sulfolobus acidocaldarius (strain ATCC 33909 / DSM 639 / JCM 8929 / NBRC 15157 / NCIMB 11770)	103	unknown
Zfx	P17010	ZFX_HUMAN	reviewed	Zinc finger X-chromosomal protein	ZFX	Homo sapiens (Human)	805	unknown
Zfx	P17012	ZFX_MOUSE	reviewed	Zinc finger X-chromosomal protein	Zfx	Mus musculus (Mouse)	799	fertilization [GO:0009566]; germ cell development [GO:0007281]; homeostasis of number of cells [GO:0048872]; multicellular organism growth [GO:0035264]; oocyte development [GO:0048599]; ovarian follicle development [GO:0001541]; parental behavior [GO:0060746]; post-embryonic development [GO:0009791]; regulation of transcription, DNA-templated [GO:0006355]; spermatogenesis [GO:0007283]
Zfx	P49949	FER_ACIAM	reviewed	Zinc-containing ferredoxin (Seven-iron ferredoxin)	zfx	Acidianus ambivalens (Desulfurolobus ambivalens)	103	unknown
Zfx	P55907	FER1_SULTO	reviewed	Zinc-containing ferredoxin-1	zfx1 zfx STK_01630	Sulfurisphaera tokodaii (strain DSM 16993 / JCM 10545 / NBRC 100140 / 7) (Sulfolobus tokodaii)	104	unknown
Zfx	P80944	ZFX_PIG	reviewed	Zinc finger X-chromosomal protein (Fragment)	ZFX	Sus scrofa (Pig)	148	unknown
Zfx	P81541	FER_ACIIN	reviewed	Zinc-containing ferredoxin (Seven-iron ferredoxin) (Fragment)	zfx	Acidianus infernus	49	oxidation-reduction process [GO:0055114]
Zfx	P81542	FER_METPR	reviewed	Zinc-containing ferredoxin (Seven-iron ferredoxin) (Fragment)	zfx	Metallosphaera prunae	38	oxidation-reduction process [GO:0055114]
Zfx	P81543	FERA_SULME	reviewed	Zinc-containing ferredoxin A (FDA) (Seven-iron ferredoxin) (Fragment)	zfx	Sulfolobus metallicus	54	oxidation-reduction process [GO:0055114]
KLF4	O43474	KLF4_HUMAN	reviewed	Krueppel-like factor 4 (Epithelial zinc finger protein EZF) (Gut-enriched krueppel-like factor)	KLF4 EZF GKLF	Homo sapiens (Human)	513	canonical Wnt signaling pathway [GO:0060070]; cellular response to cycloheximide [GO:0071409]; cellular response to growth factor stimulus [GO:0071363]; cellular response to hydrogen peroxide [GO:0070301]; cellular response to laminar fluid shear stress [GO:0071499]; cellular response to leukemia inhibitory factor [GO:1990830]; cellular response to peptide [GO:1901653]; cellular response to retin…
KLF4	Q60793	KLF4_MOUSE	reviewed	Krueppel-like factor 4 (Epithelial zinc finger protein EZF) (Gut-enriched krueppel-like factor)	Klf4 Ezf Gklf Zie	Mus musculus (Mouse)	483	canonical Wnt signaling pathway [GO:0060070]; cell differentiation [GO:0030154]; cellular response to cycloheximide [GO:0071409]; cellular response to growth factor stimulus [GO:0071363]; cellular response to hydrogen peroxide [GO:0070301]; cellular response to laminar fluid shear stress [GO:0071499]; cellular response to leukemia inhibitory factor [GO:1990830]; cellular response to peptide [GO:1…
ZBTB7C	A1YPR0	ZBT7C_HUMAN	reviewed	Zinc finger and BTB domain-containing protein 7C (Affected by papillomavirus DNA integration in ME180 cells protein 1) (APM-1) (Zinc finger and BTB domain-containing protein 36) (Zinc finger protein 857C)	ZBTB7C APM1 ZBTB36 ZNF857C	Homo sapiens (Human)	619	negative regulation of cell population proliferation [GO:0008285]; positive regulation of fat cell differentiation [GO:0045600]; positive regulation of transcription by RNA polymerase II [GO:0045944]; regulation of RNA polymerase II regulatory region sequence-specific DNA binding [GO:1903025]
ZBTB7C	Q8VCZ7	ZBT7C_MOUSE	reviewed	Zinc finger and BTB domain-containing protein 7C (Zinc finger and BTB domain-containing protein 36)	Zbtb7c Zbtb36	Mus musculus (Mouse)	619	negative regulation of cell population proliferation [GO:0008285]; positive regulation of fat cell differentiation [GO:0045600]; positive regulation of transcription by RNA polymerase II [GO:0045944]; regulation of RNA polymerase II regulatory region sequence-specific DNA binding [GO:1903025]
ZNF263	O14978	ZN263_HUMAN	reviewed	Zinc finger protein 263 (Zinc finger protein FPM315) (Zinc finger protein with KRAB and SCAN domains 12)	ZNF263 FPM315 ZKSCAN12	Homo sapiens (Human)	683	negative regulation of transcription by RNA polymerase II [GO:0000122]; negative regulation of transcription, DNA-templated [GO:0045892]; regulation of transcription, DNA-templated [GO:0006355]
POU4F3	D3ZTL1	PO4F3_RAT	reviewed	POU domain, class 4, transcription factor 3	Pou4f3	Rattus norvegicus (Rat)	338	axon extension [GO:0048675]; inner ear auditory receptor cell differentiation [GO:0042491]; inner ear morphogenesis [GO:0042472]; neuromuscular process controlling balance [GO:0050885]; neuron apoptotic process [GO:0051402]; retinal ganglion cell axon guidance [GO:0031290]; sensory perception of sound [GO:0007605]; vestibulocochlear nerve development [GO:0021562]
POU4F3	Q15319	PO4F3_HUMAN	reviewed	POU domain, class 4, transcription factor 3 (Brain-specific homeobox/POU domain protein 3C) (Brain-3C) (Brn-3C)	POU4F3 BRN3C	Homo sapiens (Human)	338	axon extension [GO:0048675]; inner ear auditory receptor cell differentiation [GO:0042491]; inner ear morphogenesis [GO:0042472]; neuromuscular process controlling balance [GO:0050885]; neuron apoptotic process [GO:0051402]; positive regulation of transcription by RNA polymerase II [GO:0045944]; retinal ganglion cell axon guidance [GO:0031290]; sensory perception of sound [GO:0007605]; vestibuloc…
POU4F3	Q63955	PO4F3_MOUSE	reviewed	POU domain, class 4, transcription factor 3 (Brain-specific homeobox/POU domain protein 3C) (Brain-3C) (Brn-3C) (Brn-3.1)	Pou4f3 Brn-3.1 Brn-3c Brn3c	Mus musculus (Mouse)	338	axon extension [GO:0048675]; inner ear auditory receptor cell differentiation [GO:0042491]; inner ear development [GO:0048839]; inner ear morphogenesis [GO:0042472]; inner ear receptor cell differentiation [GO:0060113]; neuromuscular process controlling balance [GO:0050885]; neuron apoptotic process [GO:0051402]; positive regulation of transcription by RNA polymerase II [GO:0045944]; regulation o…
POU4F3	Q90435	PO4F3_DANRE	reviewed	POU domain, class 4, transcription factor 3 (Brain-specific homeobox/POU domain protein 3.1) (Brain-3.1) (zfBrn-3.1)	pou4f3 brn-3.1 brn-3c brn3.1 brn3c	Danio rerio (Zebrafish) (Brachydanio rerio)	331	brain development [GO:0007420]; cell differentiation [GO:0030154]; inner ear development [GO:0048839]; sensory perception of sound [GO:0007605]
E2F6	O54917	E2F6_MOUSE	reviewed	Transcription factor E2F6 (E2F-6) (E2F-binding site-modulating activity protein) (EMA)	E2f6	Mus musculus (Mouse)	272	negative regulation of transcription by RNA polymerase II [GO:0000122]; positive regulation of transcription by RNA polymerase II [GO:0045944]; regulation of cell cycle [GO:0051726]; regulation of transcription involved in G1/S transition of mitotic cell cycle [GO:0000083]
E2F6	O75461	E2F6_HUMAN	reviewed	Transcription factor E2F6 (E2F-6)	E2F6	Homo sapiens (Human)	281	negative regulation of G0 to G1 transition [GO:0070317]; negative regulation of transcription by RNA polymerase II [GO:0000122]; positive regulation of transcription by RNA polymerase II [GO:0045944]; regulation of cell cycle [GO:0051726]; regulation of transcription involved in G1/S transition of mitotic cell cycle [GO:0000083]
E2F6	Q08DY6	E2F6_BOVIN	reviewed	Transcription factor E2F6 (E2F-6)	E2F6	Bos taurus (Bovine)	285	negative regulation of transcription by RNA polymerase II [GO:0000122]; positive regulation of transcription by RNA polymerase II [GO:0045944]; regulation of cell cycle [GO:0051726]; regulation of transcription involved in G1/S transition of mitotic cell cycle [GO:0000083]
MZF1	P28698	MZF1_HUMAN	reviewed	Myeloid zinc finger 1 (MZF-1) (Zinc finger and SCAN domain-containing protein 6) (Zinc finger protein 42)	MZF1 MZF ZNF42 ZSCAN6	Homo sapiens (Human)	734	negative regulation of transcription by RNA polymerase II [GO:0000122]; positive regulation of transcription by RNA polymerase II [GO:0045944]; regulation of transcription, DNA-templated [GO:0006355]
ZNF384	Q8TF68	ZN384_HUMAN	reviewed	Zinc finger protein 384 (CAG repeat protein 1) (CAS-interacting zinc finger protein) (Nuclear matrix transcription factor 4) (Nuclear matrix protein 4) (Trinucleotide repeat-containing gene 1 protein)	ZNF384 CAGH1 CIZ NMP4 TNRC1	Homo sapiens (Human)	577	unknown
ZNF384	Q9EQJ4	ZN384_RAT	reviewed	Zinc finger protein 384 (Cas-associated zinc finger protein) (Nuclear matrix transcription factor 4) (Nuclear matrix protein 4)	Znf384 Ciz Nmp4 Zfp384	Rattus norvegicus (Rat)	579	nucleocytoplasmic transport [GO:0006913]; positive regulation of protein secretion [GO:0050714]; positive regulation of transcription by RNA polymerase II [GO:0045944]
Tcfl5	Q9UL49	TCFL5_HUMAN	reviewed	Transcription factor-like 5 protein (Cha transcription factor) (HPV-16 E2-binding protein 1) (E2BP-1)	TCFL5 CHA E2BP1	Homo sapiens (Human)	500	cell differentiation [GO:0030154]; multicellular organism development [GO:0007275]; negative regulation of transcription by RNA polymerase II [GO:0000122]; regulation of cell differentiation [GO:0045595]; regulation of cell population proliferation [GO:0042127]; regulation of transcription, DNA-templated [GO:0006355]; spermatogenesis [GO:0007283]; transcription by RNA polymerase II [GO:0006366]
KLF14	Q14V87	KLF14_GORGO	reviewed	Krueppel-like factor 14	KLF14	Gorilla gorilla gorilla (Western lowland gorilla)	323	regulation of transcription by RNA polymerase II [GO:0006357]
KLF14	Q19A40	KLF14_PANTR	reviewed	Krueppel-like factor 14	KLF14	Pan troglodytes (Chimpanzee)	323	positive regulation of sphingolipid mediated signaling pathway [GO:1902070]; positive regulation of transcription by RNA polymerase II [GO:0045944]; regulation of transcription by RNA polymerase II [GO:0006357]
KLF14	Q19A41	KLF14_MOUSE	reviewed	Krueppel-like factor 14	Klf14	Mus musculus (Mouse)	325	positive regulation of sphingolipid mediated signaling pathway [GO:1902070]; positive regulation of transcription by RNA polymerase II [GO:0045944]; regulation of transcription by RNA polymerase II [GO:0006357]
KLF14	Q3SY56	SP6_HUMAN	reviewed	Transcription factor Sp6 (Krueppel-like factor 14)	SP6 KLF14	Homo sapiens (Human)	376	regulation of odontogenesis [GO:0042481]; regulation of transcription by RNA polymerase II [GO:0006357]
KLF14	Q8TD94	KLF14_HUMAN	reviewed	Krueppel-like factor 14 (Basic transcription element-binding protein 5) (BTE-binding protein 5) (Transcription factor BTEB5)	KLF14 BTEB5	Homo sapiens (Human)	323	positive regulation of sphingolipid mediated signaling pathway [GO:1902070]; positive regulation of transcription by RNA polymerase II [GO:0045944]; regulation of transcription by RNA polymerase II [GO:0006357]
KLF14	Q9ESX2	SP6_MOUSE	reviewed	Transcription factor Sp6 (Epiprofin) (Krueppel-like factor 14)	Sp6 Epfn Klf14	Mus musculus (Mouse)	376	regulation of odontogenesis [GO:0042481]; regulation of transcription by RNA polymerase II [GO:0006357]; transcription by RNA polymerase II [GO:0006366]
TCF3	P15806	TFE2_MOUSE	reviewed	Transcription factor E2-alpha (Immunoglobulin enhancer-binding factor E12/E47) (Transcription factor 3) (TCF-3) (Transcription factor A1)	Tcf3 Alf2 Me2 Tcfe2a	Mus musculus (Mouse)	651	B cell lineage commitment [GO:0002326]; Peyer's patch development [GO:0048541]; T cell differentiation in thymus [GO:0033077]; cell development [GO:0048468]; erythrocyte differentiation [GO:0030218]; gastrulation [GO:0007369]; histone H3 acetylation [GO:0043966]; histone H4 acetylation [GO:0043967]; immunoglobulin V(D)J recombination [GO:0033152]; lymphocyte differentiation [GO:0030098]; natural …
TCF3	P15923	TFE2_HUMAN	reviewed	Transcription factor E2-alpha (Class B basic helix-loop-helix protein 21) (bHLHb21) (Immunoglobulin enhancer-binding factor E12/E47) (Immunoglobulin transcription factor 1) (Kappa-E2-binding factor) (Transcription factor 3) (TCF-3) (Transcription factor ITF-1)	TCF3 BHLHB21 E2A ITF1	Homo sapiens (Human)	654	B cell differentiation [GO:0030183]; B cell lineage commitment [GO:0002326]; immunoglobulin V(D)J recombination [GO:0033152]; negative regulation of transcription by RNA polymerase II [GO:0000122]; positive regulation of B cell proliferation [GO:0030890]; positive regulation of DNA-binding transcription factor activity [GO:0051091]; positive regulation of cell cycle [GO:0045787]; positive regulat…
TCF3	P21677	TFE2_RAT	reviewed	Transcription factor E2-alpha (Immunoglobulin enhancer-binding factor E12/E47) (Pancreas specific transcription factor 1c) (Transcription factor 3) (TCF-3) (Transcription regulator Pan)	Tcf3 Pan Ptf1c Tcfe2a	Rattus norvegicus (Rat)	649	B cell lineage commitment [GO:0002326]; immunoglobulin V(D)J recombination [GO:0033152]; positive regulation of B cell proliferation [GO:0030890]; positive regulation of DNA-binding transcription factor activity [GO:0051091]; positive regulation of cell cycle [GO:0045787]; positive regulation of gene expression [GO:0010628]; positive regulation of neuron differentiation [GO:0045666]; positive reg…
TCF3	P70062	T7L1A_XENLA	reviewed	Transcription factor 7-like 1-A (HMG box transcription factor 3-A) (TCF-3-A) (xTcf-3)	tcf7l1-a tcf3 tcf3a	Xenopus laevis (African clawed frog)	554	canonical Wnt signaling pathway [GO:0060070]; multicellular organism development [GO:0007275]; negative regulation of transcription by RNA polymerase II [GO:0000122]
TCF3	P98180	TFE2_MESAU	reviewed	Transcription factor E2-alpha (Immunoglobulin-enhancer-binding factor E12/E47) (Transcription factor 3) (TCF-3) (Transcription regulator Pan)	TCF3 PAN	Mesocricetus auratus (Golden hamster)	649	B cell lineage commitment [GO:0002326]; positive regulation of B cell proliferation [GO:0030890]; positive regulation of DNA-binding transcription factor activity [GO:0051091]; positive regulation of cell cycle [GO:0045787]; positive regulation of neuron differentiation [GO:0045666]; positive regulation of transcription by RNA polymerase II [GO:0045944]; positive regulation of transcription, DNA-…
TCF3	Q01978	TFE2_XENLA	reviewed	Transcription factor E2-alpha (Transcription factor 3) (TCF-3) (Transcription factor XE12/XE47)	tcf3 e2a	Xenopus laevis (African clawed frog)	658	positive regulation of neuron differentiation [GO:0045666]
TCF3	Q6GL68	TF7L1_XENTR	reviewed	Transcription factor 7-like 1 (HMG box transcription factor 3) (TCF-3)	tcf7l1 tcf3	Xenopus tropicalis (Western clawed frog) (Silurana tropicalis)	553	canonical Wnt signaling pathway [GO:0060070]; multicellular organism development [GO:0007275]; regulation of transcription by RNA polymerase II [GO:0006357]; regulation of transcription, DNA-templated [GO:0006355]
TCF3	Q90ZB6	T7L1B_XENLA	reviewed	Transcription factor 7-like 1-B (HMG box transcription factor 3-B) (TCF-3-B) (xTcf-3)	tcf7l1-b tcf3 tcf3b	Xenopus laevis (African clawed frog)	551	canonical Wnt signaling pathway [GO:0060070]; multicellular organism development [GO:0007275]; regulation of transcription by RNA polymerase II [GO:0006357]
TCF3	Q9HCS4	TF7L1_HUMAN	reviewed	Transcription factor 7-like 1 (HMG box transcription factor 3) (TCF-3)	TCF7L1 TCF3	Homo sapiens (Human)	588	beta-catenin-TCF complex assembly [GO:1904837]; canonical Wnt signaling pathway [GO:0060070]; chromatin organization [GO:0006325]; regulation of Wnt signaling pathway [GO:0030111]; regulation of transcription by RNA polymerase II [GO:0006357]; regulation of transcription, DNA-templated [GO:0006355]
TCF3	Q9YHE8	T7L1A_DANRE	reviewed	Transcription factor 7-like 1-A (HMG box transcription factor 3-A) (TCF-3) (TCF-3-A) (zTcf-3) (Protein headless)	tcf7l1a hdl tcf3 tcf3a	Danio rerio (Zebrafish) (Brachydanio rerio)	560	canonical Wnt signaling pathway [GO:0060070]; cell proliferation in dorsal spinal cord [GO:0010456]; embryonic camera-type eye morphogenesis [GO:0048596]; endothelial cell fate specification [GO:0060847]; forebrain development [GO:0030900]; generation of neurons [GO:0048699]; head morphogenesis [GO:0060323]; heart development [GO:0007507]; midbrain development [GO:0030901]; negative regulation of…
TCF3	Q9Z1J1	TF7L1_MOUSE	reviewed	Transcription factor 7-like 1 (HMG box transcription factor 3) (TCF-3) (mTCF-3)	Tcf7l1 Tcf3	Mus musculus (Mouse)	584	anterior/posterior axis specification, embryo [GO:0008595]; axial mesoderm morphogenesis [GO:0048319]; canonical Wnt signaling pathway [GO:0060070]; negative regulation of transcription, DNA-templated [GO:0045892]; positive regulation of transcription by RNA polymerase II [GO:0045944]; regulation of stem cell population maintenance [GO:2000036]; regulation of transcription by RNA polymerase II [G…
NR2C2	P49116	NR2C2_HUMAN	reviewed	Nuclear receptor subfamily 2 group C member 2 (Orphan nuclear receptor TAK1) (Orphan nuclear receptor TR4) (Testicular receptor 4)	NR2C2 TAK1 TR4	Homo sapiens (Human)	596	anatomical structure development [GO:0048856]; cell differentiation [GO:0030154]; nervous system development [GO:0007399]; positive regulation of embryonic development [GO:0040019]; positive regulation of transcription by RNA polymerase II [GO:0045944]; regulation of transcription by RNA polymerase II [GO:0006357]; regulation of transcription, DNA-templated [GO:0006355]; spermatogenesis [GO:00072…
NR2C2	P49117	NR2C2_MOUSE	reviewed	Nuclear receptor subfamily 2 group C member 2 (Orphan nuclear receptor TAK1) (Orphan nuclear receptor TR4) (Testicular receptor 4)	Nr2c2 Mtr2r1 Tak1 Tr4	Mus musculus (Mouse)	596	anatomical structure development [GO:0048856]; cell differentiation [GO:0030154]; cerebellum development [GO:0021549]; meiotic cell cycle [GO:0051321]; p38MAPK cascade [GO:0038066]; positive regulation of behavior [GO:0048520]; positive regulation of embryonic development [GO:0040019]; positive regulation of myoblast differentiation [GO:0045663]; positive regulation of transcription by RNA polyme…
NR2C2	P55094	NR2C2_RAT	reviewed	Nuclear receptor subfamily 2 group C member 2 (Orphan nuclear receptor TR4) (Testicular receptor 4)	Nr2c2 Tr4	Rattus norvegicus (Rat)	596	anatomical structure development [GO:0048856]; cell differentiation [GO:0030154]; positive regulation of embryonic development [GO:0040019]; positive regulation of transcription by RNA polymerase II [GO:0045944]; regulation of transcription by RNA polymerase II [GO:0006357]; spermatogenesis [GO:0007283]
CTCFL	A2APF3	CTCFL_MOUSE	reviewed	Transcriptional repressor CTCFL (Brother of the regulator of imprinted sites) (CCCTC-binding factor) (CTCF paralog) (CTCF-like protein)	Ctcfl Boris	Mus musculus (Mouse)	636	DNA methylation involved in gamete generation [GO:0043046]; histone methylation [GO:0016571]; positive regulation of gene expression [GO:0010628]; positive regulation of transcription by RNA polymerase II [GO:0045944]; positive regulation of transcription, DNA-templated [GO:0045893]; regulation of gene expression by genetic imprinting [GO:0006349]; regulation of histone H3-K4 methylation [GO:0051…
CTCFL	Q8NI51	CTCFL_HUMAN	reviewed	Transcriptional repressor CTCFL (Brother of the regulator of imprinted sites) (CCCTC-binding factor) (CTCF paralog) (CTCF-like protein) (Cancer/testis antigen 27) (CT27) (Zinc finger protein CTCF-T)	CTCFL BORIS	Homo sapiens (Human)	663	DNA methylation involved in gamete generation [GO:0043046]; cell cycle [GO:0007049]; histone methylation [GO:0016571]; positive regulation of gene expression [GO:0010628]; positive regulation of transcription by RNA polymerase II [GO:0045944]; positive regulation of transcription, DNA-templated [GO:0045893]; regulation of gene expression by genetic imprinting [GO:0006349]; regulation of histone H…
PAX5	Q02548	PAX5_HUMAN	reviewed	Paired box protein Pax-5 (B-cell-specific transcription factor) (BSAP)	PAX5	Homo sapiens (Human)	391	adult behavior [GO:0030534]; aging [GO:0007568]; animal organ morphogenesis [GO:0009887]; cerebral cortex development [GO:0021987]; embryonic cranial skeleton morphogenesis [GO:0048701]; humoral immune response [GO:0006959]; lateral ventricle development [GO:0021670]; multicellular organism development [GO:0007275]; negative regulation of histone H3-K9 methylation [GO:0051573]; negative regulatio…
PAX5	Q02650	PAX5_MOUSE	reviewed	Paired box protein Pax-5 (B-cell-specific transcription factor) (BSAP)	Pax5 Pax-5	Mus musculus (Mouse)	391	adult behavior [GO:0030534]; aging [GO:0007568]; animal organ morphogenesis [GO:0009887]; cerebral cortex development [GO:0021987]; dopaminergic neuron differentiation [GO:0071542]; embryonic cranial skeleton morphogenesis [GO:0048701]; lateral ventricle development [GO:0021670]; negative regulation of histone H3-K9 methylation [GO:0051573]; negative regulation of transcription by RNA polymerase …
PAX5	Q9YH95	PAX5_XENLA	reviewed	Paired box protein Pax-5 (XPax-5)	pax5 pax-5	Xenopus laevis (African clawed frog)	388	multicellular organism development [GO:0007275]; regulation of transcription, DNA-templated [GO:0006355]
Pparg	O18924	PPARG_MACMU	reviewed	Peroxisome proliferator-activated receptor gamma (PPAR-gamma) (Nuclear receptor subfamily 1 group C member 3)	PPARG NR1C3	Macaca mulatta (Rhesus macaque)	505	cell differentiation [GO:0030154]; cellular response to insulin stimulus [GO:0032869]; fatty acid metabolic process [GO:0006631]; hormone-mediated signaling pathway [GO:0009755]; macrophage derived foam cell differentiation [GO:0010742]; multicellular organism development [GO:0007275]; negative regulation of cholesterol storage [GO:0010887]; negative regulation of transcription by RNA polymerase …
Pparg	O18971	PPARG_BOVIN	reviewed	Peroxisome proliferator-activated receptor gamma (PPAR-gamma) (Nuclear receptor subfamily 1 group C member 3)	PPARG NR1C3	Bos taurus (Bovine)	505	activation of cysteine-type endopeptidase activity involved in apoptotic process [GO:0006919]; cell differentiation [GO:0030154]; cell fate commitment [GO:0045165]; cell maturation [GO:0048469]; cellular response to insulin stimulus [GO:0032869]; cellular response to low-density lipoprotein particle stimulus [GO:0071404]; epithelial cell differentiation [GO:0030855]; fatty acid metabolic process …
Pparg	O19052	PPARG_RABIT	reviewed	Peroxisome proliferator-activated receptor gamma (PPAR-gamma) (Nuclear receptor subfamily 1 group C member 3)	PPARG NR1C3	Oryctolagus cuniculus (Rabbit)	475	cellular response to insulin stimulus [GO:0032869]; macrophage derived foam cell differentiation [GO:0010742]; positive regulation of fat cell differentiation [GO:0045600]; positive regulation of transcription by RNA polymerase II [GO:0045944]; positive regulation of transcription, DNA-templated [GO:0045893]; regulation of circadian rhythm [GO:0042752]; regulation of transcription by RNA polymera…
Pparg	O62807	PPARG_PIG	reviewed	Peroxisome proliferator-activated receptor gamma (PPAR-gamma) (Nuclear receptor subfamily 1 group C member 3)	PPARG NR1C3	Sus scrofa (Pig)	504	activation of cysteine-type endopeptidase activity involved in apoptotic process [GO:0006919]; cell differentiation [GO:0030154]; cell maturation [GO:0048469]; cellular response to insulin stimulus [GO:0032869]; cellular response to low-density lipoprotein particle stimulus [GO:0071404]; fatty acid metabolic process [GO:0006631]; glucose homeostasis [GO:0042593]; hormone-mediated signaling pathwa…
Pparg	O88275	PPARG_RAT	reviewed	Peroxisome proliferator-activated receptor gamma (PPAR-gamma) (Nuclear receptor subfamily 1 group C member 3)	Pparg Nr1c3	Rattus norvegicus (Rat)	505	activation of cysteine-type endopeptidase activity involved in apoptotic process [GO:0006919]; animal organ regeneration [GO:0031100]; cell differentiation [GO:0030154]; cell maturation [GO:0048469]; cellular response to hyperoxia [GO:0071455]; cellular response to insulin stimulus [GO:0032869]; cellular response to low-density lipoprotein particle stimulus [GO:0071404]; cellular response to pros…
Pparg	P37231	PPARG_HUMAN	reviewed	Peroxisome proliferator-activated receptor gamma (PPAR-gamma) (Nuclear receptor subfamily 1 group C member 3)	PPARG NR1C3	Homo sapiens (Human)	505	activation of cysteine-type endopeptidase activity involved in apoptotic process [GO:0006919]; animal organ regeneration [GO:0031100]; cell differentiation [GO:0030154]; cell fate commitment [GO:0045165]; cell maturation [GO:0048469]; cellular response to hyperoxia [GO:0071455]; cellular response to insulin stimulus [GO:0032869]; cellular response to low-density lipoprotein particle stimulus [GO:…
Pparg	P37234	PPARG_XENLA	reviewed	Peroxisome proliferator-activated receptor gamma (PPAR-gamma) (Nuclear receptor subfamily 1 group C member 3)	pparg nr1c3	Xenopus laevis (African clawed frog)	477	cellular response to insulin stimulus [GO:0032869]; regulation of transcription by RNA polymerase II [GO:0006357]; rhythmic process [GO:0048511]
Pparg	P37238	PPARG_MOUSE	reviewed	Peroxisome proliferator-activated receptor gamma (PPAR-gamma) (Nuclear receptor subfamily 1 group C member 3)	Pparg Nr1c3	Mus musculus (Mouse)	505	activation of cysteine-type endopeptidase activity involved in apoptotic process [GO:0006919]; brown fat cell differentiation [GO:0050873]; cell differentiation [GO:0030154]; cell fate commitment [GO:0045165]; cell maturation [GO:0048469]; cellular response to insulin stimulus [GO:0032869]; cellular response to lithium ion [GO:0071285]; cellular response to low-density lipoprotein particle stimul…
Pparg	P57797	PPARG_CRIGR	reviewed	Peroxisome proliferator-activated receptor gamma (PPAR-gamma) (Nuclear receptor subfamily 1 group C member 3)	PPARG NR1C3	Cricetulus griseus (Chinese hamster) (Cricetulus barabensis griseus)	475	cellular response to insulin stimulus [GO:0032869]; macrophage derived foam cell differentiation [GO:0010742]; positive regulation of fat cell differentiation [GO:0045600]; positive regulation of transcription by RNA polymerase II [GO:0045944]; positive regulation of transcription, DNA-templated [GO:0045893]; regulation of circadian rhythm [GO:0042752]; regulation of transcription by RNA polymera…
Pparg	Q4U3Q4	PPARG_CANLF	reviewed	Peroxisome proliferator-activated receptor gamma (PPAR-gamma) (Nuclear receptor subfamily 1 group C member 3)	PPARG NR1C3	Canis lupus familiaris (Dog) (Canis familiaris)	505	cell differentiation [GO:0030154]; cellular response to insulin stimulus [GO:0032869]; fatty acid metabolic process [GO:0006631]; hormone-mediated signaling pathway [GO:0009755]; macrophage derived foam cell differentiation [GO:0010742]; multicellular organism development [GO:0007275]; negative regulation of cholesterol storage [GO:0010887]; negative regulation of transcription by RNA polymerase …
Rxra	P19793	RXRA_HUMAN	reviewed	Retinoic acid receptor RXR-alpha (Nuclear receptor subfamily 2 group B member 1) (Retinoid X receptor alpha)	RXRA NR2B1	Homo sapiens (Human)	462	anatomical structure development [GO:0048856]; bile acid and bile salt transport [GO:0015721]; camera-type eye development [GO:0043010]; cardiac muscle cell proliferation [GO:0060038]; cell differentiation [GO:0030154]; cholesterol metabolic process [GO:0008203]; embryo implantation [GO:0007566]; in utero embryonic development [GO:0001701]; maternal placenta development [GO:0001893]; modulation b…
Rxra	P28700	RXRA_MOUSE	reviewed	Retinoic acid receptor RXR-alpha (Nuclear receptor subfamily 2 group B member 1) (Retinoid X receptor alpha)	Rxra Nr2b1	Mus musculus (Mouse)	467	anatomical structure development [GO:0048856]; angiogenesis involved in coronary vascular morphogenesis [GO:0060978]; camera-type eye development [GO:0043010]; cardiac muscle cell differentiation [GO:0055007]; cardiac muscle cell proliferation [GO:0060038]; cell differentiation [GO:0030154]; embryo implantation [GO:0007566]; heart development [GO:0007507]; heart morphogenesis [GO:0003007]; in ute…
Rxra	P51128	RXRA_XENLA	reviewed	Retinoic acid receptor RXR-alpha (Nuclear receptor subfamily 2 group B member 1) (Retinoid X receptor alpha)	rxra nr2b1	Xenopus laevis (African clawed frog)	488	unknown
Rxra	Q05343	RXRA_RAT	reviewed	Retinoic acid receptor RXR-alpha (Nuclear receptor subfamily 2 group B member 1) (Retinoid X receptor alpha)	Rxra Nr2b1	Rattus norvegicus (Rat)	467	aging [GO:0007568]; anatomical structure development [GO:0048856]; axon regeneration [GO:0031103]; cell differentiation [GO:0030154]; cellular response to insulin stimulus [GO:0032869]; female pregnancy [GO:0007565]; inflammatory response [GO:0006954]; liver development [GO:0001889]; midgut development [GO:0007494]; negative regulation of cell population proliferation [GO:0008285]; negative regul…
Rxra	Q90415	RXRAB_DANRE	reviewed	Retinoic acid receptor RXR-alpha-B (Nuclear receptor subfamily 2 group B member 1-B) (Retinoid X receptor alpha-B)	rxrab nr2b1b rxra rxrg	Danio rerio (Zebrafish) (Brachydanio rerio)	379	anatomical structure development [GO:0048856]; cell differentiation [GO:0030154]; negative regulation of transcription by RNA polymerase II [GO:0000122]; positive regulation of transcription by RNA polymerase II [GO:0045944]; regulation of transcription by RNA polymerase II [GO:0006357]; response to retinoic acid [GO:0032526]; retinoic acid receptor signaling pathway [GO:0048384]
Rxra	Q90416	RXRGA_DANRE	reviewed	Retinoic acid receptor RXR-gamma-A (Nuclear receptor subfamily 2 group B member 3-A) (Retinoic acid receptor RXR-alpha) (Retinoid X receptor alpha) (Retinoid X receptor gamma-A)	rxrga nr2b1 nr2b3a rxr rxra rxrg	Danio rerio (Zebrafish) (Brachydanio rerio)	441	anatomical structure development [GO:0048856]; cell differentiation [GO:0030154]; negative regulation of transcription by RNA polymerase II [GO:0000122]; positive regulation of transcription by RNA polymerase II [GO:0045944]; positive regulation of transcription, DNA-templated [GO:0045893]; regulation of transcription by RNA polymerase II [GO:0006357]; response to retinoic acid [GO:0032526]; reti…
ZNF354C	Q571J5	Z354C_MOUSE	reviewed	Zinc finger protein 354C (Kidney, ischemia, and developmentally-regulated protein 3)	Znf354c Kiaa4218 Kid3 Zfp354c	Mus musculus (Mouse)	560	regulation of transcription, DNA-templated [GO:0006355]
ZNF354C	Q86Y25	Z354C_HUMAN	reviewed	Zinc finger protein 354C (Kidney, ischemia, and developmentally-regulated protein 3) (hKID3)	ZNF354C KID3	Homo sapiens (Human)	554	regulation of transcription by RNA polymerase II [GO:0006357]
ZNF354C	Q9EPU7	Z354C_RAT	reviewed	Zinc finger protein 354C (Protein AJ18)	Znf354c Zfp354c	Rattus norvegicus (Rat)	560	regulation of transcription, DNA-templated [GO:0006355]
ZIC4	A0JC51	ZIC4_XENLA	reviewed	Zinc finger protein ZIC 4 (XlZic4) (Zinc finger protein of the cerebellum 4)	zic4	Xenopus laevis (African clawed frog)	530	nervous system development [GO:0007399]; neural crest formation [GO:0014029]
ZIC4	Q61467	ZIC4_MOUSE	reviewed	Zinc finger protein ZIC 4 (Zinc finger protein of the cerebellum 4)	Zic4	Mus musculus (Mouse)	341	central nervous system development [GO:0007417]
ZIC4	Q8N9L1	ZIC4_HUMAN	reviewed	Zinc finger protein ZIC 4 (Zinc finger protein of the cerebellum 4)	ZIC4	Homo sapiens (Human)	334	central nervous system development [GO:0007417]
CTCF	P49711	CTCF_HUMAN	reviewed	Transcriptional repressor CTCF (11-zinc finger protein) (CCCTC-binding factor) (CTCFL paralog)	CTCF	Homo sapiens (Human)	727	DNA methylation [GO:0006306]; chromosome segregation [GO:0007059]; maintenance of DNA methylation [GO:0010216]; negative regulation of cell population proliferation [GO:0008285]; negative regulation of transcription by RNA polymerase II [GO:0000122]; negative regulation of transcription, DNA-templated [GO:0045892]; nucleosome positioning [GO:0016584]; positive regulation of gene expression [GO:00…
CTCF	Q08705	CTCF_CHICK	reviewed	Transcriptional repressor CTCF (11-zinc finger protein) (CCCTC-binding factor) (CTCFL paralog)	CTCF	Gallus gallus (Chicken)	728	unknown
CTCF	Q61164	CTCF_MOUSE	reviewed	Transcriptional repressor CTCF (11-zinc finger protein) (CCCTC-binding factor) (CTCFL paralog)	Ctcf	Mus musculus (Mouse)	736	DNA methylation [GO:0006306]; chromosome segregation [GO:0007059]; dosage compensation by inactivation of X chromosome [GO:0009048]; maintenance of DNA methylation [GO:0010216]; negative regulation of cell population proliferation [GO:0008285]; negative regulation of gene expression [GO:0010629]; negative regulation of transcription by RNA polymerase II [GO:0000122]; negative regulation of transc…
CTCF	Q9R1D1	CTCF_RAT	reviewed	Transcriptional repressor CTCF (11-zinc finger protein) (CCCTC-binding factor) (CTCFL paralog)	Ctcf	Rattus norvegicus (Rat)	737	chromatin organization [GO:0006325]; chromosome segregation [GO:0007059]; negative regulation of cell population proliferation [GO:0008285]; positive regulation of pri-miRNA transcription by RNA polymerase II [GO:1902895]; positive regulation of transcription by RNA polymerase II [GO:0045944]; protein localization to chromosome, centromeric region [GO:0071459]
HIC2	Q90W33	HIC2_DANRE	reviewed	Hypermethylated in cancer 2 protein	hic2 hrg22	Danio rerio (Zebrafish) (Brachydanio rerio)	560	cellular response to DNA damage stimulus [GO:0006974]
HIC2	Q96JB3	HIC2_HUMAN	reviewed	Hypermethylated in cancer 2 protein (Hic-2) (HIC1-related gene on chromosome 22 protein) (Hic-3) (Zinc finger and BTB domain-containing protein 30)	HIC2 HRG22 KIAA1020 ZBTB30	Homo sapiens (Human)	615	negative regulation of transcription, DNA-templated [GO:0045892]
HIC2	Q9JLZ6	HIC2_MOUSE	reviewed	Hypermethylated in cancer 2 protein (Hic-2)	Hic2 Kiaa1020	Mus musculus (Mouse)	619	cellular response to DNA damage stimulus [GO:0006974]
ARNT	A0KGY4	ARNT_AERHH	reviewed	Undecaprenyl phosphate-alpha-4-amino-4-deoxy-L-arabinose arabinosyl transferase (EC 2.4.2.43) (4-amino-4-deoxy-L-arabinose lipid A transferase) (Lipid IV(A) 4-amino-4-deoxy-L-arabinosyltransferase) (Undecaprenyl phosphate-alpha-L-Ara4N transferase)	arnT AHA_0988	Aeromonas hydrophila subsp. hydrophila (strain ATCC 7966 / DSM 30187 / JCM 1027 / KCTC 2358 / NCIMB 9240)	547	lipid A biosynthetic process [GO:0009245]; lipopolysaccharide biosynthetic process [GO:0009103]; protein O-linked glycosylation [GO:0006493]
ARNT	A1ADA9	ARNT_ECOK1	reviewed	Undecaprenyl phosphate-alpha-4-amino-4-deoxy-L-arabinose arabinosyl transferase (EC 2.4.2.43) (4-amino-4-deoxy-L-arabinose lipid A transferase) (Lipid IV(A) 4-amino-4-deoxy-L-arabinosyltransferase) (Undecaprenyl phosphate-alpha-L-Ara4N transferase)	arnT Ecok1_21550 APECO1_4304	Escherichia coli O1:K1 / APEC	550	lipid A biosynthetic process [GO:0009245]; lipopolysaccharide biosynthetic process [GO:0009103]; protein O-linked glycosylation [GO:0006493]
ARNT	A1JPM4	ARNT_YERE8	reviewed	Undecaprenyl phosphate-alpha-4-amino-4-deoxy-L-arabinose arabinosyl transferase (EC 2.4.2.43) (4-amino-4-deoxy-L-arabinose lipid A transferase) (Lipid IV(A) 4-amino-4-deoxy-L-arabinosyltransferase) (Undecaprenyl phosphate-alpha-L-Ara4N transferase)	arnT YE2188	Yersinia enterocolitica serotype O:8 / biotype 1B (strain NCTC 13174 / 8081)	554	lipid A biosynthetic process [GO:0009245]; lipopolysaccharide biosynthetic process [GO:0009103]; protein O-linked glycosylation [GO:0006493]
ARNT	A4SQX1	ARNT_AERS4	reviewed	Undecaprenyl phosphate-alpha-4-amino-4-deoxy-L-arabinose arabinosyl transferase (EC 2.4.2.43) (4-amino-4-deoxy-L-arabinose lipid A transferase) (Lipid IV(A) 4-amino-4-deoxy-L-arabinosyltransferase) (Undecaprenyl phosphate-alpha-L-Ara4N transferase)	arnT ASA_3311	Aeromonas salmonicida (strain A449)	547	lipid A biosynthetic process [GO:0009245]; lipopolysaccharide biosynthetic process [GO:0009103]; protein O-linked glycosylation [GO:0006493]
ARNT	A4TIM6	ARNT_YERPP	reviewed	Undecaprenyl phosphate-alpha-4-amino-4-deoxy-L-arabinose arabinosyl transferase (EC 2.4.2.43) (4-amino-4-deoxy-L-arabinose lipid A transferase) (Lipid IV(A) 4-amino-4-deoxy-L-arabinosyltransferase) (Undecaprenyl phosphate-alpha-L-Ara4N transferase)	arnT YPDSF_0732	Yersinia pestis (strain Pestoides F)	554	lipid A biosynthetic process [GO:0009245]; lipopolysaccharide biosynthetic process [GO:0009103]; protein O-linked glycosylation [GO:0006493]
ARNT	A4WAM1	ARNT_ENT38	reviewed	Undecaprenyl phosphate-alpha-4-amino-4-deoxy-L-arabinose arabinosyl transferase (EC 2.4.2.43) (4-amino-4-deoxy-L-arabinose lipid A transferase) (Lipid IV(A) 4-amino-4-deoxy-L-arabinosyltransferase) (Undecaprenyl phosphate-alpha-L-Ara4N transferase)	arnT Ent638_2075	Enterobacter sp. (strain 638)	553	lipid A biosynthetic process [GO:0009245]; lipopolysaccharide biosynthetic process [GO:0009103]; protein O-linked glycosylation [GO:0006493]
ARNT	A6TF96	ARNT_KLEP7	reviewed	Undecaprenyl phosphate-alpha-4-amino-4-deoxy-L-arabinose arabinosyl transferase (EC 2.4.2.43) (4-amino-4-deoxy-L-arabinose lipid A transferase) (Lipid IV(A) 4-amino-4-deoxy-L-arabinosyltransferase) (Undecaprenyl phosphate-alpha-L-Ara4N transferase)	arnT KPN78578_38060 KPN_03843	Klebsiella pneumoniae subsp. pneumoniae (strain ATCC 700721 / MGH 78578)	551	lipid A biosynthetic process [GO:0009245]; lipopolysaccharide biosynthetic process [GO:0009103]; protein O-linked glycosylation [GO:0006493]
ARNT	A6V1N8	ARNT_PSEA7	reviewed	Undecaprenyl phosphate-alpha-4-amino-4-deoxy-L-arabinose arabinosyl transferase (EC 2.4.2.43) (4-amino-4-deoxy-L-arabinose lipid A transferase) (Lipid IV(A) 4-amino-4-deoxy-L-arabinosyltransferase) (Undecaprenyl phosphate-alpha-L-Ara4N transferase)	arnT PSPA7_1589	Pseudomonas aeruginosa (strain PA7)	549	lipid A biosynthetic process [GO:0009245]; lipopolysaccharide biosynthetic process [GO:0009103]; protein O-linked glycosylation [GO:0006493]
ARNT	A7FHH6	ARNT_YERP3	reviewed	Undecaprenyl phosphate-alpha-4-amino-4-deoxy-L-arabinose arabinosyl transferase (EC 2.4.2.43) (4-amino-4-deoxy-L-arabinose lipid A transferase) (Lipid IV(A) 4-amino-4-deoxy-L-arabinosyltransferase) (Undecaprenyl phosphate-alpha-L-Ara4N transferase)	arnT YpsIP31758_1729	Yersinia pseudotuberculosis serotype O:1b (strain IP 31758)	554	lipid A biosynthetic process [GO:0009245]; lipopolysaccharide biosynthetic process [GO:0009103]; protein O-linked glycosylation [GO:0006493]
ARNT	A7ZP75	ARNT_ECO24	reviewed	Undecaprenyl phosphate-alpha-4-amino-4-deoxy-L-arabinose arabinosyl transferase (EC 2.4.2.43) (4-amino-4-deoxy-L-arabinose lipid A transferase) (Lipid IV(A) 4-amino-4-deoxy-L-arabinosyltransferase) (Undecaprenyl phosphate-alpha-L-Ara4N transferase)	arnT EcE24377A_2552	Escherichia coli O139:H28 (strain E24377A / ETEC)	550	lipid A biosynthetic process [GO:0009245]; lipopolysaccharide biosynthetic process [GO:0009103]; protein O-linked glycosylation [GO:0006493]
ARNT	A8A2C4	ARNT_ECOHS	reviewed	Undecaprenyl phosphate-alpha-4-amino-4-deoxy-L-arabinose arabinosyl transferase (EC 2.4.2.43) (4-amino-4-deoxy-L-arabinose lipid A transferase) (Lipid IV(A) 4-amino-4-deoxy-L-arabinosyltransferase) (Undecaprenyl phosphate-alpha-L-Ara4N transferase)	arnT EcHS_A2402	Escherichia coli O9:H4 (strain HS)	550	lipid A biosynthetic process [GO:0009245]; lipopolysaccharide biosynthetic process [GO:0009103]; protein O-linked glycosylation [GO:0006493]
ARNT	A8FRR0	ARNT_SHESH	reviewed	Undecaprenyl phosphate-alpha-4-amino-4-deoxy-L-arabinose arabinosyl transferase (EC 2.4.2.43) (4-amino-4-deoxy-L-arabinose lipid A transferase) (Lipid IV(A) 4-amino-4-deoxy-L-arabinosyltransferase) (Undecaprenyl phosphate-alpha-L-Ara4N transferase)	arnT Ssed_0922	Shewanella sediminis (strain HAW-EB3)	546	lipid A biosynthetic process [GO:0009245]; lipopolysaccharide biosynthetic process [GO:0009103]; protein O-linked glycosylation [GO:0006493]
ARNT	A8GDR9	ARNT_SERP5	reviewed	Undecaprenyl phosphate-alpha-4-amino-4-deoxy-L-arabinose arabinosyl transferase (EC 2.4.2.43) (4-amino-4-deoxy-L-arabinose lipid A transferase) (Lipid IV(A) 4-amino-4-deoxy-L-arabinosyltransferase) (Undecaprenyl phosphate-alpha-L-Ara4N transferase)	arnT Spro_2158	Serratia proteamaculans (strain 568)	555	lipid A biosynthetic process [GO:0009245]; lipopolysaccharide biosynthetic process [GO:0009103]; protein O-linked glycosylation [GO:0006493]
ARNT	A9MJC5	ARNT_SALAR	reviewed	Undecaprenyl phosphate-alpha-4-amino-4-deoxy-L-arabinose arabinosyl transferase (EC 2.4.2.43) (4-amino-4-deoxy-L-arabinose lipid A transferase) (Lipid IV(A) 4-amino-4-deoxy-L-arabinosyltransferase) (Undecaprenyl phosphate-alpha-L-Ara4N transferase)	arnT SARI_00599	Salmonella arizonae (strain ATCC BAA-731 / CDC346-86 / RSK2980)	548	lipid A biosynthetic process [GO:0009245]; lipopolysaccharide biosynthetic process [GO:0009103]; protein O-linked glycosylation [GO:0006493]
ARNT	A9N5B0	ARNT_SALPB	reviewed	Undecaprenyl phosphate-alpha-4-amino-4-deoxy-L-arabinose arabinosyl transferase (EC 2.4.2.43) (4-amino-4-deoxy-L-arabinose lipid A transferase) (Lipid IV(A) 4-amino-4-deoxy-L-arabinosyltransferase) (Undecaprenyl phosphate-alpha-L-Ara4N transferase)	arnT SPAB_00680	Salmonella paratyphi B (strain ATCC BAA-1250 / SPB7)	548	lipid A biosynthetic process [GO:0009245]; lipopolysaccharide biosynthetic process [GO:0009103]; protein O-linked glycosylation [GO:0006493]
ARNT	A9R091	ARNT_YERPG	reviewed	Undecaprenyl phosphate-alpha-4-amino-4-deoxy-L-arabinose arabinosyl transferase (EC 2.4.2.43) (4-amino-4-deoxy-L-arabinose lipid A transferase) (Lipid IV(A) 4-amino-4-deoxy-L-arabinosyltransferase) (Undecaprenyl phosphate-alpha-L-Ara4N transferase)	arnT YpAngola_A2608	Yersinia pestis bv. Antiqua (strain Angola)	554	lipid A biosynthetic process [GO:0009245]; lipopolysaccharide biosynthetic process [GO:0009103]; protein O-linked glycosylation [GO:0006493]
ARNT	B1IXT0	ARNT_ECOLC	reviewed	Undecaprenyl phosphate-alpha-4-amino-4-deoxy-L-arabinose arabinosyl transferase (EC 2.4.2.43) (4-amino-4-deoxy-L-arabinose lipid A transferase) (Lipid IV(A) 4-amino-4-deoxy-L-arabinosyltransferase) (Undecaprenyl phosphate-alpha-L-Ara4N transferase)	arnT EcolC_1392	Escherichia coli (strain ATCC 8739 / DSM 1576 / Crooks)	550	lipid A biosynthetic process [GO:0009245]; lipopolysaccharide biosynthetic process [GO:0009103]; protein O-linked glycosylation [GO:0006493]
ARNT	B1JJ32	ARNT_YERPY	reviewed	Undecaprenyl phosphate-alpha-4-amino-4-deoxy-L-arabinose arabinosyl transferase (EC 2.4.2.43) (4-amino-4-deoxy-L-arabinose lipid A transferase) (Lipid IV(A) 4-amino-4-deoxy-L-arabinosyltransferase) (Undecaprenyl phosphate-alpha-L-Ara4N transferase)	arnT YPK_1835	Yersinia pseudotuberculosis serotype O:3 (strain YPIII)	554	lipid A biosynthetic process [GO:0009245]; lipopolysaccharide biosynthetic process [GO:0009103]; protein O-linked glycosylation [GO:0006493]
ARNT	B1LLL1	ARNT_ECOSM	reviewed	Undecaprenyl phosphate-alpha-4-amino-4-deoxy-L-arabinose arabinosyl transferase (EC 2.4.2.43) (4-amino-4-deoxy-L-arabinose lipid A transferase) (Lipid IV(A) 4-amino-4-deoxy-L-arabinosyltransferase) (Undecaprenyl phosphate-alpha-L-Ara4N transferase)	arnT EcSMS35_2411	Escherichia coli (strain SMS-3-5 / SECEC)	550	lipid A biosynthetic process [GO:0009245]; lipopolysaccharide biosynthetic process [GO:0009103]; protein O-linked glycosylation [GO:0006493]
ARNT	B1X8X0	ARNT_ECODH	reviewed	Undecaprenyl phosphate-alpha-4-amino-4-deoxy-L-arabinose arabinosyl transferase (EC 2.4.2.43) (4-amino-4-deoxy-L-arabinose lipid A transferase) (Lipid IV(A) 4-amino-4-deoxy-L-arabinosyltransferase) (Undecaprenyl phosphate-alpha-L-Ara4N transferase)	arnT ECDH10B_2417	Escherichia coli (strain K12 / DH10B)	550	lipid A biosynthetic process [GO:0009245]; lipopolysaccharide biosynthetic process [GO:0009103]; protein O-linked glycosylation [GO:0006493]
ARNT	B2K5L1	ARNT_YERPB	reviewed	Undecaprenyl phosphate-alpha-4-amino-4-deoxy-L-arabinose arabinosyl transferase (EC 2.4.2.43) (4-amino-4-deoxy-L-arabinose lipid A transferase) (Lipid IV(A) 4-amino-4-deoxy-L-arabinosyltransferase) (Undecaprenyl phosphate-alpha-L-Ara4N transferase)	arnT YPTS_2401	Yersinia pseudotuberculosis serotype IB (strain PB1/+)	554	lipid A biosynthetic process [GO:0009245]; lipopolysaccharide biosynthetic process [GO:0009103]; protein O-linked glycosylation [GO:0006493]
ARNT	B2TW40	ARNT_SHIB3	reviewed	Undecaprenyl phosphate-alpha-4-amino-4-deoxy-L-arabinose arabinosyl transferase (EC 2.4.2.43) (4-amino-4-deoxy-L-arabinose lipid A transferase) (Lipid IV(A) 4-amino-4-deoxy-L-arabinosyltransferase) (Undecaprenyl phosphate-alpha-L-Ara4N transferase)	arnT SbBS512_E2633	Shigella boydii serotype 18 (strain CDC 3083-94 / BS512)	550	lipid A biosynthetic process [GO:0009245]; lipopolysaccharide biosynthetic process [GO:0009103]; protein O-linked glycosylation [GO:0006493]
ARNT	B2VBI7	ARNT_ERWT9	reviewed	Undecaprenyl phosphate-alpha-4-amino-4-deoxy-L-arabinose arabinosyl transferase (EC 2.4.2.43) (4-amino-4-deoxy-L-arabinose lipid A transferase) (Lipid IV(A) 4-amino-4-deoxy-L-arabinosyltransferase) (Undecaprenyl phosphate-alpha-L-Ara4N transferase)	arnT ETA_23790	Erwinia tasmaniensis (strain DSM 17950 / CIP 109463 / Et1/99)	553	lipid A biosynthetic process [GO:0009245]; lipopolysaccharide biosynthetic process [GO:0009103]; protein O-linked glycosylation [GO:0006493]
ARNT	B4SYX3	ARNT_SALNS	reviewed	Undecaprenyl phosphate-alpha-4-amino-4-deoxy-L-arabinose arabinosyl transferase (EC 2.4.2.43) (4-amino-4-deoxy-L-arabinose lipid A transferase) (Lipid IV(A) 4-amino-4-deoxy-L-arabinosyltransferase) (Undecaprenyl phosphate-alpha-L-Ara4N transferase)	arnT SNSL254_A2486	Salmonella newport (strain SL254)	548	lipid A biosynthetic process [GO:0009245]; lipopolysaccharide biosynthetic process [GO:0009103]; protein O-linked glycosylation [GO:0006493]
ARNT	B4TBG8	ARNT_SALHS	reviewed	Undecaprenyl phosphate-alpha-4-amino-4-deoxy-L-arabinose arabinosyl transferase (EC 2.4.2.43) (4-amino-4-deoxy-L-arabinose lipid A transferase) (Lipid IV(A) 4-amino-4-deoxy-L-arabinosyltransferase) (Undecaprenyl phosphate-alpha-L-Ara4N transferase)	arnT SeHA_C2541	Salmonella heidelberg (strain SL476)	548	lipid A biosynthetic process [GO:0009245]; lipopolysaccharide biosynthetic process [GO:0009103]; protein O-linked glycosylation [GO:0006493]
ARNT	B4TPI4	ARNT_SALSV	reviewed	Undecaprenyl phosphate-alpha-4-amino-4-deoxy-L-arabinose arabinosyl transferase (EC 2.4.2.43) (4-amino-4-deoxy-L-arabinose lipid A transferase) (Lipid IV(A) 4-amino-4-deoxy-L-arabinosyltransferase) (Undecaprenyl phosphate-alpha-L-Ara4N transferase)	arnT SeSA_A2529	Salmonella schwarzengrund (strain CVM19633)	548	lipid A biosynthetic process [GO:0009245]; lipopolysaccharide biosynthetic process [GO:0009103]; protein O-linked glycosylation [GO:0006493]
ARNT	B5BCP4	ARNT_SALPK	reviewed	Undecaprenyl phosphate-alpha-4-amino-4-deoxy-L-arabinose arabinosyl transferase (EC 2.4.2.43) (4-amino-4-deoxy-L-arabinose lipid A transferase) (Lipid IV(A) 4-amino-4-deoxy-L-arabinosyltransferase) (Undecaprenyl phosphate-alpha-L-Ara4N transferase)	arnT SSPA0526	Salmonella paratyphi A (strain AKU_12601)	548	lipid A biosynthetic process [GO:0009245]; lipopolysaccharide biosynthetic process [GO:0009103]; protein O-linked glycosylation [GO:0006493]
ARNT	B5EZI0	ARNT_SALA4	reviewed	Undecaprenyl phosphate-alpha-4-amino-4-deoxy-L-arabinose arabinosyl transferase (EC 2.4.2.43) (4-amino-4-deoxy-L-arabinose lipid A transferase) (Lipid IV(A) 4-amino-4-deoxy-L-arabinosyltransferase) (Undecaprenyl phosphate-alpha-L-Ara4N transferase)	arnT SeAg_B2437	Salmonella agona (strain SL483)	548	lipid A biosynthetic process [GO:0009245]; lipopolysaccharide biosynthetic process [GO:0009103]; protein O-linked glycosylation [GO:0006493]
ARNT	B5FNU1	ARNT_SALDC	reviewed	Undecaprenyl phosphate-alpha-4-amino-4-deoxy-L-arabinose arabinosyl transferase (EC 2.4.2.43) (4-amino-4-deoxy-L-arabinose lipid A transferase) (Lipid IV(A) 4-amino-4-deoxy-L-arabinosyltransferase) (Undecaprenyl phosphate-alpha-L-Ara4N transferase)	arnT SeD_A2645	Salmonella dublin (strain CT_02021853)	548	lipid A biosynthetic process [GO:0009245]; lipopolysaccharide biosynthetic process [GO:0009103]; protein O-linked glycosylation [GO:0006493]
ARNT	B5R274	ARNT_SALEP	reviewed	Undecaprenyl phosphate-alpha-4-amino-4-deoxy-L-arabinose arabinosyl transferase (EC 2.4.2.43) (4-amino-4-deoxy-L-arabinose lipid A transferase) (Lipid IV(A) 4-amino-4-deoxy-L-arabinosyltransferase) (Undecaprenyl phosphate-alpha-L-Ara4N transferase)	arnT SEN2283	Salmonella enteritidis PT4 (strain P125109)	548	lipid A biosynthetic process [GO:0009245]; lipopolysaccharide biosynthetic process [GO:0009103]; protein O-linked glycosylation [GO:0006493]
ARNT	B5RCC6	ARNT_SALG2	reviewed	Undecaprenyl phosphate-alpha-4-amino-4-deoxy-L-arabinose arabinosyl transferase (EC 2.4.2.43) (4-amino-4-deoxy-L-arabinose lipid A transferase) (Lipid IV(A) 4-amino-4-deoxy-L-arabinosyltransferase) (Undecaprenyl phosphate-alpha-L-Ara4N transferase)	arnT SG2330	Salmonella gallinarum (strain 287/91 / NCTC 13346)	548	lipid A biosynthetic process [GO:0009245]; lipopolysaccharide biosynthetic process [GO:0009103]; protein O-linked glycosylation [GO:0006493]
ARNT	B5XTL1	ARNT_KLEP3	reviewed	Undecaprenyl phosphate-alpha-4-amino-4-deoxy-L-arabinose arabinosyl transferase (EC 2.4.2.43) (4-amino-4-deoxy-L-arabinose lipid A transferase) (Lipid IV(A) 4-amino-4-deoxy-L-arabinosyltransferase) (Undecaprenyl phosphate-alpha-L-Ara4N transferase)	arnT KPK_0270	Klebsiella pneumoniae (strain 342)	551	lipid A biosynthetic process [GO:0009245]; lipopolysaccharide biosynthetic process [GO:0009103]; protein O-linked glycosylation [GO:0006493]
ARNT	B5YXQ0	ARNT_ECO5E	reviewed	Undecaprenyl phosphate-alpha-4-amino-4-deoxy-L-arabinose arabinosyl transferase (EC 2.4.2.43) (4-amino-4-deoxy-L-arabinose lipid A transferase) (Lipid IV(A) 4-amino-4-deoxy-L-arabinosyltransferase) (Undecaprenyl phosphate-alpha-L-Ara4N transferase)	arnT ECH74115_3398	Escherichia coli O157:H7 (strain EC4115 / EHEC)	550	lipid A biosynthetic process [GO:0009245]; lipopolysaccharide biosynthetic process [GO:0009103]; protein O-linked glycosylation [GO:0006493]
ARNT	B6I7K0	ARNT_ECOSE	reviewed	Undecaprenyl phosphate-alpha-4-amino-4-deoxy-L-arabinose arabinosyl transferase (EC 2.4.2.43) (4-amino-4-deoxy-L-arabinose lipid A transferase) (Lipid IV(A) 4-amino-4-deoxy-L-arabinosyltransferase) (Undecaprenyl phosphate-alpha-L-Ara4N transferase)	arnT ECSE_2516	Escherichia coli (strain SE11)	550	lipid A biosynthetic process [GO:0009245]; lipopolysaccharide biosynthetic process [GO:0009103]; protein O-linked glycosylation [GO:0006493]
ARNT	B7LAS2	ARNT_ECO55	reviewed	Undecaprenyl phosphate-alpha-4-amino-4-deoxy-L-arabinose arabinosyl transferase (EC 2.4.2.43) (4-amino-4-deoxy-L-arabinose lipid A transferase) (Lipid IV(A) 4-amino-4-deoxy-L-arabinosyltransferase) (Undecaprenyl phosphate-alpha-L-Ara4N transferase)	arnT EC55989_2504	Escherichia coli (strain 55989 / EAEC)	550	lipid A biosynthetic process [GO:0009245]; lipopolysaccharide biosynthetic process [GO:0009103]; protein O-linked glycosylation [GO:0006493]
ARNT	B7LM74	ARNT_ESCF3	reviewed	Undecaprenyl phosphate-alpha-4-amino-4-deoxy-L-arabinose arabinosyl transferase (EC 2.4.2.43) (4-amino-4-deoxy-L-arabinose lipid A transferase) (Lipid IV(A) 4-amino-4-deoxy-L-arabinosyltransferase) (Undecaprenyl phosphate-alpha-L-Ara4N transferase)	arnT EFER_0912	Escherichia fergusonii (strain ATCC 35469 / DSM 13698 / CDC 0568-73)	551	lipid A biosynthetic process [GO:0009245]; lipopolysaccharide biosynthetic process [GO:0009103]; protein O-linked glycosylation [GO:0006493]
ARNT	B7M5T9	ARNT_ECO8A	reviewed	Undecaprenyl phosphate-alpha-4-amino-4-deoxy-L-arabinose arabinosyl transferase (EC 2.4.2.43) (4-amino-4-deoxy-L-arabinose lipid A transferase) (Lipid IV(A) 4-amino-4-deoxy-L-arabinosyltransferase) (Undecaprenyl phosphate-alpha-L-Ara4N transferase)	arnT ECIAI1_2334	Escherichia coli O8 (strain IAI1)	550	lipid A biosynthetic process [GO:0009245]; lipopolysaccharide biosynthetic process [GO:0009103]; protein O-linked glycosylation [GO:0006493]
ARNT	B7MG24	ARNT_ECO45	reviewed	Undecaprenyl phosphate-alpha-4-amino-4-deoxy-L-arabinose arabinosyl transferase (EC 2.4.2.43) (4-amino-4-deoxy-L-arabinose lipid A transferase) (Lipid IV(A) 4-amino-4-deoxy-L-arabinosyltransferase) (Undecaprenyl phosphate-alpha-L-Ara4N transferase)	arnT ECS88_2407	Escherichia coli O45:K1 (strain S88 / ExPEC)	550	lipid A biosynthetic process [GO:0009245]; lipopolysaccharide biosynthetic process [GO:0009103]; protein O-linked glycosylation [GO:0006493]
ARNT	B7MXT9	ARNT_ECO81	reviewed	Undecaprenyl phosphate-alpha-4-amino-4-deoxy-L-arabinose arabinosyl transferase (EC 2.4.2.43) (4-amino-4-deoxy-L-arabinose lipid A transferase) (Lipid IV(A) 4-amino-4-deoxy-L-arabinosyltransferase) (Undecaprenyl phosphate-alpha-L-Ara4N transferase)	arnT ECED1_2724	Escherichia coli O81 (strain ED1a)	550	lipid A biosynthetic process [GO:0009245]; lipopolysaccharide biosynthetic process [GO:0009103]; protein O-linked glycosylation [GO:0006493]
ARNT	B7N5M2	ARNT_ECOLU	reviewed	Undecaprenyl phosphate-alpha-4-amino-4-deoxy-L-arabinose arabinosyl transferase (EC 2.4.2.43) (4-amino-4-deoxy-L-arabinose lipid A transferase) (Lipid IV(A) 4-amino-4-deoxy-L-arabinosyltransferase) (Undecaprenyl phosphate-alpha-L-Ara4N transferase)	arnT ECUMN_2599	Escherichia coli O17:K52:H18 (strain UMN026 / ExPEC)	550	lipid A biosynthetic process [GO:0009245]; lipopolysaccharide biosynthetic process [GO:0009103]; protein O-linked glycosylation [GO:0006493]
ARNT	B7NNT6	ARNT_ECO7I	reviewed	Undecaprenyl phosphate-alpha-4-amino-4-deoxy-L-arabinose arabinosyl transferase (EC 2.4.2.43) (4-amino-4-deoxy-L-arabinose lipid A transferase) (Lipid IV(A) 4-amino-4-deoxy-L-arabinosyltransferase) (Undecaprenyl phosphate-alpha-L-Ara4N transferase)	arnT ECIAI39_2404	Escherichia coli O7:K1 (strain IAI39 / ExPEC)	550	lipid A biosynthetic process [GO:0009245]; lipopolysaccharide biosynthetic process [GO:0009103]; protein O-linked glycosylation [GO:0006493]
ARNT	B7UFR9	ARNT_ECO27	reviewed	Undecaprenyl phosphate-alpha-4-amino-4-deoxy-L-arabinose arabinosyl transferase (EC 2.4.2.43) (4-amino-4-deoxy-L-arabinose lipid A transferase) (Lipid IV(A) 4-amino-4-deoxy-L-arabinosyltransferase) (Undecaprenyl phosphate-alpha-L-Ara4N transferase)	arnT E2348C_2401	Escherichia coli O127:H6 (strain E2348/69 / EPEC)	550	lipid A biosynthetic process [GO:0009245]; lipopolysaccharide biosynthetic process [GO:0009103]; protein O-linked glycosylation [GO:0006493]
ARNT	B7VBN0	ARNT_PSEA8	reviewed	Undecaprenyl phosphate-alpha-4-amino-4-deoxy-L-arabinose arabinosyl transferase (EC 2.4.2.43) (4-amino-4-deoxy-L-arabinose lipid A transferase) (Lipid IV(A) 4-amino-4-deoxy-L-arabinosyltransferase) (Undecaprenyl phosphate-alpha-L-Ara4N transferase)	arnT PLES_14771	Pseudomonas aeruginosa (strain LESB58)	549	lipid A biosynthetic process [GO:0009245]; lipopolysaccharide biosynthetic process [GO:0009103]; protein O-linked glycosylation [GO:0006493]
ARNT	C0Q067	ARNT_SALPC	reviewed	Undecaprenyl phosphate-alpha-4-amino-4-deoxy-L-arabinose arabinosyl transferase (EC 2.4.2.43) (4-amino-4-deoxy-L-arabinose lipid A transferase) (Lipid IV(A) 4-amino-4-deoxy-L-arabinosyltransferase) (Undecaprenyl phosphate-alpha-L-Ara4N transferase)	arnT SPC_1410	Salmonella paratyphi C (strain RKS4594)	548	lipid A biosynthetic process [GO:0009245]; lipopolysaccharide biosynthetic process [GO:0009103]; protein O-linked glycosylation [GO:0006493]
ARNT	C5BDQ8	ARNT_EDWI9	reviewed	Undecaprenyl phosphate-alpha-4-amino-4-deoxy-L-arabinose arabinosyl transferase (EC 2.4.2.43) (4-amino-4-deoxy-L-arabinose lipid A transferase) (Lipid IV(A) 4-amino-4-deoxy-L-arabinosyltransferase) (Undecaprenyl phosphate-alpha-L-Ara4N transferase)	arnT NT01EI_1417	Edwardsiella ictaluri (strain 93-146)	552	lipid A biosynthetic process [GO:0009245]; lipopolysaccharide biosynthetic process [GO:0009103]; protein O-linked glycosylation [GO:0006493]
ARNT	C6DAW3	ARNT_PECCP	reviewed	Undecaprenyl phosphate-alpha-4-amino-4-deoxy-L-arabinose arabinosyl transferase (EC 2.4.2.43) (4-amino-4-deoxy-L-arabinose lipid A transferase) (Lipid IV(A) 4-amino-4-deoxy-L-arabinosyltransferase) (Undecaprenyl phosphate-alpha-L-Ara4N transferase)	arnT PC1_2924	Pectobacterium carotovorum subsp. carotovorum (strain PC1)	556	lipid A biosynthetic process [GO:0009245]; lipopolysaccharide biosynthetic process [GO:0009103]; protein O-linked glycosylation [GO:0006493]
ARNT	O02748	ARNT_RABIT	reviewed	Aryl hydrocarbon receptor nuclear translocator (ARNT protein) (Dioxin receptor, nuclear translocator) (Hypoxia-inducible factor 1-beta) (HIF-1-beta) (HIF1-beta)	ARNT	Oryctolagus cuniculus (Rabbit)	790
ARNT	O15945	ARNT_DROME	reviewed	Aryl hydrocarbon receptor nuclear translocator homolog (dARNT) (Hypoxia-inducible factor 1-beta) (Protein tango)	tgo ARNT HIF-1-beta CG11987	Drosophila melanogaster (Fruit fly)	642	brain development [GO:0007420]; cellular response to hypoxia [GO:0071456]; cellular response to insulin stimulus [GO:0032869]; central nervous system development [GO:0007417]; glial cell migration [GO:0008347]; imaginal disc-derived leg joint morphogenesis [GO:0016348]; insulin receptor signaling pathway [GO:0008286]; limb development [GO:0060173]; negative regulation of transcription by RNA poly…
ARNT	O52327	ARNT_SALTY	reviewed	Undecaprenyl phosphate-alpha-4-amino-4-deoxy-L-arabinose arabinosyl transferase (EC 2.4.2.43) (4-amino-4-deoxy-L-arabinose lipid A transferase) (Lipid IV(A) 4-amino-4-deoxy-L-arabinosyltransferase) (Polymyxin resistance protein PmrK) (Undecaprenyl phosphate-alpha-L-Ara4N transferase)	arnT pmrK STM2301	Salmonella typhimurium (strain LT2 / SGSC1412 / ATCC 700720)	547	lipid A biosynthetic process [GO:0009245]; lipopolysaccharide biosynthetic process [GO:0009103]; protein O-linked glycosylation [GO:0006493]
ARNT	P27540	ARNT_HUMAN	reviewed	Aryl hydrocarbon receptor nuclear translocator (ARNT protein) (Class E basic helix-loop-helix protein 2) (bHLHe2) (Dioxin receptor, nuclear translocator) (Hypoxia-inducible factor 1-beta) (HIF-1-beta) (HIF1-beta)	ARNT BHLHE2	Homo sapiens (Human)	789	cell differentiation [GO:0030154]; embryonic placenta development [GO:0001892]; mRNA transcription by RNA polymerase II [GO:0042789]; positive regulation of endothelial cell proliferation [GO:0001938]; positive regulation of erythrocyte differentiation [GO:0045648]; positive regulation of glycolytic process [GO:0045821]; positive regulation of hormone biosynthetic process [GO:0046886]; positive r…
ARNT	P41739	ARNT_RAT	reviewed	Aryl hydrocarbon receptor nuclear translocator (ARNT protein) (Dioxin receptor, nuclear translocator) (Hypoxia-inducible factor 1-beta) (HIF-1-beta) (HIF1-beta)	Arnt	Rattus norvegicus (Rat)	800	response to hypoxia [GO:0001666]; response to toxic substance [GO:0009636]
ARNT	P53762	ARNT_MOUSE	reviewed	Aryl hydrocarbon receptor nuclear translocator (ARNT protein) (Dioxin receptor, nuclear translocator) (Hypoxia-inducible factor 1-beta) (HIF-1-beta) (HIF1-beta)	Arnt	Mus musculus (Mouse)	791	cell differentiation [GO:0030154]; embryonic placenta development [GO:0001892]; positive regulation of hormone biosynthetic process [GO:0046886]; positive regulation of protein sumoylation [GO:0033235]; positive regulation of transcription by RNA polymerase II [GO:0045944]; positive regulation of transcription, DNA-templated [GO:0045893]; positive regulation of vascular endothelial growth factor …
ARNT	P76473	ARNT_ECOLI	reviewed	Undecaprenyl phosphate-alpha-4-amino-4-deoxy-L-arabinose arabinosyl transferase (EC 2.4.2.43) (4-amino-4-deoxy-L-arabinose lipid A transferase) (Lipid IV(A) 4-amino-4-deoxy-L-arabinosyltransferase) (Polymyxin resistance protein PmrK) (Undecaprenyl phosphate-alpha-L-Ara4N transferase)	arnT pmrK yfbI b2257 JW2251	Escherichia coli (strain K12)	550	lipid A biosynthetic process [GO:0009245]; lipopolysaccharide biosynthetic process [GO:0009103]; protein O-linked glycosylation [GO:0006493]; response to iron(III) ion [GO:0010041]
ARNT	P79832	ARNT_ONCMY	reviewed	Aryl hydrocarbon receptor nuclear translocator (rtARNT)	arnt	Oncorhynchus mykiss (Rainbow trout) (Salmo gairdneri)	723	negative regulation of signal transduction [GO:0009968]; negative regulation of transcription, DNA-templated [GO:0045892]; positive regulation of signal transduction [GO:0009967]; positive regulation of transcription, DNA-templated [GO:0045893]; regulation of transcription, DNA-templated [GO:0006355]
ARNT	Q02R27	ARNT_PSEAB	reviewed	Undecaprenyl phosphate-alpha-4-amino-4-deoxy-L-arabinose arabinosyl transferase (EC 2.4.2.43) (4-amino-4-deoxy-L-arabinose lipid A transferase) (Lipid IV(A) 4-amino-4-deoxy-L-arabinosyltransferase) (Undecaprenyl phosphate-alpha-L-Ara4N transferase)	arnT PA14_18330	Pseudomonas aeruginosa (strain UCBPP-PA14)	549	lipid A biosynthetic process [GO:0009245]; lipopolysaccharide biosynthetic process [GO:0009103]; protein O-linked glycosylation [GO:0006493]
ARNT	Q0T2M6	ARNT_SHIF8	reviewed	Undecaprenyl phosphate-alpha-4-amino-4-deoxy-L-arabinose arabinosyl transferase (EC 2.4.2.43) (4-amino-4-deoxy-L-arabinose lipid A transferase) (Lipid IV(A) 4-amino-4-deoxy-L-arabinosyltransferase) (Undecaprenyl phosphate-alpha-L-Ara4N transferase)	arnT SFV_2327	Shigella flexneri serotype 5b (strain 8401)	550	lipid A biosynthetic process [GO:0009245]; lipopolysaccharide biosynthetic process [GO:0009103]; protein O-linked glycosylation [GO:0006493]
ARNT	Q0TFI5	ARNT_ECOL5	reviewed	Undecaprenyl phosphate-alpha-4-amino-4-deoxy-L-arabinose arabinosyl transferase (EC 2.4.2.43) (4-amino-4-deoxy-L-arabinose lipid A transferase) (Lipid IV(A) 4-amino-4-deoxy-L-arabinosyltransferase) (Undecaprenyl phosphate-alpha-L-Ara4N transferase)	arnT ECP_2300	Escherichia coli O6:K15:H31 (strain 536 / UPEC)	550	lipid A biosynthetic process [GO:0009245]; lipopolysaccharide biosynthetic process [GO:0009103]; protein O-linked glycosylation [GO:0006493]
ARNT	Q1C744	ARNT_YERPA	reviewed	Undecaprenyl phosphate-alpha-4-amino-4-deoxy-L-arabinose arabinosyl transferase (EC 2.4.2.43) (4-amino-4-deoxy-L-arabinose lipid A transferase) (Lipid IV(A) 4-amino-4-deoxy-L-arabinosyltransferase) (Undecaprenyl phosphate-alpha-L-Ara4N transferase)	arnT YPA_1762	Yersinia pestis bv. Antiqua (strain Antiqua)	554	lipid A biosynthetic process [GO:0009245]; lipopolysaccharide biosynthetic process [GO:0009103]; protein O-linked glycosylation [GO:0006493]
ARNT	Q1CIH9	ARNT_YERPN	reviewed	Undecaprenyl phosphate-alpha-4-amino-4-deoxy-L-arabinose arabinosyl transferase (EC 2.4.2.43) (4-amino-4-deoxy-L-arabinose lipid A transferase) (Lipid IV(A) 4-amino-4-deoxy-L-arabinosyltransferase) (Undecaprenyl phosphate-alpha-L-Ara4N transferase)	arnT YPN_1872 YP516_2083	Yersinia pestis bv. Antiqua (strain Nepal516)	554	lipid A biosynthetic process [GO:0009245]; lipopolysaccharide biosynthetic process [GO:0009103]; protein O-linked glycosylation [GO:0006493]
ARNT	Q1R9F8	ARNT_ECOUT	reviewed	Undecaprenyl phosphate-alpha-4-amino-4-deoxy-L-arabinose arabinosyl transferase (EC 2.4.2.43) (4-amino-4-deoxy-L-arabinose lipid A transferase) (Lipid IV(A) 4-amino-4-deoxy-L-arabinosyltransferase) (Undecaprenyl phosphate-alpha-L-Ara4N transferase)	arnT UTI89_C2539	Escherichia coli (strain UTI89 / UPEC)	550	lipid A biosynthetic process [GO:0009245]; lipopolysaccharide biosynthetic process [GO:0009103]; protein O-linked glycosylation [GO:0006493]
ARNT	Q31YK0	ARNT_SHIBS	reviewed	Undecaprenyl phosphate-alpha-4-amino-4-deoxy-L-arabinose arabinosyl transferase (EC 2.4.2.43) (4-amino-4-deoxy-L-arabinose lipid A transferase) (Lipid IV(A) 4-amino-4-deoxy-L-arabinosyltransferase) (Undecaprenyl phosphate-alpha-L-Ara4N transferase)	arnT SBO_2294	Shigella boydii serotype 4 (strain Sb227)	550	lipid A biosynthetic process [GO:0009245]; lipopolysaccharide biosynthetic process [GO:0009103]; protein O-linked glycosylation [GO:0006493]
ARNT	Q32DT1	ARNT_SHIDS	reviewed	Undecaprenyl phosphate-alpha-4-amino-4-deoxy-L-arabinose arabinosyl transferase (EC 2.4.2.43) (4-amino-4-deoxy-L-arabinose lipid A transferase) (Lipid IV(A) 4-amino-4-deoxy-L-arabinosyltransferase) (Undecaprenyl phosphate-alpha-L-Ara4N transferase)	arnT SDY_2453	Shigella dysenteriae serotype 1 (strain Sd197)	550	lipid A biosynthetic process [GO:0009245]; lipopolysaccharide biosynthetic process [GO:0009103]; protein O-linked glycosylation [GO:0006493]
ARNT	Q3YZU9	ARNT_SHISS	reviewed	Undecaprenyl phosphate-alpha-4-amino-4-deoxy-L-arabinose arabinosyl transferase (EC 2.4.2.43) (4-amino-4-deoxy-L-arabinose lipid A transferase) (Lipid IV(A) 4-amino-4-deoxy-L-arabinosyltransferase) (Undecaprenyl phosphate-alpha-L-Ara4N transferase)	arnT SSON_2318	Shigella sonnei (strain Ss046)	550	lipid A biosynthetic process [GO:0009245]; lipopolysaccharide biosynthetic process [GO:0009103]; protein O-linked glycosylation [GO:0006493]
ARNT	Q48HY9	ARNT_PSE14	reviewed	Undecaprenyl phosphate-alpha-4-amino-4-deoxy-L-arabinose arabinosyl transferase (EC 2.4.2.43) (4-amino-4-deoxy-L-arabinose lipid A transferase) (Lipid IV(A) 4-amino-4-deoxy-L-arabinosyltransferase) (Undecaprenyl phosphate-alpha-L-Ara4N transferase)	arnT PSPPH_2806	Pseudomonas savastanoi pv. phaseolicola (strain 1448A / Race 6) (Pseudomonas syringae pv. phaseolicola (strain 1448A / Race 6))	533	lipid A biosynthetic process [GO:0009245]; lipopolysaccharide biosynthetic process [GO:0009103]; protein O-linked glycosylation [GO:0006493]
ARNT	Q4ZSZ0	ARNT_PSEU2	reviewed	Undecaprenyl phosphate-alpha-4-amino-4-deoxy-L-arabinose arabinosyl transferase (EC 2.4.2.43) (4-amino-4-deoxy-L-arabinose lipid A transferase) (Lipid IV(A) 4-amino-4-deoxy-L-arabinosyltransferase) (Undecaprenyl phosphate-alpha-L-Ara4N transferase)	arnT Psyr_2693	Pseudomonas syringae pv. syringae (strain B728a)	550	lipid A biosynthetic process [GO:0009245]; lipopolysaccharide biosynthetic process [GO:0009103]; protein O-linked glycosylation [GO:0006493]
ARNT	Q57M54	ARNT_SALCH	reviewed	Undecaprenyl phosphate-alpha-4-amino-4-deoxy-L-arabinose arabinosyl transferase (EC 2.4.2.43) (4-amino-4-deoxy-L-arabinose lipid A transferase) (Lipid IV(A) 4-amino-4-deoxy-L-arabinosyltransferase) (Undecaprenyl phosphate-alpha-L-Ara4N transferase)	arnT SCH_2302	Salmonella choleraesuis (strain SC-B67)	547	lipid A biosynthetic process [GO:0009245]; lipopolysaccharide biosynthetic process [GO:0009103]; protein O-linked glycosylation [GO:0006493]
ARNT	Q5PNA8	ARNT_SALPA	reviewed	Undecaprenyl phosphate-alpha-4-amino-4-deoxy-L-arabinose arabinosyl transferase (EC 2.4.2.43) (4-amino-4-deoxy-L-arabinose lipid A transferase) (Lipid IV(A) 4-amino-4-deoxy-L-arabinosyltransferase) (Undecaprenyl phosphate-alpha-L-Ara4N transferase)	arnT SPA0562	Salmonella paratyphi A (strain ATCC 9150 / SARB42)	547	lipid A biosynthetic process [GO:0009245]; lipopolysaccharide biosynthetic process [GO:0009103]; protein O-linked glycosylation [GO:0006493]
ARNT	Q66A06	ARNT_YERPS	reviewed	Undecaprenyl phosphate-alpha-4-amino-4-deoxy-L-arabinose arabinosyl transferase (EC 2.4.2.43) (4-amino-4-deoxy-L-arabinose lipid A transferase) (Lipid IV(A) 4-amino-4-deoxy-L-arabinosyltransferase) (Polymyxin resistance protein PmrK) (Undecaprenyl phosphate-alpha-L-Ara4N transferase)	arnT pmrK YPTB2326	Yersinia pseudotuberculosis serotype I (strain IP32953)	554	lipid A biosynthetic process [GO:0009245]; lipopolysaccharide biosynthetic process [GO:0009103]; protein O-linked glycosylation [GO:0006493]
ARNT	Q6D2F3	ARNT_PECAS	reviewed	Undecaprenyl phosphate-alpha-4-amino-4-deoxy-L-arabinose arabinosyl transferase (EC 2.4.2.43) (4-amino-4-deoxy-L-arabinose lipid A transferase) (Lipid IV(A) 4-amino-4-deoxy-L-arabinosyltransferase) (Undecaprenyl phosphate-alpha-L-Ara4N transferase)	arnT ECA3142	Pectobacterium atrosepticum (strain SCRI 1043 / ATCC BAA-672) (Erwinia carotovora subsp. atroseptica)	556	lipid A biosynthetic process [GO:0009245]; lipopolysaccharide biosynthetic process [GO:0009103]; protein O-linked glycosylation [GO:0006493]
ARNT	Q7N3Q9	ARNT_PHOLL	reviewed	Undecaprenyl phosphate-alpha-4-amino-4-deoxy-L-arabinose arabinosyl transferase (EC 2.4.2.43) (4-amino-4-deoxy-L-arabinose lipid A transferase) (Lipid IV(A) 4-amino-4-deoxy-L-arabinosyltransferase) (Polymyxin resistance protein PmrK) (Undecaprenyl phosphate-alpha-L-Ara4N transferase)	arnT pbgE pmrK plu2656	Photorhabdus luminescens subsp. laumondii (strain DSM 15139 / CIP 105565 / TT01)	553	lipid A biosynthetic process [GO:0009245]; lipopolysaccharide biosynthetic process [GO:0009103]; protein O-linked glycosylation [GO:0006493]
ARNT	Q83KB6	ARNT_SHIFL	reviewed	Undecaprenyl phosphate-alpha-4-amino-4-deoxy-L-arabinose arabinosyl transferase (EC 2.4.2.43) (4-amino-4-deoxy-L-arabinose lipid A transferase) (Lipid IV(A) 4-amino-4-deoxy-L-arabinosyltransferase) (Undecaprenyl phosphate-alpha-L-Ara4N transferase)	arnT SF2336 S2469	Shigella flexneri	550	lipid A biosynthetic process [GO:0009245]; lipopolysaccharide biosynthetic process [GO:0009103]; protein O-linked glycosylation [GO:0006493]
ARNT	Q8D339	ARNT_WIGBR	reviewed	Undecaprenyl phosphate-alpha-4-amino-4-deoxy-L-arabinose arabinosyl transferase (EC 2.4.2.43) (4-amino-4-deoxy-L-arabinose lipid A transferase) (Lipid IV(A) 4-amino-4-deoxy-L-arabinosyltransferase) (Undecaprenyl phosphate-alpha-L-Ara4N transferase)	arnT WIGBR1620	Wigglesworthia glossinidia brevipalpis	562	lipid A biosynthetic process [GO:0009245]; lipopolysaccharide biosynthetic process [GO:0009103]; protein O-linked glycosylation [GO:0006493]
ARNT	Q8FFL9	ARNT_ECOL6	reviewed	Undecaprenyl phosphate-alpha-4-amino-4-deoxy-L-arabinose arabinosyl transferase (EC 2.4.2.43) (4-amino-4-deoxy-L-arabinose lipid A transferase) (Lipid IV(A) 4-amino-4-deoxy-L-arabinosyltransferase) (Undecaprenyl phosphate-alpha-L-Ara4N transferase)	arnT c2799	Escherichia coli O6:H1 (strain CFT073 / ATCC 700928 / UPEC)	550	lipid A biosynthetic process [GO:0009245]; lipopolysaccharide biosynthetic process [GO:0009103]; protein O-linked glycosylation [GO:0006493]
ARNT	Q8XDZ1	ARNT_ECO57	reviewed	Undecaprenyl phosphate-alpha-4-amino-4-deoxy-L-arabinose arabinosyl transferase (EC 2.4.2.43) (4-amino-4-deoxy-L-arabinose lipid A transferase) (Lipid IV(A) 4-amino-4-deoxy-L-arabinosyltransferase) (Undecaprenyl phosphate-alpha-L-Ara4N transferase)	arnT Z3515 ECs3145	Escherichia coli O157:H7	550	lipid A biosynthetic process [GO:0009245]; lipopolysaccharide biosynthetic process [GO:0009103]; protein O-linked glycosylation [GO:0006493]
ARNT	Q8Z538	ARNT_SALTI	reviewed	Undecaprenyl phosphate-alpha-4-amino-4-deoxy-L-arabinose arabinosyl transferase (EC 2.4.2.43) (4-amino-4-deoxy-L-arabinose lipid A transferase) (Lipid IV(A) 4-amino-4-deoxy-L-arabinosyltransferase) (Melittin resistance protein PqaB) (Polymyxin resistance protein PmrK) (Undecaprenyl phosphate-alpha-L-Ara4N transferase)	arnT pmrK pqaB STY2531 t0562	Salmonella typhi	547	lipid A biosynthetic process [GO:0009245]; lipopolysaccharide biosynthetic process [GO:0009103]; protein O-linked glycosylation [GO:0006493]
ARNT	Q8ZDX9	ARNT_YERPE	reviewed	Undecaprenyl phosphate-alpha-4-amino-4-deoxy-L-arabinose arabinosyl transferase (EC 2.4.2.43) (4-amino-4-deoxy-L-arabinose lipid A transferase) (Lipid IV(A) 4-amino-4-deoxy-L-arabinosyltransferase) (Undecaprenyl phosphate-alpha-L-Ara4N transferase)	arnT YPO2418 y1921 YP_2205	Yersinia pestis	554	lipid A biosynthetic process [GO:0009245]; lipopolysaccharide biosynthetic process [GO:0009103]; protein O-linked glycosylation [GO:0006493]
ARNT	Q9BE97	ARNT_BOVIN	reviewed	Aryl hydrocarbon receptor nuclear translocator (ARNT protein)	ARNT	Bos taurus (Bovine)	790	unknown
ARNT	Q9HY61	ARNT_PSEAE	reviewed	Undecaprenyl phosphate-alpha-4-amino-4-deoxy-L-arabinose arabinosyl transferase (EC 2.4.2.43) (4-amino-4-deoxy-L-arabinose lipid A transferase) (Lipid IV(A) 4-amino-4-deoxy-L-arabinosyltransferase) (Undecaprenyl phosphate-alpha-L-Ara4N transferase)	arnT PA3556	Pseudomonas aeruginosa (strain ATCC 15692 / DSM 22644 / CIP 104116 / JCM 14847 / LMG 12228 / 1C / PRS 101 / PAO1)	549	lipid A biosynthetic process [GO:0009245]; lipopolysaccharide biosynthetic process [GO:0009103]; protein O-linked glycosylation [GO:0006493]
HIF1A	O35800	HIF1A_RAT	reviewed	Hypoxia-inducible factor 1-alpha (HIF-1-alpha) (HIF1-alpha)	Hif1a	Rattus norvegicus (Rat)	825	acute-phase response [GO:0006953]; axonal transport of mitochondrion [GO:0019896]; cellular response to carbon monoxide [GO:0071245]; cellular response to cobalt ion [GO:0071279]; cellular response to cyanide [GO:1903928]; cellular response to drug [GO:0035690]; cellular response to electrical stimulus [GO:0071257]; cellular response to glucose stimulus [GO:0071333]; cellular response to hydrogen…
HIF1A	Q0PGG7	HIF1A_BOSMU	reviewed	Hypoxia-inducible factor 1-alpha (HIF-1-alpha) (HIF1-alpha)	HIF1A	Bos mutus grunniens (Wild yak) (Bos grunniens)	823	axonal transport of mitochondrion [GO:0019896]; cellular response to hypoxia [GO:0071456]; positive regulation of transcription by RNA polymerase II [GO:0045944]; positive regulation of transcription from RNA polymerase II promoter in response to hypoxia [GO:0061419]; positive regulation of transcription, DNA-templated [GO:0045893]; positive regulation of vascular endothelial growth factor produc…
HIF1A	Q16665	HIF1A_HUMAN	reviewed	Hypoxia-inducible factor 1-alpha (HIF-1-alpha) (HIF1-alpha) (ARNT-interacting protein) (Basic-helix-loop-helix-PAS protein MOP1) (Class E basic helix-loop-helix protein 78) (bHLHe78) (Member of PAS protein 1) (PAS domain-containing protein 8)	HIF1A BHLHE78 MOP1 PASD8	Homo sapiens (Human)	826	B-1 B cell homeostasis [GO:0001922]; angiogenesis [GO:0001525]; axonal transport of mitochondrion [GO:0019896]; cardiac ventricle morphogenesis [GO:0003208]; cartilage development [GO:0051216]; cellular iron ion homeostasis [GO:0006879]; cellular response to hypoxia [GO:0071456]; cellular response to interleukin-1 [GO:0071347]; cerebral cortex development [GO:0021987]; collagen metabolic process …
HIF1A	Q309Z6	HIF1A_EOSFB	reviewed	Hypoxia-inducible factor 1-alpha (HIF-1-alpha) (HIF1-alpha)	HIF1A	Eospalax fontanierii baileyi (Plateau zokor) (Eospalax baileyi)	819	axonal transport of mitochondrion [GO:0019896]; cellular response to hypoxia [GO:0071456]; positive regulation of transcription by RNA polymerase II [GO:0045944]; positive regulation of transcription from RNA polymerase II promoter in response to hypoxia [GO:0061419]; positive regulation of transcription, DNA-templated [GO:0045893]; response to hypoxia [GO:0001666]
HIF1A	Q61221	HIF1A_MOUSE	reviewed	Hypoxia-inducible factor 1-alpha (HIF-1-alpha) (HIF1-alpha) (ARNT-interacting protein)	Hif1a	Mus musculus (Mouse)	836	B-1 B cell homeostasis [GO:0001922]; angiogenesis [GO:0001525]; axonal transport of mitochondrion [GO:0019896]; blood vessel development [GO:0001568]; blood vessel morphogenesis [GO:0048514]; camera-type eye morphogenesis [GO:0048593]; cardiac ventricle morphogenesis [GO:0003208]; cartilage development [GO:0051216]; cell differentiation [GO:0030154]; cellular iron ion homeostasis [GO:0006879]; ce…
HIF1A	Q98SW2	HIF1A_ONCMY	reviewed	Hypoxia-inducible factor 1-alpha (HIF-1-alpha) (HIF1-alpha)	hif1a	Oncorhynchus mykiss (Rainbow trout) (Salmo gairdneri)	766	unknown
HIF1A	Q9I8A9	HIF1A_XENLA	reviewed	Hypoxia-inducible factor 1-alpha (HIF-1-alpha) (HIF1-alpha)	hif1a	Xenopus laevis (African clawed frog)	805	positive regulation of transcription, DNA-templated [GO:0045893]; response to hypoxia [GO:0001666]
HIF1A	Q9XTA5	HIF1A_BOVIN	reviewed	Hypoxia-inducible factor 1-alpha (HIF-1-alpha) (HIF1-alpha)	HIF1A	Bos taurus (Bovine)	823	axonal transport of mitochondrion [GO:0019896]; cellular response to hypoxia [GO:0071456]; positive regulation of transcription by RNA polymerase II [GO:0045944]; positive regulation of transcription from RNA polymerase II promoter in response to hypoxia [GO:0061419]; positive regulation of transcription, DNA-templated [GO:0045893]; positive regulation of vascular endothelial growth factor produc…
HIF1A	Q9YIB9	HIF1A_CHICK	reviewed	Hypoxia-inducible factor 1-alpha (HIF-1-alpha) (HIF1-alpha)	HIF1A	Gallus gallus (Chicken)	811	positive regulation of transcription by RNA polymerase II [GO:0045944]; positive regulation of transcription, DNA-templated [GO:0045893]; regulation of transcription by RNA polymerase II [GO:0006357]; response to hypoxia [GO:0001666]
LMX1B	O60663	LMX1B_HUMAN	reviewed	LIM homeobox transcription factor 1-beta (LIM/homeobox protein 1.2) (LMX-1.2) (LIM/homeobox protein LMX1B)	LMX1B	Homo sapiens (Human)	402	dopaminergic neuron differentiation [GO:0071542]; dorsal/ventral pattern formation [GO:0009953]; in utero embryonic development [GO:0001701]; multicellular organism development [GO:0007275]; neuron differentiation [GO:0030182]; positive regulation of transcription by RNA polymerase II [GO:0045944]; regulation of transcription, DNA-templated [GO:0006355]
LMX1B	O88609	LMX1B_MOUSE	reviewed	LIM homeobox transcription factor 1-beta (LIM/homeobox protein 1.2) (LMX-1.2) (LIM/homeobox protein LMX1B)	Lmx1b	Mus musculus (Mouse)	395	camera-type eye development [GO:0043010]; cell population proliferation [GO:0008283]; central nervous system neuron development [GO:0021954]; cerebellum morphogenesis [GO:0021587]; collagen fibril organization [GO:0030199]; dopaminergic neuron differentiation [GO:0071542]; dorsal/ventral pattern formation [GO:0009953]; embryonic limb morphogenesis [GO:0030326]; limb morphogenesis [GO:0035108]; lo…
LMX1B	P53413	LMX1B_CHICK	reviewed	LIM/homeobox protein LMX-1.2 (Homeobox protein LMX-1) (LIM/homeobox protein 1) (LMX)	LMX1B LMX LMX1	Gallus gallus (Chicken)	400	mesonephric tubule development [GO:0072164]; neuron differentiation [GO:0030182]; positive regulation of transcription by RNA polymerase II [GO:0045944]
LMX1B	Q60564	LMX1B_MESAU	reviewed	LIM homeobox transcription factor 1-beta (LIM/homeobox protein 1.2) (LMX-1.2) (LIM/homeobox protein LMX1B) (Fragment)	LMX1B LMX1.2	Mesocricetus auratus (Golden hamster)	369	multicellular organism development [GO:0007275]; regulation of transcription, DNA-templated [GO:0006355]
LMX1B	Q8UVR3	LMX1B_XENLA	reviewed	LIM homeobox transcription factor 1-beta.1 (LIM homeobox protein 1b) (Xlmx1b)	lmx1b.1 lmx1b	Xenopus laevis (African clawed frog)	400	glomus development [GO:0072013]; neuron differentiation [GO:0030182]; pronephric nephron tubule development [GO:0039020]
E2F4	Q16254	E2F4_HUMAN	reviewed	Transcription factor E2F4 (E2F-4)	E2F4	Homo sapiens (Human)	413	DNA damage response, signal transduction by p53 class mediator resulting in cell cycle arrest [GO:0006977]; animal organ morphogenesis [GO:0009887]; blood circulation [GO:0008015]; cell volume homeostasis [GO:0006884]; centriole assembly [GO:0098534]; epithelial cell development [GO:0002064]; motile cilium assembly [GO:0044458]; multi-ciliated epithelial cell differentiation [GO:1903251]; negativ…
E2F4	Q6DE14	E2F4_XENLA	reviewed	Transcription factor E2F4 (E2F-4)	e2f4	Xenopus laevis (African clawed frog)	375	centriole assembly [GO:0098534]; mitotic cell cycle [GO:0000278]; motile cilium assembly [GO:0044458]; multi-ciliated epithelial cell differentiation [GO:1903251]; positive regulation of transcription by RNA polymerase II [GO:0045944]
E2F4	Q8R0K9	E2F4_MOUSE	reviewed	Transcription factor E2F4 (E2F-4)	E2f4	Mus musculus (Mouse)	410	animal organ morphogenesis [GO:0009887]; blood circulation [GO:0008015]; cell volume homeostasis [GO:0006884]; centriole assembly [GO:0098534]; cilium assembly [GO:0060271]; epithelial cell development [GO:0002064]; motile cilium assembly [GO:0044458]; multi-ciliated epithelial cell differentiation [GO:1903251]; negative regulation of transcription by RNA polymerase II [GO:0000122]; positive regu…
E2F4	Q9FNY0	E2FA_ARATH	reviewed	Transcription factor E2FA (E2F transcription factor-3) (AtE2F3)	E2FA E2F3 E2F4 At2g36010 F11F19.8	Arabidopsis thaliana (Mouse-ear cress)	485	cell cycle [GO:0007049]; negative regulation of transcription by RNA polymerase II [GO:0000122]; positive regulation of meiotic cell cycle [GO:0051446]; positive regulation of transcription by RNA polymerase II [GO:0045944]; positive regulation of transcription, DNA-templated [GO:0045893]; regulation of cell cycle [GO:0051726]
EGR3	P43300	EGR3_MOUSE	reviewed	Early growth response protein 3 (EGR-3)	Egr3 Egr-3	Mus musculus (Mouse)	387	cell migration involved in sprouting angiogenesis [GO:0002042]; cellular response to fibroblast growth factor stimulus [GO:0044344]; cellular response to growth factor stimulus [GO:0071363]; cellular response to vascular endothelial growth factor stimulus [GO:0035924]; endothelial cell chemotaxis [GO:0035767]; negative regulation of apoptotic process [GO:0043066]; neuromuscular synaptic transmiss…
EGR3	P43301	EGR3_RAT	reviewed	Early growth response protein 3 (EGR-3)	Egr3 Egr-3	Rattus norvegicus (Rat)	387	cell migration involved in sprouting angiogenesis [GO:0002042]; cellular response to fibroblast growth factor stimulus [GO:0044344]; cellular response to growth factor stimulus [GO:0071363]; cellular response to vascular endothelial growth factor stimulus [GO:0035924]; endothelial cell chemotaxis [GO:0035767]; negative regulation of apoptotic process [GO:0043066]; neuromuscular synaptic transmiss…
EGR3	Q06889	EGR3_HUMAN	reviewed	Early growth response protein 3 (EGR-3) (Zinc finger protein pilot)	EGR3 PILOT	Homo sapiens (Human)	387	cell migration involved in sprouting angiogenesis [GO:0002042]; cellular response to fibroblast growth factor stimulus [GO:0044344]; cellular response to growth factor stimulus [GO:0071363]; cellular response to vascular endothelial growth factor stimulus [GO:0035924]; circadian rhythm [GO:0007623]; endothelial cell chemotaxis [GO:0035767]; muscle organ development [GO:0007517]; negative regulati…
Arid3a	A2BEA6	ARI3A_DANRE	reviewed	AT-rich interactive domain-containing protein 3A (ARID domain-containing protein 3A) (Bright homolog)	arid3a si:ch211-113n10.6	Danio rerio (Zebrafish) (Brachydanio rerio)	570	unknown
Arid3a	Q5XGD9	ARI3A_XENTR	reviewed	AT-rich interactive domain-containing protein 3A (ARID domain-containing protein 3A) (Bright homolog) (Dead ringer-like protein 1)	arid3a dril1 TNeu118e10.1	Xenopus tropicalis (Western clawed frog) (Silurana tropicalis)	541	multicellular organism development [GO:0007275]
Arid3a	Q62431	ARI3A_MOUSE	reviewed	AT-rich interactive domain-containing protein 3A (ARID domain-containing protein 3A) (B-cell regulator of IgH transcription) (Bright) (Dead ringer-like protein 1)	Arid3a Dri1 Dril1	Mus musculus (Mouse)	601	positive regulation of transcription by RNA polymerase II [GO:0045944]; regulation of transcription, DNA-templated [GO:0006355]
Arid3a	Q6GQD7	ARI3A_XENLA	reviewed	AT-rich interactive domain-containing protein 3A (ARID domain-containing protein 3A) (Bright homolog) (Dead ringer-like protein 1)	arid3a dril1	Xenopus laevis (African clawed frog)	539	multicellular organism development [GO:0007275]
Arid3a	Q99856	ARI3A_HUMAN	reviewed	AT-rich interactive domain-containing protein 3A (ARID domain-containing protein 3A) (B-cell regulator of IgH transcription) (Bright) (Dead ringer-like protein 1) (E2F-binding protein 1)	ARID3A DRIL1 DRIL3 DRX E2FBP1	Homo sapiens (Human)	593	DNA damage response, signal transduction by p53 class mediator resulting in cell cycle arrest [GO:0006977]
GCM2	O09102	GCM2_MOUSE	reviewed	Chorion-specific transcription factor GCMb (mGCMb) (GCM motif protein 2) (Glial cells missing homolog 2)	Gcm2 Gcmb	Mus musculus (Mouse)	504	cell differentiation [GO:0030154]; cellular calcium ion homeostasis [GO:0006874]; cellular phosphate ion homeostasis [GO:0030643]; cellular response to organic substance [GO:0071310]; gene expression [GO:0010467]; negative regulation of apoptotic process [GO:0043066]; parathyroid gland development [GO:0060017]; positive regulation of receptor binding [GO:1900122]; transcription by RNA polymerase …
GCM2	O75603	GCM2_HUMAN	reviewed	Chorion-specific transcription factor GCMb (hGCMb) (GCM motif protein 2) (Glial cells missing homolog 2)	GCM2 GCMB	Homo sapiens (Human)	506	cellular calcium ion homeostasis [GO:0006874]; cellular phosphate ion homeostasis [GO:0030643]; multicellular organism development [GO:0007275]; parathyroid gland development [GO:0060017]; transcription by RNA polymerase II [GO:0006366]
GCM2	Q9VLA2	GCM2_DROME	reviewed	Transcription factor glial cells missing 2 (Protein glide-2)	gcm2 CG3858	Drosophila melanogaster (Fruit fly)	606	dendrite morphogenesis [GO:0048813]; embryonic crystal cell differentiation [GO:0035165]; glial cell development [GO:0021782]; glial cell differentiation [GO:0010001]; hemocyte differentiation [GO:0042386]; negative regulation of crystal cell differentiation [GO:0042690]; neuron differentiation [GO:0030182]; plasmatocyte differentiation [GO:0042387]
Foxd3	P79772	FOXD3_CHICK	reviewed	Forkhead box protein D3 (HNF3/FH transcription factor genesis) (Winged-helix protein CWH-3)	FOXD3	Gallus gallus (Chicken)	394	anatomical structure morphogenesis [GO:0009653]; cell differentiation [GO:0030154]; chordate embryonic development [GO:0043009]; negative regulation of transcription by RNA polymerase II [GO:0000122]; positive regulation of transcription by RNA polymerase II [GO:0045944]; regulation of transcription by RNA polymerase II [GO:0006357]
Foxd3	Q5M7L9	FOXD3_XENTR	reviewed	Forkhead box protein D3 (FoxD3)	foxd3 TNeu088c09.1	Xenopus tropicalis (Western clawed frog) (Silurana tropicalis)	369	anatomical structure morphogenesis [GO:0009653]; cartilage development involved in endochondral bone morphogenesis [GO:0060351]; cell differentiation [GO:0030154]; enteric nervous system development [GO:0048484]; iridophore differentiation [GO:0050935]; lateral line nerve glial cell development [GO:0048937]; melanocyte differentiation [GO:0030318]; negative regulation of neurogenesis [GO:0050768]…
Foxd3	Q61060	FOXD3_MOUSE	reviewed	Forkhead box protein D3 (HNF3/FH transcription factor genesis) (Hepatocyte nuclear factor 3 forkhead homolog 2) (HFH-2)	Foxd3 Hfh2	Mus musculus (Mouse)	465	anatomical structure morphogenesis [GO:0009653]; cell differentiation [GO:0030154]; cellular response to leukemia inhibitory factor [GO:1990830]; embryonic placenta development [GO:0001892]; in utero embryonic development [GO:0001701]; negative regulation of transcription by RNA polymerase II [GO:0000122]; positive regulation of transcription by RNA polymerase II [GO:0045944]; regulation of trans…
Foxd3	Q63245	FOXD3_RAT	reviewed	Forkhead box protein D3 (HNF3/FH transcription factor genesis) (Hepatocyte nuclear factor 3 forkhead homolog 2) (HFH-2) (Fragment)	Foxd3 Hfh2	Rattus norvegicus (Rat)	101	anatomical structure morphogenesis [GO:0009653]; cell differentiation [GO:0030154]; in utero embryonic development [GO:0001701]; negative regulation of transcription by RNA polymerase II [GO:0000122]; positive regulation of transcription by RNA polymerase II [GO:0045944]; regulation of transcription by RNA polymerase II [GO:0006357]; regulation of transcription, DNA-templated [GO:0006355]
Foxd3	Q9UJU5	FOXD3_HUMAN	reviewed	Forkhead box protein D3 (HNF3/FH transcription factor genesis)	FOXD3 HFH2	Homo sapiens (Human)	478	anatomical structure morphogenesis [GO:0009653]; cell differentiation [GO:0030154]; in utero embryonic development [GO:0001701]; negative regulation of transcription by RNA polymerase II [GO:0000122]; positive regulation of transcription by RNA polymerase II [GO:0045944]; regulation of transcription by RNA polymerase II [GO:0006357]; somatic stem cell population maintenance [GO:0035019]
HNF1A	P15257	HNF1A_RAT	reviewed	Hepatocyte nuclear factor 1-alpha (HNF-1-alpha) (HNF-1A) (Liver-specific transcription factor LF-B1) (LFB1) (Transcription factor 1) (TCF-1)	Hnf1a Hnf-1 Hnf-1a Tcf1	Rattus norvegicus (Rat)	628	SMAD protein signal transduction [GO:0060395]; bile acid and bile salt transport [GO:0015721]; bile acid biosynthetic process [GO:0006699]; blastocyst development [GO:0001824]; bone resorption [GO:0045453]; cholesterol metabolic process [GO:0008203]; chromatin remodeling [GO:0006338]; embryonic limb morphogenesis [GO:0030326]; endocrine pancreas development [GO:0031018]; fatty acid biosynthetic p…
HNF1A	P20823	HNF1A_HUMAN	reviewed	Hepatocyte nuclear factor 1-alpha (HNF-1-alpha) (HNF-1A) (Liver-specific transcription factor LF-B1) (LFB1) (Transcription factor 1) (TCF-1)	HNF1A TCF1	Homo sapiens (Human)	631	glucose homeostasis [GO:0042593]; glucose import [GO:0046323]; insulin secretion [GO:0030073]; liver development [GO:0001889]; natural killer cell differentiation [GO:0001779]; pancreas development [GO:0031016]; positive regulation of transcription by RNA polymerase II [GO:0045944]; positive regulation of transcription initiation from RNA polymerase II promoter [GO:0060261]; positive regulation o…
HNF1A	P22361	HNF1A_MOUSE	reviewed	Hepatocyte nuclear factor 1-alpha (HNF-1-alpha) (HNF-1A) (Liver-specific transcription factor LF-B1) (LFB1) (Transcription factor 1) (TCF-1)	Hnf1a Hnf-1 Hnf-1a Tcf1	Mus musculus (Mouse)	628	SMAD protein signal transduction [GO:0060395]; bile acid and bile salt transport [GO:0015721]; bile acid biosynthetic process [GO:0006699]; blastocyst development [GO:0001824]; bone resorption [GO:0045453]; cholesterol metabolic process [GO:0008203]; chromatin remodeling [GO:0006338]; embryonic limb morphogenesis [GO:0030326]; endocrine pancreas development [GO:0031018]; fatty acid biosynthetic p…
HNF1A	Q90867	HNF1A_CHICK	reviewed	Hepatocyte nuclear factor 1-alpha (HNF-1-alpha) (HNF-1A) (Transcription factor 1) (TCF-1)	HNF1A TCF1	Gallus gallus (Chicken)	634	glucose homeostasis [GO:0042593]; insulin secretion [GO:0030073]; liver development [GO:0001889]; pancreas development [GO:0031016]; positive regulation of transcription, DNA-templated [GO:0045893]; regulation of transcription by RNA polymerase II [GO:0006357]
HNF1A	Q91474	HNF1A_SALSA	reviewed	Hepatocyte nuclear factor 1-alpha (HNF-1-alpha) (HNF-1A) (Transcription factor 1) (TCF-1) (sHNF1)	hnf1a hnf1 tcf1	Salmo salar (Atlantic salmon)	559	insulin secretion [GO:0030073]; liver development [GO:0001889]; pancreas development [GO:0031016]; positive regulation of transcription, DNA-templated [GO:0045893]; regulation of transcription by RNA polymerase II [GO:0006357]
ZEB1	A0A0E0RTV6	ZEB1_GIBZE	reviewed	FAD-linked oxidoreductase ZEB1 (EC 1.-.-.-) (Zearalenone biosynthesis protein 1)	ZEB1 FGRAMPH1_01T05753 FGSG_02397	Gibberella zeae (strain PH-1 / ATCC MYA-4620 / FGSC 9075 / NRRL 31084) (Wheat head blight fungus) (Fusarium graminearum)	565	unknown
ZEB1	P36197	ZEB1_CHICK	reviewed	Zinc finger E-box-binding homeobox 1 (Delta EF1) (Delta-crystallin enhancer-binding factor) (Transcription factor 8) (TCF-8)	ZEB1 TCF8	Gallus gallus (Chicken)	1114	negative regulation of transcription, DNA-templated [GO:0045892]; positive regulation of neuron differentiation [GO:0045666]
ZEB1	P37275	ZEB1_HUMAN	reviewed	Zinc finger E-box-binding homeobox 1 (NIL-2-A zinc finger protein) (Negative regulator of IL2) (Transcription factor 8) (TCF-8)	ZEB1 AREB6 TCF8	Homo sapiens (Human)	1124	cartilage development [GO:0051216]; cellular response to amino acid stimulus [GO:0071230]; central nervous system development [GO:0007417]; cochlea morphogenesis [GO:0090103]; cytokine-mediated signaling pathway [GO:0019221]; embryonic camera-type eye morphogenesis [GO:0048596]; embryonic skeletal system morphogenesis [GO:0048704]; negative regulation of cell population proliferation [GO:0008285]…
ZEB1	Q60542	ZEB1_MESAU	reviewed	Zinc finger E-box-binding homeobox 1 (Transcription factor 8) (TCF-8) (Zinc finger protein BZP)	ZEB1 BZP TCF8	Mesocricetus auratus (Golden hamster)	1043	cartilage development [GO:0051216]; cellular response to amino acid stimulus [GO:0071230]; central nervous system development [GO:0007417]; cochlea morphogenesis [GO:0090103]; embryonic camera-type eye morphogenesis [GO:0048596]; embryonic skeletal system morphogenesis [GO:0048704]; negative regulation of cell population proliferation [GO:0008285]; negative regulation of endothelial cell differen…
ZEB1	Q62947	ZEB1_RAT	reviewed	Zinc finger E-box-binding homeobox 1 (Transcription factor 8) (TCF-8) (Zinc finger homeodomain enhancer-binding protein) (Zfhep)	Zeb1 Tcf8	Rattus norvegicus (Rat)	1109	cellular response to transforming growth factor beta stimulus [GO:0071560]; forebrain development [GO:0030900]; negative regulation of transcription by RNA polymerase II [GO:0000122]; negative regulation of transcription, DNA-templated [GO:0045892]; positive regulation of neuron differentiation [GO:0045666]; positive regulation of transcription by RNA polymerase II [GO:0045944]; response to activ…
ZEB1	Q64318	ZEB1_MOUSE	reviewed	Zinc finger E-box-binding homeobox 1 (Delta EF1) (Transcription factor 8) (TCF-8) (Zinc finger homeobox protein 1a) (MEB1)	Zeb1 Tcf8 Zfhx1a Zfx1a Zfx1ha	Mus musculus (Mouse)	1117	animal organ development [GO:0048513]; cartilage development [GO:0051216]; cellular response to amino acid stimulus [GO:0071230]; central nervous system development [GO:0007417]; cochlea morphogenesis [GO:0090103]; embryonic camera-type eye morphogenesis [GO:0048596]; embryonic morphogenesis [GO:0048598]; embryonic skeletal system morphogenesis [GO:0048704]; negative regulation of cell population…
SP4	Q02446	SP4_HUMAN	reviewed	Transcription factor Sp4 (SPR-1)	SP4	Homo sapiens (Human)	784	regulation of transcription by RNA polymerase II [GO:0006357]
SP4	Q62445	SP4_MOUSE	reviewed	Transcription factor Sp4	Sp4	Mus musculus (Mouse)	782	regulation of heart contraction [GO:0008016]; regulation of transcription by RNA polymerase II [GO:0006357]
SP4	Q9VCJ8	SPE_DROME	reviewed	Spaetzle-processing enzyme (EC 3.4.21.-) (Spatzle-processing enzyme) [Cleaved into: Spaetzle-processing enzyme light chain; Spaetzle-processing enzyme heavy chain]	SPE c-SP4 SP4 CG16705	Drosophila melanogaster (Fruit fly)	400	Toll signaling pathway [GO:0008063]; defense response to Gram-negative bacterium [GO:0050829]; defense response to Gram-positive bacterium [GO:0050830]; defense response to fungus [GO:0050832]; innate immune response [GO:0045087]; positive regulation of Toll signaling pathway [GO:0045752]; positive regulation of antifungal peptide production [GO:0002804]; positive regulation of antimicrobial pept…
MYC	A1YG22	MYC_PANPA	reviewed	Myc proto-oncogene protein (Proto-oncogene c-Myc) (Transcription factor p64)	MYC	Pan paniscus (Pygmy chimpanzee) (Bonobo)	439	MAPK cascade [GO:0000165]; cellular iron ion homeostasis [GO:0006879]; cellular response to DNA damage stimulus [GO:0006974]; chromatin remodeling [GO:0006338]; chromosome organization [GO:0051276]; negative regulation of apoptotic process [GO:0043066]; negative regulation of cell division [GO:0051782]; negative regulation of monocyte differentiation [GO:0045656]; negative regulation of stress-ac…
MYC	A2T7L5	MYC_PONPY	reviewed	Myc proto-oncogene protein (Proto-oncogene c-Myc) (Transcription factor p64)	MYC	Pongo pygmaeus (Bornean orangutan)	439	MAPK cascade [GO:0000165]; cellular iron ion homeostasis [GO:0006879]; cellular response to DNA damage stimulus [GO:0006974]; chromatin remodeling [GO:0006338]; chromosome organization [GO:0051276]; negative regulation of apoptotic process [GO:0043066]; negative regulation of cell division [GO:0051782]; negative regulation of monocyte differentiation [GO:0045656]; negative regulation of stress-ac…
MYC	B8XIA5	MYC_MACMU	reviewed	Myc proto-oncogene protein (Proto-oncogene c-Myc) (Transcription factor p64)	MYC	Macaca mulatta (Rhesus macaque)	439	MAPK cascade [GO:0000165]; cellular iron ion homeostasis [GO:0006879]; cellular response to DNA damage stimulus [GO:0006974]; chromatin remodeling [GO:0006338]; chromosome organization [GO:0051276]; negative regulation of apoptotic process [GO:0043066]; negative regulation of cell division [GO:0051782]; negative regulation of monocyte differentiation [GO:0045656]; negative regulation of stress-ac…
MYC	P01106	MYC_HUMAN	reviewed	Myc proto-oncogene protein (Class E basic helix-loop-helix protein 39) (bHLHe39) (Proto-oncogene c-Myc) (Transcription factor p64)	MYC BHLHE39	Homo sapiens (Human)	439	ERK1 and ERK2 cascade [GO:0070371]; G1/S transition of mitotic cell cycle [GO:0000082]; MAPK cascade [GO:0000165]; Notch signaling pathway [GO:0007219]; beta-catenin-TCF complex assembly [GO:1904837]; branching involved in ureteric bud morphogenesis [GO:0001658]; cell cycle arrest [GO:0007050]; cellular iron ion homeostasis [GO:0006879]; cellular response to DNA damage stimulus [GO:0006974]; cell…
MYC	P01108	MYC_MOUSE	reviewed	Myc proto-oncogene protein (Proto-oncogene c-Myc) (Transcription factor p64)	Myc	Mus musculus (Mouse)	439	B cell apoptotic process [GO:0001783]; DNA-templated transcription, initiation [GO:0006352]; ERK1 and ERK2 cascade [GO:0070371]; MAPK cascade [GO:0000165]; Wnt signaling pathway [GO:0016055]; activation of cysteine-type endopeptidase activity involved in apoptotic process [GO:0006919]; amino acid transport [GO:0006865]; branching involved in ureteric bud morphogenesis [GO:0001658]; canonical Wnt …
MYC	P01109	MYC_CHICK	reviewed	Myc proto-oncogene protein (c-Myc)	MYC	Gallus gallus (Chicken)	416	epidermis morphogenesis [GO:0048730]; negative regulation of transcription by RNA polymerase II [GO:0000122]; positive regulation of cell population proliferation [GO:0008284]; positive regulation of transcription by RNA polymerase II [GO:0045944]
MYC	P01110	MYC_AVIMC	reviewed	Viral myc transforming protein (v-Myc)	MYC	Avian myelocytomatosis virus MC29	416	unknown
MYC	P06171	MYC1_XENLA	reviewed	Transcriptional regulator Myc-A (c-Myc I)	myc-a myc myc1	Xenopus laevis (African clawed frog)	419	unknown
MYC	P06295	MYC_AVIMD	reviewed	Viral myc transforming protein (v-Myc)	MYC	Avian myelocytomatosis virus HBI	416	unknown
MYC	P06646	MYC_ONCMY	reviewed	Transcriptional regulator Myc (c-Myc) (Fragment)	myc	Oncorhynchus mykiss (Rainbow trout) (Salmo gairdneri)	414	unknown
MYC	P09416	MYC_RAT	reviewed	Myc proto-oncogene protein (Proto-oncogene c-Myc) (Transcription factor p64)	Myc	Rattus norvegicus (Rat)	439	DNA-templated transcription, initiation [GO:0006352]; G0 to G1 transition [GO:0045023]; MAPK cascade [GO:0000165]; amino acid transport [GO:0006865]; branching involved in ureteric bud morphogenesis [GO:0001658]; cell population proliferation [GO:0008283]; cellular iron ion homeostasis [GO:0006879]; cellular response to DNA damage stimulus [GO:0006974]; cellular response to angiotensin [GO:190438…
MYC	P0C0N8	MYC_AVIME	reviewed	Viral myc transforming protein (v-Myc)	MYC	Avian retrovirus MH2E21	412	unknown
MYC	P0C0N9	MYC_AVIMH	reviewed	Viral myc transforming protein (v-Myc)	MYC	Avian retrovirus MH2	412	unknown
MYC	P10395	MYC_AVIM2	reviewed	Viral myc transforming protein (v-Myc)	MYC	Avian myelocytomatosis virus CMII	416	unknown
MYC	P12523	MYC_AVIOK	reviewed	Viral myc transforming protein (v-Myc)	MYC	Avian retrovirus OK10	416	unknown
MYC	P21438	MYC_FLVTT	reviewed	Viral myc transforming protein (v-Myc)	MYC	Feline leukemia virus FTT	437	cellular iron ion homeostasis [GO:0006879]; cellular response to DNA damage stimulus [GO:0006974]; chromatin remodeling [GO:0006338]; chromosome organization [GO:0051276]; negative regulation of cell division [GO:0051782]; negative regulation of monocyte differentiation [GO:0045656]; positive regulation of DNA biosynthetic process [GO:2000573]; positive regulation of cysteine-type endopeptidase a…
MYC	P22555	MYC_MARMO	reviewed	Myc proto-oncogene protein (Proto-oncogene c-Myc) (Transcription factor p64)	MYC	Marmota monax (Woodchuck)	439	MAPK cascade [GO:0000165]; cellular iron ion homeostasis [GO:0006879]; cellular response to DNA damage stimulus [GO:0006974]; chromatin remodeling [GO:0006338]; chromosome organization [GO:0051276]; negative regulation of cell division [GO:0051782]; negative regulation of monocyte differentiation [GO:0045656]; positive regulation of DNA biosynthetic process [GO:2000573]; positive regulation of cy…
MYC	P23583	MYC_PANTR	reviewed	Myc proto-oncogene protein (Proto-oncogene c-Myc) (Transcription factor p64)	MYC	Pan troglodytes (Chimpanzee)	439	MAPK cascade [GO:0000165]; cellular iron ion homeostasis [GO:0006879]; cellular response to DNA damage stimulus [GO:0006974]; chromatin remodeling [GO:0006338]; chromosome organization [GO:0051276]; negative regulation of apoptotic process [GO:0043066]; negative regulation of cell division [GO:0051782]; negative regulation of monocyte differentiation [GO:0045656]; negative regulation of stress-ac…
MYC	P49032	MYC_CALJA	reviewed	Myc proto-oncogene protein (Proto-oncogene c-Myc) (Transcription factor p64)	MYC	Callithrix jacchus (White-tufted-ear marmoset)	438	MAPK cascade [GO:0000165]; cellular iron ion homeostasis [GO:0006879]; cellular response to DNA damage stimulus [GO:0006974]; chromatin remodeling [GO:0006338]; chromosome organization [GO:0051276]; negative regulation of apoptotic process [GO:0043066]; negative regulation of cell division [GO:0051782]; negative regulation of monocyte differentiation [GO:0045656]; negative regulation of stress-ac…
MYC	P49033	MYC_HYLLA	reviewed	Myc proto-oncogene protein (Proto-oncogene c-Myc) (Transcription factor p64)	MYC	Hylobates lar (Common gibbon) (White-handed gibbon)	439	MAPK cascade [GO:0000165]; cellular iron ion homeostasis [GO:0006879]; cellular response to DNA damage stimulus [GO:0006974]; chromatin remodeling [GO:0006338]; chromosome organization [GO:0051276]; negative regulation of apoptotic process [GO:0043066]; negative regulation of cell division [GO:0051782]; negative regulation of monocyte differentiation [GO:0045656]; negative regulation of stress-ac…
MYC	P49709	MYC_CARAU	reviewed	Transcriptional regulator Myc (c-Myc)	myc	Carassius auratus (Goldfish)	399	unknown
MYC	P52160	MYCA_DANRE	reviewed	Transcriptional regulator Myc-A (c-Myc-A) (zc-Myc)	myca cmyc myc	Danio rerio (Zebrafish) (Brachydanio rerio)	408	hematopoietic stem cell differentiation [GO:0060218]; negative regulation of transcription by RNA polymerase II [GO:0000122]; positive regulation of cell population proliferation [GO:0008284]; positive regulation of transcription by RNA polymerase II [GO:0045944]; regulation of vasculature development [GO:1901342]; vasculature development [GO:0001944]
MYC	P68271	MYC_FELCA	reviewed	Myc proto-oncogene protein (Proto-oncogene c-Myc) (Transcription factor p64)	MYC	Felis catus (Cat) (Felis silvestris catus)	439	MAPK cascade [GO:0000165]; cellular iron ion homeostasis [GO:0006879]; cellular response to DNA damage stimulus [GO:0006974]; chromatin remodeling [GO:0006338]; chromosome organization [GO:0051276]; negative regulation of apoptotic process [GO:0043066]; negative regulation of cell division [GO:0051782]; negative regulation of monocyte differentiation [GO:0045656]; negative regulation of stress-ac…
MYC	P68272	MYC_FLV	reviewed	Viral myc transforming protein (v-Myc)	MYC	Feline leukemia virus	439	unknown
MYC	Q17103	MYC_ASTRU	reviewed	Myc protein (c-myc) (Fragment)	MYC	Asterias rubens (Common European starfish) (Asterias vulgaris)	407	unknown
MYC	Q28350	MYC_CANLF	reviewed	Myc proto-oncogene protein (Proto-oncogene c-Myc) (Transcription factor p64)	MYC	Canis lupus familiaris (Dog) (Canis familiaris)	439	MAPK cascade [GO:0000165]; cellular iron ion homeostasis [GO:0006879]; cellular response to DNA damage stimulus [GO:0006974]; chromatin remodeling [GO:0006338]; chromosome organization [GO:0051276]; negative regulation of apoptotic process [GO:0043066]; negative regulation of cell division [GO:0051782]; negative regulation of monocyte differentiation [GO:0045656]; negative regulation of stress-ac…
MYC	Q28566	MYC_SHEEP	reviewed	Myc proto-oncogene protein (Proto-oncogene c-Myc) (Transcription factor p64)	MYC	Ovis aries (Sheep)	439	MAPK cascade [GO:0000165]; activation of cysteine-type endopeptidase activity involved in apoptotic process [GO:0006919]; cellular iron ion homeostasis [GO:0006879]; cellular response to DNA damage stimulus [GO:0006974]; chromatin remodeling [GO:0006338]; chromosome organization [GO:0051276]; intrinsic apoptotic signaling pathway [GO:0097193]; negative regulation of apoptotic process [GO:0043066]…
MYC	Q29031	MYC_PIG	reviewed	Myc proto-oncogene protein (Proto-oncogene c-Myc) (Transcription factor p64)	MYC	Sus scrofa (Pig)	439	MAPK cascade [GO:0000165]; activation of cysteine-type endopeptidase activity involved in apoptotic process [GO:0006919]; cellular iron ion homeostasis [GO:0006879]; cellular response to DNA damage stimulus [GO:0006974]; chromatin remodeling [GO:0006338]; chromosome organization [GO:0051276]; intrinsic apoptotic signaling pathway [GO:0097193]; negative regulation of apoptotic process [GO:0043066]…
MYC	Q2HJ27	MYC_BOVIN	reviewed	Myc proto-oncogene protein (Proto-oncogene c-Myc) (Transcription factor p64)	MYC	Bos taurus (Bovine)	439	MAPK cascade [GO:0000165]; activation of cysteine-type endopeptidase activity involved in apoptotic process [GO:0006919]; cellular iron ion homeostasis [GO:0006879]; cellular response to DNA damage stimulus [GO:0006974]; chromatin remodeling [GO:0006338]; chromosome organization [GO:0051276]; intrinsic apoptotic signaling pathway [GO:0097193]; negative regulation of apoptotic process [GO:0043066]…
MYC	Q9MZT6	MYC_SYLFL	reviewed	Myc proto-oncogene protein (Proto-oncogene c-Myc) (Transcription factor p64)	MYC	Sylvilagus floridanus (Cottontail rabbit)	438	MAPK cascade [GO:0000165]; cellular iron ion homeostasis [GO:0006879]; cellular response to DNA damage stimulus [GO:0006974]; chromatin remodeling [GO:0006338]; chromosome organization [GO:0051276]; negative regulation of cell division [GO:0051782]; negative regulation of monocyte differentiation [GO:0045656]; positive regulation of DNA biosynthetic process [GO:2000573]; positive regulation of cy…
MYC	Q9MZT7	MYC_TADBR	reviewed	Myc proto-oncogene protein (Proto-oncogene c-Myc) (Transcription factor p64)	MYC	Tadarida brasiliensis (Brazilian free-tailed bat)	439	MAPK cascade [GO:0000165]; cellular iron ion homeostasis [GO:0006879]; cellular response to DNA damage stimulus [GO:0006974]; chromatin remodeling [GO:0006338]; chromosome organization [GO:0051276]; negative regulation of cell division [GO:0051782]; negative regulation of monocyte differentiation [GO:0045656]; positive regulation of DNA biosynthetic process [GO:2000573]; positive regulation of cy…
MYC	Q9MZT8	MYC_PTEHP	reviewed	Myc proto-oncogene protein (Proto-oncogene c-Myc) (Transcription factor p64)	MYC	Pteropus hypomelanus (Island flying fox) (Variable flying fox)	440	MAPK cascade [GO:0000165]; cellular iron ion homeostasis [GO:0006879]; cellular response to DNA damage stimulus [GO:0006974]; chromatin remodeling [GO:0006338]; chromosome organization [GO:0051276]; negative regulation of cell division [GO:0051782]; negative regulation of monocyte differentiation [GO:0045656]; positive regulation of DNA biosynthetic process [GO:2000573]; positive regulation of cy…
MYC	Q9MZT9	MYC_TUPGL	reviewed	Myc proto-oncogene protein (Proto-oncogene c-Myc) (Transcription factor p64)	MYC	Tupaia glis (Tree shrew) (Sorex glis)	439	MAPK cascade [GO:0000165]; cellular iron ion homeostasis [GO:0006879]; cellular response to DNA damage stimulus [GO:0006974]; chromatin remodeling [GO:0006338]; chromosome organization [GO:0051276]; negative regulation of apoptotic process [GO:0043066]; negative regulation of cell division [GO:0051782]; negative regulation of monocyte differentiation [GO:0045656]; negative regulation of stress-ac…
MYC	Q9MZU0	MYC_GALVR	reviewed	Myc proto-oncogene protein (Proto-oncogene c-Myc) (Transcription factor p64)	MYC	Galeopterus variegatus (Malayan flying lemur) (Cynocephalus variegatus)	439	MAPK cascade [GO:0000165]; cellular iron ion homeostasis [GO:0006879]; cellular response to DNA damage stimulus [GO:0006974]; chromatin remodeling [GO:0006338]; chromosome organization [GO:0051276]; negative regulation of apoptotic process [GO:0043066]; negative regulation of cell division [GO:0051782]; negative regulation of monocyte differentiation [GO:0045656]; negative regulation of stress-ac…
MYC	Q9W4S7	MYC_DROME	reviewed	Myc protein (Diminutive protein) (dMyc1)	Myc dm CG10798	Drosophila melanogaster (Fruit fly)	717	DNA endoreduplication [GO:0042023]; cell competition in a multicellular organism [GO:0035212]; cell population proliferation [GO:0008283]; cellular response to insulin stimulus [GO:0032869]; cellular response to nutrient [GO:0031670]; embryo development ending in birth or egg hatching [GO:0009792]; embryonic pattern specification [GO:0009880]; insulin receptor signaling pathway [GO:0008286]; lipi…
TBX5	P70326	TBX5_MOUSE	reviewed	T-box transcription factor TBX5 (T-box protein 5)	Tbx5	Mus musculus (Mouse)	518	animal organ development [GO:0048513]; atrial septum development [GO:0003283]; atrial septum morphogenesis [GO:0060413]; atrioventricular valve morphogenesis [GO:0003181]; bundle of His development [GO:0003166]; cardiac left ventricle formation [GO:0003218]; cardiac muscle cell differentiation [GO:0055007]; cell fate specification [GO:0001708]; cell-cell signaling [GO:0007267]; embryonic forelimb…
TBX5	Q3SA47	TBX5_XENTR	reviewed	T-box transcription factor TBX5 (T-box protein 5)	tbx5	Xenopus tropicalis (Western clawed frog) (Silurana tropicalis)	519	animal organ development [GO:0048513]; cardiac left ventricle formation [GO:0003218]; cell fate specification [GO:0001708]; cell-cell signaling [GO:0007267]; embryonic forelimb morphogenesis [GO:0035115]; embryonic limb morphogenesis [GO:0030326]; heart development [GO:0007507]; negative regulation of cardiac muscle cell proliferation [GO:0060044]; negative regulation of cell migration [GO:003033…
TBX5	Q5I2P1	TBX5_RAT	reviewed	T-box transcription factor TBX5 (T-box protein 5)	Tbx5	Rattus norvegicus (Rat)	517	animal organ development [GO:0048513]; cardiac left ventricle formation [GO:0003218]; cell fate specification [GO:0001708]; cell-cell signaling [GO:0007267]; embryonic forelimb morphogenesis [GO:0035115]; embryonic limb morphogenesis [GO:0030326]; heart development [GO:0007507]; negative regulation of cardiac muscle cell proliferation [GO:0060044]; negative regulation of cell migration [GO:003033…
TBX5	Q99593	TBX5_HUMAN	reviewed	T-box transcription factor TBX5 (T-box protein 5)	TBX5	Homo sapiens (Human)	518	atrial septum morphogenesis [GO:0060413]; atrioventricular valve morphogenesis [GO:0003181]; bundle of His development [GO:0003166]; cardiac left ventricle formation [GO:0003218]; cardiac muscle cell differentiation [GO:0055007]; cell fate specification [GO:0001708]; cell migration involved in coronary vasculogenesis [GO:0060980]; cell-cell signaling [GO:0007267]; embryonic forelimb morphogenesis…
TBX5	Q9IAK8	TBX5A_DANRE	reviewed	T-box transcription factor TBX5-A (zftbx5a) (T-box protein 5) (zTbx5)	tbx5a heartstrings hst tbx5 tbx5.1 si:ch211-245e21.2	Danio rerio (Zebrafish) (Brachydanio rerio)	492	animal organ morphogenesis [GO:0009887]; atrial ventricular junction remodeling [GO:0003294]; atrioventricular canal development [GO:0036302]; atrioventricular valve formation [GO:0003190]; cardiac left ventricle formation [GO:0003218]; cardiac muscle cell differentiation [GO:0055007]; cell fate specification [GO:0001708]; embryonic forelimb morphogenesis [GO:0035115]; embryonic heart tube develo…
TBX5	Q9PWE8	TBX5_CHICK	reviewed	T-box transcription factor TBX5 (T-box protein 5)	TBX5	Gallus gallus (Chicken)	521	animal organ development [GO:0048513]; atrial septum morphogenesis [GO:0060413]; atrioventricular valve morphogenesis [GO:0003181]; bundle of His development [GO:0003166]; cardiac left ventricle formation [GO:0003218]; cardiac muscle cell differentiation [GO:0055007]; cell fate specification [GO:0001708]; cell-cell signaling [GO:0007267]; embryonic forelimb morphogenesis [GO:0035115]; embryonic l…
TBX5	Q9W7C2	TBX5_XENLA	reviewed	T-box transcription factor TBX5 (T-box protein 5)	tbx5	Gallus gallus (Chicken)	519	animal organ development [GO:0048513]; cell-cell signaling [GO:0007267]; embryonic forelimb morphogenesis [GO:0035115]; embryonic limb morphogenesis [GO:0030326]; heart development [GO:0007507]; negative regulation of cardiac muscle cell proliferation [GO:0060044]; negative regulation of cell migration [GO:0030336]; negative regulation of cell population proliferation [GO:0008285]; pericardium de…
TCF4	P15881	ITF2_CANLF	reviewed	Transcription factor 4 (TCF-4) (Immunoglobulin transcription factor 2) (ITF-2) (Thyroglobulin promoter transcription factor TFE)	TCF4 ITF2 TFE	Canis lupus familiaris (Dog) (Canis familiaris)	642	positive regulation of neuron differentiation [GO:0045666]; positive regulation of transcription by RNA polymerase II [GO:0045944]
TCF4	P15884	ITF2_HUMAN	reviewed	Transcription factor 4 (TCF-4) (Class B basic helix-loop-helix protein 19) (bHLHb19) (Immunoglobulin transcription factor 2) (ITF-2) (SL3-3 enhancer factor 2) (SEF-2)	TCF4 BHLHB19 ITF2 SEF2	Homo sapiens (Human)	667	DNA-templated transcription, initiation [GO:0006352]; positive regulation of neuron differentiation [GO:0045666]; positive regulation of transcription by RNA polymerase II [GO:0045944]; positive regulation of transcription, DNA-templated [GO:0045893]; protein-DNA complex assembly [GO:0065004]; transcription initiation from RNA polymerase II promoter [GO:0006367]
TCF4	Q60722	ITF2_MOUSE	reviewed	Transcription factor 4 (TCF-4) (Class A helix-loop-helix transcription factor ME2) (Immunoglobulin transcription factor 2) (ITF-2) (MITF-2) (SL3-3 enhancer factor 2) (SEF-2)	Tcf4 Itf2 Sef2	Mus musculus (Mouse)	670	DNA-templated transcription, initiation [GO:0006352]; endothelial cell activation [GO:0042118]; negative regulation of angiogenesis [GO:0016525]; negative regulation of gene expression [GO:0010629]; negative regulation of transcription by RNA polymerase II [GO:0000122]; positive regulation of neuron differentiation [GO:0045666]; positive regulation of transcription by RNA polymerase II [GO:004594…
TCF4	Q62655	ITF2_RAT	reviewed	Transcription factor 4 (TCF-4) (Immunoglobulin transcription factor 2) (ITF-2) (RITF-2) (R8f DNA-binding protein) (SL3-3 enhancer factor 2) (SEF-2)	Tcf4 Itf2 Sef2	Rattus norvegicus (Rat)	589	positive regulation of neuron differentiation [GO:0045666]; positive regulation of transcription by RNA polymerase II [GO:0045944]
TCF4	Q90683	ITF2_CHICK	reviewed	Transcription factor 4 (TCF-4) (Class A helix-loop-helix transcription factor GE2) (Fragment)	TCF4	Gallus gallus (Chicken)	85	positive regulation of neuron differentiation [GO:0045666]; positive regulation of transcription by RNA polymerase II [GO:0045944]
TCF4	Q924A0	TF7L2_MOUSE	reviewed	Transcription factor 7-like 2 (HMG box transcription factor 4) (T-cell-specific transcription factor 4) (T-cell factor 4) (TCF-4) (mTCF-4)	Tcf7l2 Tcf4	Mus musculus (Mouse)	459	blood vessel development [GO:0001568]; bone mineralization [GO:0030282]; canonical Wnt signaling pathway [GO:0060070]; canonical Wnt signaling pathway involved in positive regulation of epithelial to mesenchymal transition [GO:0044334]; cell cycle arrest [GO:0007050]; cellular glucose homeostasis [GO:0001678]; cellular response to starvation [GO:0009267]; embryonic digestive tract morphogenesis […
TCF4	Q9NQB0	TF7L2_HUMAN	reviewed	Transcription factor 7-like 2 (HMG box transcription factor 4) (T-cell-specific transcription factor 4) (T-cell factor 4) (TCF-4) (hTCF-4)	TCF7L2 TCF4	Homo sapiens (Human)	619	Wnt signaling pathway, calcium modulating pathway [GO:0007223]; beta-catenin-TCF complex assembly [GO:1904837]; blood vessel development [GO:0001568]; canonical Wnt signaling pathway [GO:0060070]; canonical Wnt signaling pathway involved in positive regulation of epithelial to mesenchymal transition [GO:0044334]; cell cycle arrest [GO:0007050]; fat cell differentiation [GO:0045444]; glucose homeo…
Tcf12	P30985	HTF4_CHICK	reviewed	Transcription factor 12 (TCF-12) (Class A helix-loop-helix transcription factor GE1) (E-box-binding protein) (Transcription factor HTF-4) (Fragment)	TCF12 CTF4	Gallus gallus (Chicken)	657	positive regulation of neuron differentiation [GO:0045666]; positive regulation of transcription by RNA polymerase II [GO:0045944]
Tcf12	P51514	HTF4_RAT	reviewed	Transcription factor 12 (TCF-12) (DNA-binding protein HTF4) (E-box-binding protein) (Salivary-specific cAMP response element-binding protein alpha) (SCBP-alpha) (Transcription factor HTF-4)	Tcf12	Rattus norvegicus (Rat)	707	positive regulation of neuron differentiation [GO:0045666]; positive regulation of transcription by RNA polymerase II [GO:0045944]
Tcf12	Q28772	HTF4_PAPHA	reviewed	Transcription factor 12 (TCF-12) (DNA-binding protein HTF4) (E-box-binding protein) (Transcription factor HTF-4) (Fragment)	TCF12 HTF4	Papio hamadryas (Hamadryas baboon)	160	positive regulation of neuron differentiation [GO:0045666]
Tcf12	Q60420	HTF4_MESAU	reviewed	Transcription factor 12 (TCF-12) (Beta-cell E-box transcriptional activator 1) (BETA1) (DNA-binding protein HTF4) (E-box-binding protein) (Transcription factor HTF-4) (Fragment)	TCF12	Mesocricetus auratus (Golden hamster)	437	positive regulation of neuron differentiation [GO:0045666]
Tcf12	Q61286	HTF4_MOUSE	reviewed	Transcription factor 12 (TCF-12) (Class A helix-loop-helix transcription factor ME1) (DNA-binding protein HTF4) (E-box-binding protein) (Transcription factor HTF-4)	Tcf12 Alf1 Meb	Mus musculus (Mouse)	706	positive regulation of gene expression [GO:0010628]; positive regulation of neuron differentiation [GO:0045666]; positive regulation of transcription by RNA polymerase II [GO:0045944]; positive regulation of transcription, DNA-templated [GO:0045893]
Tcf12	Q99081	HTF4_HUMAN	reviewed	Transcription factor 12 (TCF-12) (Class B basic helix-loop-helix protein 20) (bHLHb20) (DNA-binding protein HTF4) (E-box-binding protein) (Transcription factor HTF-4)	TCF12 BHLHB20 HEB HTF4	Homo sapiens (Human)	682	immune response [GO:0006955]; muscle organ development [GO:0007517]; positive regulation of neuron differentiation [GO:0045666]; positive regulation of transcription by RNA polymerase II [GO:0045944]; regulation of hematopoietic stem cell differentiation [GO:1902036]; regulation of transcription by RNA polymerase II [GO:0006357]
ZBTB7A	O88939	ZBT7A_MOUSE	reviewed	Zinc finger and BTB domain-containing protein 7A (Leukemia/lymphoma-related factor) (POZ and Krueppel erythroid myeloid ontogenic factor) (POK erythroid myeloid ontogenic factor) (Pokemon)	Zbtb7a Lrf Zbtb7	Mus musculus (Mouse)	569	B cell differentiation [GO:0030183]; cartilage development [GO:0051216]; cellular response to DNA damage stimulus [GO:0006974]; chromatin organization [GO:0006325]; chromatin remodeling [GO:0006338]; double-strand break repair via classical nonhomologous end joining [GO:0097680]; erythrocyte maturation [GO:0043249]; fat cell differentiation [GO:0045444]; negative regulation of Notch signaling pat…
ZBTB7A	O93567	ZBT7A_CHICK	reviewed	Zinc finger and BTB domain-containing protein 7A (Leukemia/lymphoma-related factor) (cLRF)	ZBTB7A LRF ZBTB7	Gallus gallus (Chicken)	546	cellular response to DNA damage stimulus [GO:0006974]; chromatin remodeling [GO:0006338]; negative regulation of transcription, DNA-templated [GO:0045892]; regulation of transcription regulatory region DNA binding [GO:2000677]
ZBTB7A	O95365	ZBT7A_HUMAN	reviewed	Zinc finger and BTB domain-containing protein 7A (Factor binding IST protein 1) (FBI-1) (Factor that binds to inducer of short transcripts protein 1) (HIV-1 1st-binding protein 1) (Leukemia/lymphoma-related factor) (POZ and Krueppel erythroid myeloid ontogenic factor) (POK erythroid myeloid ontogenic factor) (Pokemon) (Pokemon 1) (TTF-I-interacting peptide 21) (TIP21) (Zinc finger protein 857A)	ZBTB7A FBI1 LRF ZBTB7 ZNF857A	Homo sapiens (Human)	584	B cell differentiation [GO:0030183]; cellular response to DNA damage stimulus [GO:0006974]; chromatin organization [GO:0006325]; chromatin remodeling [GO:0006338]; double-strand break repair via classical nonhomologous end joining [GO:0097680]; erythrocyte maturation [GO:0043249]; fat cell differentiation [GO:0045444]; negative regulation of Notch signaling pathway [GO:0045746]; negative regulati…
ZBTB7A	Q9QZ48	ZBT7A_RAT	reviewed	Zinc finger and BTB domain-containing protein 7A (Leukemia/lymphoma-related factor) (Osteoclast-derived zinc finger protein)	Zbtb7a Lrf Oczf Zbtb7	Rattus norvegicus (Rat)	569	B cell differentiation [GO:0030183]; chromatin remodeling [GO:0006338]; double-strand break repair via classical nonhomologous end joining [GO:0097680]; erythrocyte maturation [GO:0043249]; fat cell differentiation [GO:0045444]; negative regulation of Notch signaling pathway [GO:0045746]; negative regulation of androgen receptor signaling pathway [GO:0060766]; negative regulation of transcription…

## Sheet: Summary
rank	Motif ID	consensus	adj_p-value	Alternative Names	Organism	Biological Process GO	Biological Process GO	Biological Process GO	Biological Process GO	Biological Process GO	Biological Process GO	Biological Process GO	Biological Process GO	Biological Process GO	Biological Process GO	Biological Process GO	Biological Process GO	Biological Process GO	Biological Process GO	Biological Process GO	Biological Process GO	Biological Process GO	Biological Process GO	Biological Process GO	Biological Process GO	Biological Process GO	Biological Process GO	Biological Process GO	Biological Process GO	Biological Process GO	Biological Process GO	Biological Process GO	Biological Process GO	Biological Process GO	Biological Process GO	Biological Process GO	Biological Process GO	Biological Process GO	Biological Process GO	Biological Process GO	Biological Process GO	Biological Process GO	Biological Process GO	Biological Process GO	Biological Process GO	Biological Process GO	Biological Process GO	Biological Process GO	Biological Process GO
1	SP1	GCCCCKCCCCC	7.81e-13	SP1 TSFP1	Homo sapiens (Human)	'cellular response to insulin stimulus [GO:0032869]'	'positive regulation by host of viral transcription [GO:0043923]'	'positive regulation of angiogenesis [GO:0045766]'	'positive regulation of blood vessel endothelial cell migration [GO:0043536]'	'positive regulation of gene expression [GO:0010628]'	'positive regulation of hydrogen sulfide biosynthetic process [GO:1904828]'	'positive regulation of transcription by RNA polymerase II [GO:0045944]'	'positive regulation of transcription, DNA-templated [GO:0045893]'	'positive regulation of vascular endothelial cell proliferation [GO:1905564]'	'regulation of cholesterol biosynthetic process [GO:0045540]'	'regulation of phenotypic switching by transcription from RNA polymerase II promoter [GO:0100057]'	'regulation of transcription by RNA polymerase II [GO:0006357]'	'regulation of transcription, DNA-templated [GO:0006355]'	'response to hydroperoxide [GO:0033194]'	'rhythmic process [GO:0048511]'	'snRNA transcription by RNA polymerase II [GO:0042795]'	'viral process [GO:0016032]'
2	TFAP2B	YGCCCBVRGGCA	4.23e-12	TFAP2B	Homo sapiens (Human)	'aorta morphogenesis [GO:0035909]'	'calcium ion homeostasis [GO:0055074]'	'cellular ammonia homeostasis [GO:0097275]'	'cellular creatinine homeostasis [GO:0097276]'	'cellular urea homeostasis [GO:0097277]'	'collecting duct development [GO:0072044]'	'distal tubule development [GO:0072017]'	'ductus arteriosus closure [GO:0097070]'	'fat cell differentiation [GO:0045444]'	'forelimb morphogenesis [GO:0035136]'	'glucose homeostasis [GO:0042593]'	'glucose metabolic process [GO:0006006]'	'hindlimb morphogenesis [GO:0035137]'	'kidney development [GO:0001822]'	'magnesium ion homeostasis [GO:0010960]'	'metanephric nephron development [GO:0072210]'	'negative regulation of apoptotic process [GO:0043066]'	'negative regulation of cell population proliferation [GO:0008285]'	'negative regulation of cysteine-type endopeptidase activity involved in apoptotic process [GO:0043154]'	'negative regulation of neuron apoptotic process [GO:0043524]'	'negative regulation of transcription by RNA polymerase II [GO:0000122]'	'negative regulation of transcription, DNA-templated [GO:0045892]'	'phosphate ion homeostasis [GO:0055062]'	'positive regulation of cell population proliferation [GO:0008284]'	'positive regulation of neuron apoptotic process [GO:0043525]'	'positive regulation of transcription by RNA polymerase II [GO:0045944]'	'positive regulation of transcription, DNA-templated [GO:0045893]'	'positive regulation of urine volume [GO:0035810]'	'potassium ion homeostasis [GO:0055075]'	'regulation of BMP signaling pathway [GO:0030510]'	'regulation of cell differentiation [GO:0045595]'	'regulation of insulin secretion [GO:0050796]'	'regulation of transcription by RNA polymerase II [GO:0006357]'	'regulation of transcription, DNA-templated [GO:0006355]'	'renal water homeostasis [GO:0003091]'	'response to drug [GO:0042493]'	'retina layer formation [GO:0010842]'	'skin development [GO:0043588]'	'sodium ion homeostasis [GO:0055078]'	'sympathetic nervous system development [GO:0048485]'	'transcription by RNA polymerase II [GO:0006366]'
3	TFAP2C	YGCCYBVRGGCA	1.87e-11	TFAP2C	Homo sapiens (Human)	'cell-cell signaling [GO:0007267]'	'male gonad development [GO:0008584]'	'negative regulation of transcription by RNA polymerase II [GO:0000122]'	'positive regulation of transcription by RNA polymerase II [GO:0045944]'	'regulation of gene expression, epigenetic [GO:0040029]'	'regulation of transcription by RNA polymerase II [GO:0006357]'
4	TFAP2A	HGCCYSAGGCD	4.97e-11	TFAP2A AP2TF TFAP2	Homo sapiens (Human)	'bone morphogenesis [GO:0060349]'	'cellular response to iron ion [GO:0071281]'	'embryonic cranial skeleton morphogenesis [GO:0048701]'	'embryonic forelimb morphogenesis [GO:0035115]'	'eyelid development in camera-type eye [GO:0061029]'	'inner ear morphogenesis [GO:0042472]'	'kidney development [GO:0001822]'	'negative regulation of apoptotic process [GO:0043066]'	'negative regulation of cell population proliferation [GO:0008285]'	'negative regulation of reactive oxygen species metabolic process [GO:2000378]'	'negative regulation of transcription by RNA polymerase II [GO:0000122]'	'negative regulation of transcription by competitive promoter binding [GO:0010944]'	'negative regulation of transcription, DNA-templated [GO:0045892]'	'oculomotor nerve formation [GO:0021623]'	'optic cup structural organization [GO:0003409]'	'optic vesicle morphogenesis [GO:0003404]'	'positive regulation of bone mineralization [GO:0030501]'	'positive regulation of gene expression [GO:0010628]'	'positive regulation of neuron apoptotic process [GO:0043525]'	'positive regulation of tooth mineralization [GO:0070172]'	'positive regulation of transcription by RNA polymerase II [GO:0045944]'	'positive regulation of transcription, DNA-templated [GO:0045893]'	'regulation of cell differentiation [GO:0045595]'	'regulation of transcription by RNA polymerase II [GO:0006357]'	'retina layer formation [GO:0010842]'	'roof of mouth development [GO:0060021]'	'sensory perception of sound [GO:0007605]'	'trigeminal nerve development [GO:0021559]'
5	ZNF740	MCCCCCCCAC	8.99e-11	ZNF740 TB7	Homo sapiens (Human)	'positive regulation of transcription by RNA polymerase II [GO:0045944]'
6	TFAP2A(var.2)	YGCCCBVRGGCR	1.38e-10
7	TFAP2C(var.2)	HGCCTSAGGCD	2.61e-10
8	KLF16	GMCACGCCCCC	3.33e-10	KLF16 BTEB4 NSLP2	Homo sapiens (Human)	'dopamine receptor signaling pathway [GO:0007212]'	'regulation of transcription by RNA polymerase II [GO:0006357]'
9	SP3	VCCACGCCCMC	7.31e-10	SP3	Homo sapiens (Human)	'B cell differentiation [GO:0030183]'	'T cell differentiation [GO:0030217]'	'definitive hemopoiesis [GO:0060216]'	'embryonic camera-type eye morphogenesis [GO:0048596]'	'embryonic placenta development [GO:0001892]'	'embryonic process involved in female pregnancy [GO:0060136]'	'embryonic skeletal system development [GO:0048706]'	'enucleate erythrocyte differentiation [GO:0043353]'	'granulocyte differentiation [GO:0030851]'	'liver development [GO:0001889]'	'lung development [GO:0030324]'	'megakaryocyte differentiation [GO:0030219]'	'monocyte differentiation [GO:0030224]'	'natural killer cell differentiation [GO:0001779]'	'negative regulation of transcription, DNA-templated [GO:0045892]'	'ossification [GO:0001503]'	'positive regulation of transcription by RNA polymerase II [GO:0045944]'	'positive regulation of transcription, DNA-templated [GO:0045893]'	'regulation of transcription by RNA polymerase II [GO:0006357]'	'regulation of transcription, DNA-templated [GO:0006355]'	'trophectodermal cell differentiation [GO:0001829]'
10	TFAP2B(var.2)	HGCCTSAGGCD	7.66e-10
11	TFDP1	VSGCGGGAAVN	3.19e-08	TFDP1 DP1	Homo sapiens (Human)	'DNA damage response, signal transduction by p53 class mediator resulting in cell cycle arrest [GO:0006977]'	'anoikis [GO:0043276]'	'epidermis development [GO:0008544]'	'negative regulation of G0 to G1 transition [GO:0070317]'	'negative regulation of fat cell proliferation [GO:0070345]'	'positive regulation of protein insertion into mitochondrial membrane involved in apoptotic signaling pathway [GO:1900740]'	'positive regulation of transcription by RNA polymerase II [GO:0045944]'	'regulation of DNA biosynthetic process [GO:2000278]'	'regulation of transcription by RNA polymerase II [GO:0006357]'	'regulation of transcription involved in G1/S transition of mitotic cell cycle [GO:0000083]'
12	KLF5	GCCCCDCCCH	4.17e-08	KLF5 BTEB2 CKLF IKLF	Homo sapiens (Human)	'angiogenesis [GO:0001525]'	'cell-cell signaling via exosome [GO:0099156]'	'cellular response to leukemia inhibitory factor [GO:1990830]'	'cellular response to organic cyclic compound [GO:0071407]'	'cellular response to peptide [GO:1901653]'	'intestinal epithelial cell development [GO:0060576]'	'microvillus assembly [GO:0030033]'	'myotube differentiation involved in skeletal muscle regeneration [GO:0014908]'	'negative regulation of transcription by RNA polymerase II [GO:0000122]'	'positive regulation of cell population proliferation [GO:0008284]'	'positive regulation of fat cell differentiation [GO:0045600]'	'positive regulation of pri-miRNA transcription by RNA polymerase II [GO:1902895]'	'positive regulation of transcription by RNA polymerase II [GO:0045944]'	'positive regulation of transcription by transcription factor localization [GO:0061586]'	'regulation of microvillus assembly [GO:0032534]'	'regulation of transcription by RNA polymerase II [GO:0006357]'	'satellite cell activation involved in skeletal muscle regeneration [GO:0014901]'	'skeletal muscle satellite cell differentiation [GO:0014816]'	'transcription by RNA polymerase II [GO:0006366]'	'transcription by RNA polymerase II [GO:0006366]'
13	SP2	GYCCCGCCYCYBSSS	5.4e-08	SP2 KIAA0048	Homo sapiens (Human)	'immune response [GO:0006955]'	'multicellular organism growth [GO:0035264]'	'negative regulation of transcription by RNA polymerase II [GO:0000122]'	'regulation of transcription by RNA polymerase II [GO:0006357]'
14	MEME-2	GGGSDSDGGRGSSNGGGRSDG	6.74e-07
15	KLF9	VSCCACACCCACH	7.96e-07	KLF9 BTEB BTEB1	Homo sapiens (Human)	'cellular response to cortisol stimulus [GO:0071387]'	'cellular response to thyroid hormone stimulus [GO:0097067]'	'circadian rhythm [GO:0007623]'	'negative regulation of keratinocyte proliferation [GO:0010839]'	'regulation of transcription by RNA polymerase II [GO:0006357]'
16	SP8	RCCACGCCCMCY	1.41e-06	SP8	Homo sapiens (Human)	'dorsal/ventral pattern formation [GO:0009953]'	'embryonic limb morphogenesis [GO:0030326]'	'proximal/distal pattern formation [GO:0009954]'	'regulation of transcription by RNA polymerase II [GO:0006357]'
17	ESR2	AGGTCASVNTGMCCY	1.82e-06	ESR2 ESTRB NR3A2	Homo sapiens (Human)	'cell-cell signaling [GO:0007267]'	'cellular response to estradiol stimulus [GO:0071392]'	'intracellular estrogen receptor signaling pathway [GO:0030520]'	'negative regulation of cell growth [GO:0030308]'	'negative regulation of transcription by RNA polymerase II [GO:0000122]'	'positive regulation of DNA-binding transcription factor activity [GO:0051091]'	'positive regulation of transcription by RNA polymerase II [GO:0045944]'	'positive regulation of transcription, DNA-templated [GO:0045893]'	'regulation of transcription, DNA-templated [GO:0006355]'	'signal transduction [GO:0007165]'	'transcription initiation from RNA polymerase II promoter [GO:0006367]'
18	ASCL1	VSAGCAGCTGSNN	2.38e-06	ASCL1 ASH1 BHLHA46 HASH1	Homo sapiens (Human)	'Notch signaling pathway [GO:0007219]'	'adrenal chromaffin cell differentiation [GO:0061104]'	'carotid body glomus cell differentiation [GO:0061103]'	'cell maturation [GO:0048469]'	'cellular response to magnetism [GO:0071259]'	'central nervous system neuron development [GO:0021954]'	'cerebral cortex GABAergic interneuron differentiation [GO:0021892]'	'cerebral cortex development [GO:0021987]'	'commitment of neuronal cell to specific neuron type in forebrain [GO:0021902]'	'heart development [GO:0007507]'	'lung epithelial cell differentiation [GO:0060487]'	'lung neuroendocrine cell differentiation [GO:0061100]'	'musculoskeletal movement, spinal reflex action [GO:0050883]'	'negative regulation of apoptotic process [GO:0043066]'	'negative regulation of neuron differentiation [GO:0045665]'	'negative regulation of transcription by RNA polymerase II [GO:0000122]'	'negative regulation of transcription, DNA-templated [GO:0045892]'	'neuroblast fate determination [GO:0007400]'	'neuroblast proliferation [GO:0007405]'	'neurogenesis [GO:0022008]'	'neuron development [GO:0048666]'	'neuron differentiation [GO:0030182]'	'neuron fate commitment [GO:0048663]'	'neuron fate specification [GO:0048665]'	'neuron migration [GO:0001764]'	'noradrenergic neuron development [GO:0003358]'	'noradrenergic neuron fate commitment [GO:0003359]'	'olfactory pit development [GO:0060166]'	'oligodendrocyte development [GO:0014003]'	'positive regulation of Notch signaling pathway [GO:0045747]'	'positive regulation of cell cycle [GO:0045787]'	'positive regulation of neural precursor cell proliferation [GO:2000179]'	'positive regulation of neuron apoptotic process [GO:0043525]'	'positive regulation of neuron differentiation [GO:0045666]'	'positive regulation of transcription by RNA polymerase II [GO:0045944]'	'regulation of epithelial cell differentiation [GO:0030856]'	'regulation of gene expression [GO:0010468]'	'regulation of mitotic cell cycle [GO:0007346]'	'regulation of neurogenesis [GO:0050767]'	'regulation of timing of subpallium neuron differentiation [GO:0060165]'	'regulation of transcription by RNA polymerase II [GO:0006357]'	'response to epidermal growth factor [GO:0070849]'	'response to folic acid [GO:0051593]'	'response to lithium ion [GO:0010226]'
19	Hes1	SVCACGYGHN	3.86e-06	HES1 BHLHB39 HL HRY	'Homo sapiens (Human)'	'Notch signaling pathway [GO:0007219]'	'S-shaped body morphogenesis [GO:0072050]'	'adenohypophysis development [GO:0021984]'	'anterior/posterior pattern specification [GO:0009952]'	'artery morphogenesis [GO:0048844]'	'ascending aorta morphogenesis [GO:0035910]'	'cardiac neural crest cell development involved in outflow tract morphogenesis [GO:0061309]'	'cell adhesion [GO:0007155]'	'cell differentiation [GO:0030154]'	'cell maturation [GO:0048469]'	'cell migration [GO:0016477]'	'cell morphogenesis involved in neuron differentiation [GO:0048667]'	'cochlea development [GO:0090102]'	'comma-shaped body morphogenesis [GO:0072049]'	'common bile duct development [GO:0061009]'	'embryonic heart tube morphogenesis [GO:0003143]'	'establishment of epithelial cell polarity [GO:0090162]'	'forebrain radial glial cell differentiation [GO:0021861]'	'glomerulus vasculature development [GO:0072012]'	'hindbrain morphogenesis [GO:0021575]'	'inner ear receptor cell stereocilium organization [GO:0060122]'	'labyrinthine layer blood vessel development [GO:0060716]'	'lateral inhibition [GO:0046331]'	'liver development [GO:0001889]'	'lung development [GO:0030324]'	'metanephric nephron tubule morphogenesis [GO:0072282]'	'midbrain development [GO:0030901]'	'midbrain-hindbrain boundary morphogenesis [GO:0021555]'	'negative regulation of cell fate determination [GO:1905934]'	'negative regulation of forebrain neuron differentiation [GO:2000978]'	'negative regulation of glial cell proliferation [GO:0060253]'	'negative regulation of inner ear auditory receptor cell differentiation [GO:0045608]'	'negative regulation of neuron differentiation [GO:0045665]'	'negative regulation of oligodendrocyte differentiation [GO:0048715]'	'negative regulation of pancreatic A cell differentiation [GO:2000227]'	'negative regulation of pro-B cell differentiation [GO:2000974]'	'negative regulation of stem cell differentiation [GO:2000737]'	'negative regulation of stomach neuroendocrine cell differentiation [GO:0061106]'	'negative regulation of transcription by RNA polymerase II [GO:0000122]'	'negative regulation of transcription, DNA-templated [GO:0045892]'	'nervous system development [GO:0007399]'	'neuronal stem cell population maintenance [GO:0097150]'	'oculomotor nerve development [GO:0021557]'	'outflow tract morphogenesis [GO:0003151]'
20	Arid3b	ATATTAATWAN	7.68e-06	ARID3B BDP DRIL2	Mus musculus (Mouse)	'multicellular organism development [GO:0007275]'	'positive regulation of transcription by RNA polymerase II [GO:0045944]'
21	EGR4	NHMCGCCCACGCAHWT	8.56e-06	EGR4	Homo sapiens (Human)	'cellular response to growth factor stimulus [GO:0071363]'	'positive regulation of cell population proliferation [GO:0008284]'	'positive regulation of transcription by RNA polymerase II [GO:0045944]'	'regulation of transcription by RNA polymerase II [GO:0006357]'
22	DREME-4	BCCTGGG	1.29e-05
23	THAP1	YTGCCCDBA	1.89e-05	THAP1	Homo sapiens (Human)	'cell cycle [GO:0007049]'	'endothelial cell proliferation [GO:0001935]'	'negative regulation of transcription by RNA polymerase II [GO:0000122]'	'regulation of mitotic cell cycle [GO:0007346]'	'regulation of transcription, DNA-templated [GO:0006355]'	'transcription, DNA-templated [GO:0006351]'
24	Zfx	SSSGCCBVGGCCTS	1.93e-05	Zfx	Mus musculus (Mouse)	'fertilization [GO:0009566]'	'germ cell development [GO:0007281]'	'homeostasis of number of cells [GO:0048872]'	'multicellular organism growth [GO:0035264]'	'oocyte development [GO:0048599]'	'ovarian follicle development [GO:0001541]'	'parental behavior [GO:0060746]'	'post-embryonic development [GO:0009791]'	'regulation of transcription, DNA-templated [GO:0006355]'	'spermatogenesis [GO:0007283]'
25	KLF4	MCACACCCTNN	4.1e-05	KLF4 EZF GKLF	Homo sapiens (Human)	'canonical Wnt signaling pathway [GO:0060070]'	'cellular response to cycloheximide [GO:0071409]'	'cellular response to growth factor stimulus [GO:0071363]'	'cellular response to hydrogen peroxide [GO:0070301]'	'cellular response to laminar fluid shear stress [GO:0071499]'	'cellular response to leukemia inhibitory factor [GO:1990830]'	'cellular response to peptide [GO:1901653]'	'cellular response to retinoic acid [GO:0071300]'	'epidermal cell differentiation [GO:0009913]'	'epidermis morphogenesis [GO:0048730]'	'fat cell differentiation [GO:0045444]'	'mesodermal cell fate determination [GO:0007500]'	'negative regulation of ERK1 and ERK2 cascade [GO:0070373]'	'negative regulation of G1/S transition of mitotic cell cycle [GO:2000134]'	'negative regulation of NF-kappaB transcription factor activity [GO:0032088]'	'negative regulation of angiogenesis [GO:0016525]'	'negative regulation of cell migration involved in sprouting angiogenesis [GO:0090051]'	'negative regulation of cell population proliferation [GO:0008285]'	'negative regulation of chemokine (C-X-C motif) ligand 2 production [GO:2000342]'	'negative regulation of cysteine-type endopeptidase activity involved in apoptotic process [GO:0043154]'	'negative regulation of gene expression [GO:0010629]'	'negative regulation of heterotypic cell-cell adhesion [GO:0034115]'	'negative regulation of inflammatory response [GO:0050728]'	'negative regulation of interleukin-8 biosynthetic process [GO:0045415]'	'negative regulation of leukocyte adhesion to arterial endothelial cell [GO:1904998]'	'negative regulation of muscle hyperplasia [GO:0014740]'	'negative regulation of phosphatidylinositol 3-kinase signaling [GO:0014067]'	'negative regulation of protein kinase B signaling [GO:0051898]'	'negative regulation of response to cytokine stimulus [GO:0060761]'	'negative regulation of smooth muscle cell proliferation [GO:0048662]'	'negative regulation of transcription by RNA polymerase II [GO:0000122]'	'negative regulation of transcription, DNA-templated [GO:0045892]'	'positive regulation of cellular protein metabolic process [GO:0032270]'	'positive regulation of core promoter binding [GO:1904798]'	'positive regulation of gene expression [GO:0010628]'	'positive regulation of hemoglobin biosynthetic process [GO:0046985]'	'positive regulation of nitric oxide biosynthetic process [GO:0045429]'	'positive regulation of protein metabolic process [GO:0051247]'	'positive regulation of sprouting angiogenesis [GO:1903672]'	'positive regulation of telomerase activity [GO:0051973]'	'positive regulation of transcription by RNA polymerase II [GO:0045944]'	'positive regulation of transcription, DNA-templated [GO:0045893]'	'post-embryonic camera-type eye development [GO:0031077]'	'post-embryonic hemopoiesis [GO:0035166]'
26	Klf1	RRCCACACCCW	7.11e-05	KLF1 EKLF	Homo sapiens (Human)	'cellular response to peptide [GO:1901653]'	'erythrocyte differentiation [GO:0030218]'	'maternal process involved in female pregnancy [GO:0060135]'	'positive regulation of transcription by RNA polymerase II [GO:0045944]'	'positive regulation of transcription, DNA-templated [GO:0045893]'	'regulation of transcription by RNA polymerase II [GO:0006357]'	'regulation of transcription, DNA-templated [GO:0006355]'
27	ZBTB7C	RCGACCACCGAN	8.31e-05	ZBTB7C APM1 ZBTB36 ZNF857C	Homo sapiens (Human)	'negative regulation of cell population proliferation [GO:0008285]'	'positive regulation of fat cell differentiation [GO:0045600]'	'positive regulation of transcription by RNA polymerase II [GO:0045944]'	'regulation of RNA polymerase II regulatory region sequence-specific DNA binding [GO:1903025]'
28	ZNF263	GGAGGAGGRRGRGGRGGRRGR	9.19e-05	ZNF263 FPM315 ZKSCAN12	Homo sapiens (Human)	'negative regulation of transcription by RNA polymerase II [GO:0000122]'	'negative regulation of transcription, DNA-templated [GO:0045892]'	'regulation of transcription, DNA-templated [GO:0006355]'
29	KLF14	KRCCACGCCCMCYT	0.000185	KLF14 BTEB5	Homo sapiens (Human)	'positive regulation of sphingolipid mediated signaling pathway [GO:1902070]'	'positive regulation of transcription by RNA polymerase II [GO:0045944]'	'regulation of transcription by RNA polymerase II [GO:0006357]'
30	MZF1	BGGGGA	0.000203	MZF1 MZF ZNF42 ZSCAN6	Homo sapiens (Human)	'negative regulation of transcription by RNA polymerase II [GO:0000122]'	'positive regulation of transcription by RNA polymerase II [GO:0045944]'	'regulation of transcription, DNA-templated [GO:0006355]'
31	E2F6	RGGCGGGARRV	0.000216	E2F6	Homo sapiens (Human)	'negative regulation of G0 to G1 transition [GO:0070317]'	'negative regulation of transcription by RNA polymerase II [GO:0000122]'	'positive regulation of transcription by RNA polymerase II [GO:0045944]'	'regulation of cell cycle [GO:0051726]'	'regulation of transcription involved in G1/S transition of mitotic cell cycle [GO:0000083]'
32	Tcfl5	NBCDCGHGVN	0.000219	TCFL5 CHA E2BP1	Homo sapiens (Human)	'cell differentiation [GO:0030154]'	'multicellular organism development [GO:0007275]'	'negative regulation of transcription by RNA polymerase II [GO:0000122]'	'regulation of cell differentiation [GO:0045595]'	'regulation of cell population proliferation [GO:0042127]'	'regulation of transcription, DNA-templated [GO:0006355]'	'spermatogenesis [GO:0007283]'	'transcription by RNA polymerase II [GO:0006366]'
33	POU4F3	RTGMATWATTAATGAR	0.000237	POU4F3 BRN3C	Homo sapiens (Human)	'axon extension [GO:0048675]'	'inner ear auditory receptor cell differentiation [GO:0042491]'	'inner ear morphogenesis [GO:0042472]'	'neuromuscular process controlling balance [GO:0050885]'	'neuron apoptotic process [GO:0051402]'	'positive regulation of transcription by RNA polymerase II [GO:0045944]'	'retinal ganglion cell axon guidance [GO:0031290]'	'sensory perception of sound [GO:0007605]'	'vestibulocochlear nerve development [GO:0021562]'	'visual perception [GO:0007601]'
34	TCF3	HRCACCTGBN	0.000259	TCF3 BHLHB21 E2A ITF1	Homo sapiens (Human)	'B cell differentiation [GO:0030183]'	'B cell lineage commitment [GO:0002326]'	'immunoglobulin V(D)J recombination [GO:0033152]'	'negative regulation of transcription by RNA polymerase II [GO:0000122]'	'positive regulation of B cell proliferation [GO:0030890]'	'positive regulation of DNA-binding transcription factor activity [GO:0051091]'	'positive regulation of cell cycle [GO:0045787]'	'positive regulation of muscle cell differentiation [GO:0051149]'	'positive regulation of neuron differentiation [GO:0045666]'	'positive regulation of transcription by RNA polymerase II [GO:0045944]'	'positive regulation of transcription, DNA-templated [GO:0045893]'	'regulation of G1/S transition of mitotic cell cycle [GO:2000045]'	'regulation of hematopoietic stem cell differentiation [GO:1902036]'	'regulation of transcription, DNA-templated [GO:0006355]'	'transcription, DNA-templated [GO:0006351]'
35	NR2C2	VGRGGTCARAGGTCA	0.000279	NR2C2 TAK1 TR4	Homo sapiens (Human)	'anatomical structure development [GO:0048856]'	'cell differentiation [GO:0030154]'	'nervous system development [GO:0007399]'	'positive regulation of embryonic development [GO:0040019]'	'positive regulation of transcription by RNA polymerase II [GO:0045944]'	'regulation of transcription by RNA polymerase II [GO:0006357]'	'regulation of transcription, DNA-templated [GO:0006355]'	'spermatogenesis [GO:0007283]'	'transcription initiation from RNA polymerase II promoter [GO:0006367]'
36	ZIC4	GRCCCCCCGCKGYGH	0.00032	ZIC4	Homo sapiens (Human)	'central nervous system development [GO:0007417]'
37	DREME-8	CCCCWCCC	0.000353
38	PAX5	RRGCGTGACCNN	0.000423	PAX5	Homo sapiens (Human)	'adult behavior [GO:0030534]'	'aging [GO:0007568]'	'animal organ morphogenesis [GO:0009887]'	'cerebral cortex development [GO:0021987]'	'embryonic cranial skeleton morphogenesis [GO:0048701]'	'humoral immune response [GO:0006959]'	'lateral ventricle development [GO:0021670]'	'multicellular organism development [GO:0007275]'	'negative regulation of histone H3-K9 methylation [GO:0051573]'	'negative regulation of transcription by RNA polymerase II [GO:0000122]'	'regulation of B cell receptor signaling pathway [GO:0050855]'	'skeletal muscle cell differentiation [GO:0035914]'	'spermatogenesis [GO:0007283]'	'transcription by RNA polymerase II [GO:0006366]'
39	Pparg::Rxra	STRGGGCARAGGKCA	0.000431
				PPARG NR1C3	Homo sapiens (Human)	'activation of cysteine-type endopeptidase activity involved in apoptotic process [GO:0006919]'	'animal organ regeneration [GO:0031100]'	'cell differentiation [GO:0030154]'	'cell fate commitment [GO:0045165]'	'cell maturation [GO:0048469]'	'cellular response to hyperoxia [GO:0071455]'	'cellular response to insulin stimulus [GO:0032869]'	'cellular response to low-density lipoprotein particle stimulus [GO:0071404]'	'cellular response to prostaglandin E stimulus [GO:0071380]'	'cellular response to retinoic acid [GO:0071300]'	'cellular response to vitamin E [GO:0071306]'	'epithelial cell differentiation [GO:0030855]'	'fatty acid metabolic process [GO:0006631]'	'fatty acid oxidation [GO:0019395]'	'glucose homeostasis [GO:0042593]'	'heart development [GO:0007507]'	'hormone-mediated signaling pathway [GO:0009755]'	'innate immune response [GO:0045087]'	'lipid homeostasis [GO:0055088]'	'lipid metabolic process [GO:0006629]'	'lipoprotein transport [GO:0042953]'	'long-chain fatty acid transport [GO:0015909]'	'low-density lipoprotein particle receptor biosynthetic process [GO:0045713]'	'macrophage derived foam cell differentiation [GO:0010742]'	'monocyte differentiation [GO:0030224]'	'multicellular organism development [GO:0007275]'	'negative regulation of acute inflammatory response [GO:0002674]'	'negative regulation of angiogenesis [GO:0016525]'	'negative regulation of blood vessel endothelial cell migration [GO:0043537]'	'negative regulation of cell growth [GO:0030308]'	'negative regulation of cholesterol storage [GO:0010887]'	'negative regulation of collagen biosynthetic process [GO:0032966]'	'negative regulation of gene silencing by miRNA [GO:0060965]'	'negative regulation of interferon-gamma-mediated signaling pathway [GO:0060336]'	'negative regulation of macrophage derived foam cell differentiation [GO:0010745]'	'negative regulation of pancreatic stellate cell proliferation [GO:2000230]'	'negative regulation of receptor biosynthetic process [GO:0010871]'	'negative regulation of sequestering of triglyceride [GO:0010891]'	'negative regulation of smooth muscle cell proliferation [GO:0048662]'	'negative regulation of telomerase activity [GO:0051974]'	'negative regulation of transcription by RNA polymerase II [GO:0000122]'	'negative regulation of transcription, DNA-templated [GO:0045892]'	'negative regulation of vascular endothelial cell proliferation [GO:1905563]'	'negative regulation of vascular smooth muscle cell proliferation [GO:1904706]'
				RXRA NR2B1	Homo sapiens (Human)	'anatomical structure development [GO:0048856]'	'bile acid and bile salt transport [GO:0015721]'	'camera-type eye development [GO:0043010]'	'cardiac muscle cell proliferation [GO:0060038]'	'cell differentiation [GO:0030154]'	'cholesterol metabolic process [GO:0008203]'	'embryo implantation [GO:0007566]'	'in utero embryonic development [GO:0001701]'	'maternal placenta development [GO:0001893]'	'modulation by virus of host morphology or physiology [GO:0019048]'	'negative regulation of transcription by RNA polymerase II [GO:0000122]'	'peroxisome proliferator activated receptor signaling pathway [GO:0035357]'	'positive regulation of transcription by RNA polymerase II [GO:0045944]'	'positive regulation of translational initiation by iron [GO:0045994]'	'protein homotetramerization [GO:0051289]'	'regulation of branching involved in prostate gland morphogenesis [GO:0060687]'	'regulation of lipid metabolic process [GO:0019216]'	'regulation of transcription by RNA polymerase II [GO:0006357]'	'response to retinoic acid [GO:0032526]'	'retinoic acid receptor signaling pathway [GO:0048384]'	'secretory columnal luminar epithelial cell differentiation involved in prostate glandular acinus development [GO:0060528]'	'transcription initiation from RNA polymerase II promoter [GO:0006367]'	'ventricular cardiac muscle cell differentiation [GO:0055012]'	'ventricular cardiac muscle tissue morphogenesis [GO:0055010]'	'vitamin metabolic process [GO:0006766]'
40	CTCFL	CRSCAGGGGGCRSB	0.000478	CTCFL BORIS	Homo sapiens (Human)	'DNA methylation involved in gamete generation [GO:0043046]'	'cell cycle [GO:0007049]'	'histone methylation [GO:0016571]'	'positive regulation of gene expression [GO:0010628]'	'positive regulation of transcription by RNA polymerase II [GO:0045944]'	'positive regulation of transcription, DNA-templated [GO:0045893]'	'regulation of gene expression by genetic imprinting [GO:0006349]'	'regulation of histone H3-K4 methylation [GO:0051569]'
41	ZNF354C	MTCCAC	0.000518	ZNF354C KID3	Homo sapiens (Human)	'regulation of transcription by RNA polymerase II [GO:0006357]'
42	ZNF384	DNWMAAAAAAAA	0.000826	Znf384 Ciz Nmp4 Zfp384	Rattus norvegicus (Rat)	'nucleocytoplasmic transport [GO:0006913]'	'positive regulation of protein secretion [GO:0050714]'	'positive regulation of transcription by RNA polymerase II [GO:0045944]'
43	HIC2	RTGCCCRSB	0.00102	HIC2 HRG22 KIAA1020 ZBTB30	Homo sapiens (Human)	'negative regulation of transcription, DNA-templated [GO:0045892]'
44	CTCF	YGRCCASYAGRKGGCRSYR	0.0012	CTCF	Homo sapiens (Human)	'DNA methylation [GO:0006306]'	'chromosome segregation [GO:0007059]'	'maintenance of DNA methylation [GO:0010216]'	'negative regulation of cell population proliferation [GO:0008285]'	'negative regulation of transcription by RNA polymerase II [GO:0000122]'	'negative regulation of transcription, DNA-templated [GO:0045892]'	'nucleosome positioning [GO:0016584]'	'positive regulation of gene expression [GO:0010628]'	'positive regulation of transcription by RNA polymerase II [GO:0045944]'	'positive regulation of transcription, DNA-templated [GO:0045893]'	'protein localization to chromosome, centromeric region [GO:0071459]'	'regulation of centromeric sister chromatid cohesion [GO:0070602]'	'regulation of gene expression by genetic imprinting [GO:0006349]'	'regulation of gene expression, epigenetic [GO:0040029]'	'regulation of histone acetylation [GO:0035065]'	'regulation of histone methylation [GO:0031060]'	'regulation of molecular function, epigenetic [GO:0040030]'
45	DREME-16	CAGCAKC	0.00121
46	E2F4	GGGCGGGAARN	0.0014	E2F4	Homo sapiens (Human)	'DNA damage response, signal transduction by p53 class mediator resulting in cell cycle arrest [GO:0006977]'	'animal organ morphogenesis [GO:0009887]'	'blood circulation [GO:0008015]'	'cell volume homeostasis [GO:0006884]'	'centriole assembly [GO:0098534]'	'epithelial cell development [GO:0002064]'	'motile cilium assembly [GO:0044458]'	'multi-ciliated epithelial cell differentiation [GO:1903251]'	'negative regulation of transcription by RNA polymerase II [GO:0000122]'	'positive regulation of transcription by RNA polymerase II [GO:0045944]'	'regulation of cell cycle [GO:0051726]'	'regulation of cell population proliferation [GO:0042127]'	'regulation of transcription from RNA polymerase II promoter in response to UV-induced DNA damage [GO:0010767]'	'regulation of transcription involved in G1/S transition of mitotic cell cycle [GO:0000083]'	'response to organonitrogen compound [GO:0010243]'
47	ARNT::HIF1A	VBACGTGC	0.00148
				ARNT BHLHE2	Homo sapiens (Human)	'cell differentiation [GO:0030154]'	'embryonic placenta development [GO:0001892]'	'mRNA transcription by RNA polymerase II [GO:0042789]'	'positive regulation of endothelial cell proliferation [GO:0001938]'	'positive regulation of erythrocyte differentiation [GO:0045648]'	'positive regulation of glycolytic process [GO:0045821]'	'positive regulation of hormone biosynthetic process [GO:0046886]'	'positive regulation of protein sumoylation [GO:0033235]'	'positive regulation of transcription by RNA polymerase II [GO:0045944]'	'positive regulation of transcription, DNA-templated [GO:0045893]'	'positive regulation of vascular endothelial growth factor production [GO:0010575]'	'positive regulation of vascular endothelial growth factor receptor signaling pathway [GO:0030949]'	'regulation of transcription from RNA polymerase II promoter in response to hypoxia [GO:0061418]'	'regulation of transcription from RNA polymerase II promoter in response to oxidative stress [GO:0043619]'	'response to hypoxia [GO:0001666]'	'transcription, DNA-templated [GO:0006351]'	'xenobiotic metabolic process [GO:0006805]'
				HIF1A BHLHE78 MOP1 PASD8	Homo sapiens (Human)	'B-1 B cell homeostasis [GO:0001922]'	'angiogenesis [GO:0001525]'	'axonal transport of mitochondrion [GO:0019896]'	'cardiac ventricle morphogenesis [GO:0003208]'	'cartilage development [GO:0051216]'	'cellular iron ion homeostasis [GO:0006879]'	'cellular response to hypoxia [GO:0071456]'	'cellular response to interleukin-1 [GO:0071347]'	'cerebral cortex development [GO:0021987]'	'collagen metabolic process [GO:0032963]'	'connective tissue replacement involved in inflammatory response wound healing [GO:0002248]'	'cytokine-mediated signaling pathway [GO:0019221]'	'digestive tract morphogenesis [GO:0048546]'	'dopaminergic neuron differentiation [GO:0071542]'	'elastin metabolic process [GO:0051541]'	'embryonic hemopoiesis [GO:0035162]'	'embryonic placenta development [GO:0001892]'	'epithelial cell differentiation involved in mammary gland alveolus development [GO:0061030]'	'epithelial to mesenchymal transition [GO:0001837]'	'glucose homeostasis [GO:0042593]'	'heart looping [GO:0001947]'	'hemoglobin biosynthetic process [GO:0042541]'	'hypoxia-inducible factor-1alpha signaling pathway [GO:0097411]'	'intestinal epithelial cell maturation [GO:0060574]'	'iris morphogenesis [GO:0061072]'	'lactate metabolic process [GO:0006089]'	'lactation [GO:0007595]'	'mRNA transcription by RNA polymerase II [GO:0042789]'	'muscle cell cellular homeostasis [GO:0046716]'	'negative regulation of TOR signaling [GO:0032007]'	'negative regulation of bone mineralization [GO:0030502]'	'negative regulation of gene expression [GO:0010629]'	'negative regulation of growth [GO:0045926]'	'negative regulation of mesenchymal cell apoptotic process [GO:2001054]'	'negative regulation of oxidative stress-induced neuron intrinsic apoptotic signaling pathway [GO:1903377]'	'negative regulation of reactive oxygen species metabolic process [GO:2000378]'	'negative regulation of thymocyte apoptotic process [GO:0070244]'	'neural crest cell migration [GO:0001755]'	'neural fold elevation formation [GO:0021502]'	'outflow tract morphogenesis [GO:0003151]'	'oxygen homeostasis [GO:0032364]'	'positive regulation of angiogenesis [GO:0045766]'	'positive regulation of autophagy of mitochondrion [GO:1903599]'	'positive regulation of blood vessel endothelial cell migration [GO:0043536]'
48	EGR3	HHMCGCCCACGCAHH	0.00197	EGR3 PILOT	Homo sapiens (Human)	'cell migration involved in sprouting angiogenesis [GO:0002042]'	'cellular response to fibroblast growth factor stimulus [GO:0044344]'	'cellular response to growth factor stimulus [GO:0071363]'	'cellular response to vascular endothelial growth factor stimulus [GO:0035924]'	'circadian rhythm [GO:0007623]'	'endothelial cell chemotaxis [GO:0035767]'	'muscle organ development [GO:0007517]'	'negative regulation of apoptotic process [GO:0043066]'	'neuromuscular synaptic transmission [GO:0007274]'	'peripheral nervous system development [GO:0007422]'	'positive regulation of T cell differentiation in thymus [GO:0033089]'	'positive regulation of endothelial cell proliferation [GO:0001938]'	'positive regulation of transcription by RNA polymerase II [GO:0045944]'	'regulation of gamma-delta T cell differentiation [GO:0045586]'	'regulation of transcription by RNA polymerase II [GO:0006357]'
49	GCM2	BATGCGGGTR	0.00353	GCM2 GCMB	Homo sapiens (Human)	'cellular calcium ion homeostasis [GO:0006874]'	'cellular phosphate ion homeostasis [GO:0030643]'	'multicellular organism development [GO:0007275]'	'parathyroid gland development [GO:0060017]'	'transcription by RNA polymerase II [GO:0006366]'
50	Arid3a	ATYAAA	0.00475	ARID3A DRIL1 DRIL3 DRX E2FBP1	Homo sapiens (Human)	'DNA damage response, signal transduction by p53 class mediator resulting in cell cycle arrest [GO:0006977]'
51	MYC	NNCCACGTGCNB	0.00575	MYC BHLHE39	Homo sapiens (Human)	'ERK1 and ERK2 cascade [GO:0070371]'	'G1/S transition of mitotic cell cycle [GO:0000082]'	'MAPK cascade [GO:0000165]'	'Notch signaling pathway [GO:0007219]'	'beta-catenin-TCF complex assembly [GO:1904837]'	'branching involved in ureteric bud morphogenesis [GO:0001658]'	'cell cycle arrest [GO:0007050]'	'cellular iron ion homeostasis [GO:0006879]'	'cellular response to DNA damage stimulus [GO:0006974]'	'cellular response to UV [GO:0034644]'	'cellular response to drug [GO:0035690]'	'cellular response to hypoxia [GO:0071456]'	'chromatin remodeling [GO:0006338]'	'chromosome organization [GO:0051276]'	'cytokine-mediated signaling pathway [GO:0019221]'	'energy reserve metabolic process [GO:0006112]'	'fibroblast apoptotic process [GO:0044346]'	'negative regulation of apoptotic process [GO:0043066]'	'negative regulation of cell division [GO:0051782]'	'negative regulation of fibroblast proliferation [GO:0048147]'	'negative regulation of monocyte differentiation [GO:0045656]'	'negative regulation of stress-activated MAPK cascade [GO:0032873]'	'negative regulation of transcription by RNA polymerase II [GO:0000122]'	'oxygen transport [GO:0015671]'	'positive regulation of DNA biosynthetic process [GO:2000573]'	'positive regulation of DNA methylation [GO:1905643]'	'positive regulation of cell population proliferation [GO:0008284]'	'positive regulation of cysteine-type endopeptidase activity involved in apoptotic process [GO:0043280]'	'positive regulation of epithelial cell proliferation [GO:0050679]'	'positive regulation of fibroblast proliferation [GO:0048146]'	'positive regulation of gene expression [GO:0010628]'	'positive regulation of mesenchymal cell proliferation [GO:0002053]'	'positive regulation of metanephric cap mesenchymal cell proliferation [GO:0090096]'	'positive regulation of response to DNA damage stimulus [GO:2001022]'	'positive regulation of telomerase activity [GO:0051973]'	'positive regulation of transcription by RNA polymerase II [GO:0045944]'	'positive regulation of transcription, DNA-templated [GO:0045893]'	'protein deubiquitination [GO:0016579]'	'protein-DNA complex disassembly [GO:0032986]'	'regulation of gene expression [GO:0010468]'	'regulation of telomere maintenance [GO:0032204]'	'regulation of transcription by RNA polymerase II [GO:0006357]'	'response to drug [GO:0042493]'	'response to gamma radiation [GO:0010332]'
52	HNF1A	DRTTAATNATTAACN	0.00655	HNF1A TCF1	Homo sapiens (Human)	'glucose homeostasis [GO:0042593]'	'glucose import [GO:0046323]'	'insulin secretion [GO:0030073]'	'liver development [GO:0001889]'	'natural killer cell differentiation [GO:0001779]'	'pancreas development [GO:0031016]'	'positive regulation of transcription by RNA polymerase II [GO:0045944]'	'positive regulation of transcription initiation from RNA polymerase II promoter [GO:0060261]'	'positive regulation of transcription, DNA-templated [GO:0045893]'	'regulation of transcription by RNA polymerase II [GO:0006357]'	'renal glucose absorption [GO:0035623]'
53	SP4	BWRGCCACGCCCMCTYH	0.00656	SP4	Homo sapiens (Human)	'regulation of transcription by RNA polymerase II [GO:0006357]'
54	DREME-7	CGTGK	0.00684
55	ZEB1	SNCACCTGSVN	0.00684	ZEB1 AREB6 TCF8	Homo sapiens (Human)	'cartilage development [GO:0051216]'	'cellular response to amino acid stimulus [GO:0071230]'	'central nervous system development [GO:0007417]'	'cochlea morphogenesis [GO:0090103]'	'cytokine-mediated signaling pathway [GO:0019221]'	'embryonic camera-type eye morphogenesis [GO:0048596]'	'embryonic skeletal system morphogenesis [GO:0048704]'	'negative regulation of cell population proliferation [GO:0008285]'	'negative regulation of endothelial cell differentiation [GO:0045602]'	'negative regulation of transcription by RNA polymerase II [GO:0000122]'	'negative regulation of transcription, DNA-templated [GO:0045892]'	'pattern specification process [GO:0007389]'	'positive regulation of neuron differentiation [GO:0045666]'	'positive regulation of transcription by RNA polymerase II [GO:0045944]'	'regulation of T cell differentiation in thymus [GO:0033081]'	'regulation of mesenchymal cell proliferation [GO:0010464]'	'regulation of smooth muscle cell differentiation [GO:0051150]'	'regulation of transcription by RNA polymerase II [GO:0006357]'	'regulation of transforming growth factor beta receptor signaling pathway [GO:0017015]'	'semicircular canal morphogenesis [GO:0048752]'
56	LMX1B	NYAATTAA	0.00808	LMX1B	Homo sapiens (Human)	'dopaminergic neuron differentiation [GO:0071542]'	'dorsal/ventral pattern formation [GO:0009953]'	'in utero embryonic development [GO:0001701]'	'multicellular organism development [GO:0007275]'	'neuron differentiation [GO:0030182]'	'positive regulation of transcription by RNA polymerase II [GO:0045944]'	'regulation of transcription, DNA-templated [GO:0006355]'
57	TCF4	HRCACCTGBN	0.0126	TCF4 BHLHB19 ITF2 SEF2	Homo sapiens (Human)	'DNA-templated transcription, initiation [GO:0006352]'	'positive regulation of neuron differentiation [GO:0045666]'	'positive regulation of transcription by RNA polymerase II [GO:0045944]'	'positive regulation of transcription, DNA-templated [GO:0045893]'	'protein-DNA complex assembly [GO:0065004]'	'transcription initiation from RNA polymerase II promoter [GO:0006367]'
58	Tcf12	RACAGCTGSNV	0.0127	TCF12 BHLHB20 HEB HTF4	Homo sapiens (Human)	'immune response [GO:0006955]'	'muscle organ development [GO:0007517]'	'positive regulation of neuron differentiation [GO:0045666]'	'positive regulation of transcription by RNA polymerase II [GO:0045944]'	'regulation of hematopoietic stem cell differentiation [GO:1902036]'	'regulation of transcription by RNA polymerase II [GO:0006357]'
59	TFAP2A(var.3)	TGCCCYSRGGGCA	0.0127
60	TBX5	AGGTGTKA	0.0136	TBX5	Homo sapiens (Human)	'atrial septum morphogenesis [GO:0060413]'	'atrioventricular valve morphogenesis [GO:0003181]'	'bundle of His development [GO:0003166]'	'cardiac left ventricle formation [GO:0003218]'	'cardiac muscle cell differentiation [GO:0055007]'	'cell fate specification [GO:0001708]'	'cell migration involved in coronary vasculogenesis [GO:0060980]'	'cell-cell signaling [GO:0007267]'	'embryonic forelimb morphogenesis [GO:0035115]'	'embryonic limb morphogenesis [GO:0030326]'	'endocardial cushion development [GO:0003197]'	'forelimb morphogenesis [GO:0035136]'	'heart development [GO:0007507]'	'lung development [GO:0030324]'	'morphogenesis of an epithelium [GO:0002009]'	'negative regulation of cardiac muscle cell proliferation [GO:0060044]'	'negative regulation of cell migration [GO:0030336]'	'negative regulation of cell population proliferation [GO:0008285]'	'negative regulation of epithelial to mesenchymal transition [GO:0010719]'	'negative regulation of transcription by RNA polymerase II [GO:0000122]'	'pattern specification process [GO:0007389]'	'pericardium development [GO:0060039]'	'positive regulation of cardiac muscle cell proliferation [GO:0060045]'	'positive regulation of cardioblast differentiation [GO:0051891]'	'positive regulation of secondary heart field cardioblast proliferation [GO:0072513]'	'positive regulation of transcription by RNA polymerase II [GO:0045944]'	'positive regulation of transcription, DNA-templated [GO:0045893]'	'transcription initiation from RNA polymerase II promoter [GO:0006367]'	'ventricular septum development [GO:0003281]'
61	Foxd3	GWWTGTTTDTTT	0.0149	FOXD3 HFH2	Homo sapiens (Human)	'anatomical structure morphogenesis [GO:0009653]'	'cell differentiation [GO:0030154]'	'in utero embryonic development [GO:0001701]'	'negative regulation of transcription by RNA polymerase II [GO:0000122]'	'positive regulation of transcription by RNA polymerase II [GO:0045944]'	'regulation of transcription by RNA polymerase II [GO:0006357]'	'somatic stem cell population maintenance [GO:0035019]'
62	ZBTB7A	NVCCGGAAGTGSV	0.0161	ZBTB7A FBI1 LRF ZBTB7 ZNF857A	Homo sapiens (Human)	'B cell differentiation [GO:0030183]'	'cellular response to DNA damage stimulus [GO:0006974]'	'chromatin organization [GO:0006325]'	'chromatin remodeling [GO:0006338]'	'double-strand break repair via classical nonhomologous end joining [GO:0097680]'	'erythrocyte maturation [GO:0043249]'	'fat cell differentiation [GO:0045444]'	'negative regulation of Notch signaling pathway [GO:0045746]'	'negative regulation of androgen receptor signaling pathway [GO:0060766]'	'negative regulation of transcription, DNA-templated [GO:0045892]'	'negative regulation of transforming growth factor beta receptor signaling pathway [GO:0030512]'	'positive regulation of NF-kappaB transcription factor activity [GO:0051092]'	'protein localization to nucleus [GO:0034504]'	'regulation of DNA-binding transcription factor activity [GO:0051090]'	'regulation of alternative mRNA splicing, via spliceosome [GO:0000381]'	'regulation of apoptotic process [GO:0042981]'	'regulation of glycolytic process [GO:0006110]'	'regulation of transcription regulatory region DNA binding [GO:2000677]'	'regulation of transcription, DNA-templated [GO:0006355]'	'transcription, DNA-templated [GO:0006351]'
[truncated: 37 more columns]
