# Supplementary material for: Functionally Annotating Regulatory Elements in the Equine Genome Using Histone Mark ChIP-Seq
Source: Genes (Basel). 2019 Dec 18;11(1):3. doi: 10.3390/genes11010003 (PMC7017286; doi:10.3390/genes11010003)
Supplement: Supplementary file 1 [file genes-11-00003-s001.zip › Supplement/Table_S14_ame_annotations_lung_AcEnhUni.xlsx]

## Sheet: ame
rank	motif_DB	motif_ID	motif_alt_ID	consensus	p-value	adj_p-value	E-value	tests	FASTA_max	pos	neg	PWM_min	TP	%TP	FP	%FP
1	/JASPAR/JASPAR2018_CORE_vertebrates_non-redundant.meme	MA0597.1	THAP1	YTGCCCDBA	5.09e-09	2.71e-05	0.016	5320	1180	1176	4145	1.01	875	74.4	2720	65.62
2	OUTPUT/Lung_ACTIVEenhancers_unique/meme_out/meme.txt	SCCCAGCHCWG	MEME-3	SCCCAGCHCWG	6.54e-09	3.48e-05	0.0205	5320	1120	1117	4204	1.01	709	63.47	2269	53.97
3	/JASPAR/JASPAR2018_CORE_vertebrates_non-redundant.meme	MA0258.2	ESR2	AGGTCASVNTGMCCY	1.08e-08	5.75e-05	0.0339	5320	1070	1066	4255	1.03	314	29.46	901	21.18
4	/JASPAR/JASPAR2018_CORE_vertebrates_non-redundant.meme	MA0146.2	Zfx	SSSGCCBVGGCCTS	1.44e-08	7.66e-05	0.0452	5320	1180	1176	4145	1.02	407	34.61	1086	26.2
5	/JASPAR/JASPAR2018_CORE_vertebrates_non-redundant.meme	MA0750.2	ZBTB7A	NVCCGGAAGTGSV	1.46e-08	7.77e-05	0.0458	5320	1170	1174	4147	1.02	374	31.86	982	23.68
6	/JASPAR/JASPAR2018_CORE_vertebrates_non-redundant.meme	MA0810.1	TFAP2A(var.2)	YGCCCBVRGGCR	6.51e-08	0.000346	0.204	5320	1180	1176	4145	1.01	493	41.92	1387	33.46
7	/JASPAR/JASPAR2018_CORE_vertebrates_non-redundant.meme	MA1100.1	ASCL1	VSAGCAGCTGSNN	9.67e-08	0.000514	0.303	5320	1170	1174	4147	1.02	431	36.71	1188	28.65
8	/JASPAR/JASPAR2018_CORE_vertebrates_non-redundant.meme	MA0741.1	KLF16	GMCACGCCCCC	1.04e-07	0.000555	0.328	5320	1180	1175	4146	1.02	461	39.23	1287	31.04
9	/JASPAR/JASPAR2018_CORE_vertebrates_non-redundant.meme	MA0524.2	TFAP2C	YGCCYBVRGGCA	1.42e-07	0.000754	0.445	5320	1180	1176	4145	1.01	503	42.77	1430	34.5
10	/JASPAR/JASPAR2018_CORE_vertebrates_non-redundant.meme	MA0003.3	TFAP2A	HGCCYSAGGCD	5.37e-07	0.00285	1.68	5320	1090	1087	4234	1.01	392	36.06	1199	28.32
11	/JASPAR/JASPAR2018_CORE_vertebrates_non-redundant.meme	MA0745.1	SNAI2	DRCAGGTGB	6.66e-07	0.00353	2.09	5320	1170	1174	4147	1.01	528	44.97	1538	37.09
12	/JASPAR/JASPAR2018_CORE_vertebrates_non-redundant.meme	MA0103.3	ZEB1	SNCACCTGSVN	8.74e-07	0.00464	2.74	5320	4150	4154	1167	1.01	1542	37.12	345	29.56
13	/JASPAR/JASPAR2018_CORE_vertebrates_non-redundant.meme	MA0753.1	ZNF740	MCCCCCCCAC	2.27e-06	0.012	7.07	5320	1120	1115	4206	1.02	409	36.68	1237	29.41
14	/JASPAR/JASPAR2018_CORE_vertebrates_non-redundant.meme	MA0516.1	SP2	GYCCCGCCYCYBSSS	2.85e-06	0.0151	8.88	5320	1200	1198	4123	1.03	587	49	1713	41.55
# AME (Analysis of Motif Enrichment): Version 5.0.5 compiled on Aug 16 2019 at 11:40:04
# The format of this file is described at http://meme-suite.org/doc/ame-output-format.html.
# ame --o AME_OUTPUT/Lung_ACTIVEenhancers_unique Lung_ACTIVEenhancers_unique.fa /JASPAR/JASPAR2018_CORE_vertebrates_non-redundant.meme OUTPUT/Lung_ACTIVEenhancers_unique/meme_out/meme.txt OUTPUT/Lung_ACTIVEenhancers_unique/dreme_out/dreme.txt

## Sheet: Uniprot
yourlist:M201908236746803381A1F0E0DB47453E0216320D9571E4E	Entry	Entry name	Status	Protein names	Gene names	Organism	Length	GO (biological pathways)
THAP1	B5XCB8	THAP1_SALSA	reviewed	THAP domain-containing protein 1	thap1	Salmo salar (Atlantic salmon)	233	cell cycle [GO:0007049]
THAP1	Q1JPT7	THAP1_DANRE	reviewed	THAP domain-containing protein 1	thap1 zgc:136597	Danio rerio (Zebrafish) (Brachydanio rerio)	225	cell cycle [GO:0007049]
THAP1	Q3T0G1	THAP1_BOVIN	reviewed	THAP domain-containing protein 1	THAP1	Bos taurus (Bovine)	213	cell cycle [GO:0007049]; endothelial cell proliferation [GO:0001935]; negative regulation of transcription by RNA polymerase II [GO:0000122]; regulation of mitotic cell cycle [GO:0007346]; regulation of transcription, DNA-templated [GO:0006355]; transcription, DNA-templated [GO:0006351]
THAP1	Q4R3Q6	THAP1_MACFA	reviewed	THAP domain-containing protein 1	THAP1 QtsA-15008	Macaca fascicularis (Crab-eating macaque) (Cynomolgus monkey)	212	cell cycle [GO:0007049]; endothelial cell proliferation [GO:0001935]; regulation of mitotic cell cycle [GO:0007346]; regulation of transcription, DNA-templated [GO:0006355]; transcription, DNA-templated [GO:0006351]
THAP1	Q5RCE4	THAP1_PONAB	reviewed	THAP domain-containing protein 1	THAP1	Pongo abelii (Sumatran orangutan) (Pongo pygmaeus abelii)	213	cell cycle [GO:0007049]; endothelial cell proliferation [GO:0001935]; regulation of mitotic cell cycle [GO:0007346]; regulation of transcription, DNA-templated [GO:0006355]; transcription, DNA-templated [GO:0006351]
THAP1	Q5U208	THAP1_RAT	reviewed	THAP domain-containing protein 1	Thap1	Rattus norvegicus (Rat)	210	cell cycle [GO:0007049]; endothelial cell proliferation [GO:0001935]; negative regulation of transcription by RNA polymerase II [GO:0000122]; regulation of mitotic cell cycle [GO:0007346]; transcription, DNA-templated [GO:0006351]
THAP1	Q6DIN8	THAP1_XENTR	reviewed	THAP domain-containing protein 1	thap1 TGas105m14.1	Xenopus tropicalis (Western clawed frog) (Silurana tropicalis)	225	cell cycle [GO:0007049]
THAP1	Q8CHW1	THAP1_MOUSE	reviewed	THAP domain-containing protein 1	Thap1	Mus musculus (Mouse)	210	cell cycle [GO:0007049]; endothelial cell proliferation [GO:0001935]; negative regulation of transcription by RNA polymerase II [GO:0000122]; regulation of mitotic cell cycle [GO:0007346]; regulation of transcription, DNA-templated [GO:0006355]; transcription, DNA-templated [GO:0006351]
THAP1	Q9NVV9	THAP1_HUMAN	reviewed	THAP domain-containing protein 1	THAP1	Homo sapiens (Human)	213	cell cycle [GO:0007049]; endothelial cell proliferation [GO:0001935]; negative regulation of transcription by RNA polymerase II [GO:0000122]; regulation of mitotic cell cycle [GO:0007346]; regulation of transcription, DNA-templated [GO:0006355]; transcription, DNA-templated [GO:0006351]
ESR2	O08537	ESR2_MOUSE	reviewed	Estrogen receptor beta (ER-beta) (Nuclear receptor subfamily 3 group A member 2)	Esr2 Estrb Nr3a2	Mus musculus (Mouse)	530	Sertoli cell proliferation [GO:0060011]; behavioral fear response [GO:0001662]; brain development [GO:0007420]; cellular response to estradiol stimulus [GO:0071392]; epithelial cell maturation involved in prostate gland development [GO:0060743]; estrous cycle [GO:0044849]; hormone-mediated apoptotic signaling pathway [GO:0008628]; intracellular estrogen receptor signaling pathway [GO:0030520]; in…
ESR2	O13012	ESR2_ANGJA	reviewed	Estrogen receptor beta (ER-beta) (Nuclear receptor subfamily 3 group A member 2)	esr2 nr3a2	Anguilla japonica (Japanese eel)	573	intracellular estrogen receptor signaling pathway [GO:0030520]
ESR2	O24565	ESR2A_MAIZE	reviewed	CLAVATA3/ESR (CLE)-related protein ESR2 (Embryo surrounding region protein 2) [Cleaved into: ESR2p]	ESR2 ESR2g1	Zea mays (Maize)	132	cell-cell signaling involved in cell fate commitment [GO:0045168]; multicellular organism development [GO:0007275]
ESR2	O93511	ESR2_COTJA	reviewed	Estrogen receptor beta (ER-beta) (Nuclear receptor subfamily 3 group A member 2)	ESR2 NR3A2	Coturnix japonica (Japanese quail) (Coturnix coturnix japonica)	472	intracellular estrogen receptor signaling pathway [GO:0030520]
ESR2	P57781	ESR2_MICUN	reviewed	Estrogen receptor beta (ER-beta) (Nuclear receptor subfamily 3 group A member 2)	esr2 nr3a2	Micropogonias undulatus (Atlantic croaker)	673	intracellular estrogen receptor signaling pathway [GO:0030520]
ESR2	P57782	ESR2_ONCMY	reviewed	Estrogen receptor beta (ER-beta) (Nuclear receptor subfamily 3 group A member 2)	esr2 nr3a2	Oncorhynchus mykiss (Rainbow trout) (Salmo gairdneri)	568	intracellular estrogen receptor signaling pathway [GO:0030520]; response to estradiol [GO:0032355]
ESR2	Q62986	ESR2_RAT	reviewed	Estrogen receptor beta (ER-beta) (Nuclear receptor subfamily 3 group A member 2)	Esr2 Erbeta Nr3a2	Rattus norvegicus (Rat)	530	Sertoli cell development [GO:0060009]; Sertoli cell proliferation [GO:0060011]; amygdala development [GO:0021764]; behavioral fear response [GO:0001662]; cellular response to drug [GO:0035690]; cellular response to estradiol stimulus [GO:0071392]; cellular response to magnetism [GO:0071259]; cellular response to organic cyclic compound [GO:0071407]; cerebellum development [GO:0021549]; estrous cy…
ESR2	Q92731	ESR2_HUMAN	reviewed	Estrogen receptor beta (ER-beta) (Nuclear receptor subfamily 3 group A member 2)	ESR2 ESTRB NR3A2	Homo sapiens (Human)	530	cell-cell signaling [GO:0007267]; cellular response to estradiol stimulus [GO:0071392]; intracellular estrogen receptor signaling pathway [GO:0030520]; negative regulation of cell growth [GO:0030308]; negative regulation of transcription by RNA polymerase II [GO:0000122]; positive regulation of DNA-binding transcription factor activity [GO:0051091]; positive regulation of transcription by RNA pol…
ESR2	Q95171	ESR2_CALJA	reviewed	Estrogen receptor beta (ER-beta) (Nuclear receptor subfamily 3 group A member 2)	ESR2 NR3A2	Callithrix jacchus (White-tufted-ear marmoset)	530	intracellular estrogen receptor signaling pathway [GO:0030520]; positive regulation of transcription, DNA-templated [GO:0045893]
ESR2	Q9FYK5	ESR2_ARATH	reviewed	Ethylene-responsive transcription factor ESR2 (Protein DORNROESCHEN-LIKE) (Protein DRN-LIKE) (Protein ENHANCER OF SHOOT REGENERATION 2) (Protein SUPPRESSOR OF PHYTOCHROMEB 2)	ESR2 DRNL ERF090 SOB2 At1g24590 F21J9.25	Arabidopsis thaliana (Mouse-ear cress)	306	cotyledon development [GO:0048825]; cytokinin-activated signaling pathway [GO:0009736]; embryonic pattern specification [GO:0009880]; ethylene-activated signaling pathway [GO:0009873]; gibberellic acid mediated signaling pathway [GO:0009740]; regulation of cell cycle [GO:0051726]; regulation of transcription, DNA-templated [GO:0006355]; response to auxin [GO:0009733]
ESR2	Q9IAK1	ESR2_ICTPU	reviewed	Estrogen receptor beta (ER-beta) (Nuclear receptor subfamily 3 group A member 2)	esr2 nr3a2	Ictalurus punctatus (Channel catfish) (Silurus punctatus)	575	gonad development [GO:0008406]; intracellular estrogen receptor signaling pathway [GO:0030520]; response to xenobiotic stimulus [GO:0009410]
ESR2	Q9PTU5	ESR2_CHICK	reviewed	Estrogen receptor beta (ER-beta) (cERb) (Nuclear receptor subfamily 3 group A member 2)	ESR2 NR3A2	Gallus gallus (Chicken)	472	intracellular estrogen receptor signaling pathway [GO:0030520]
ESR2	Q9PVE2	ESR2_STUVU	reviewed	Estrogen receptor beta (ER-beta) (Nuclear receptor subfamily 3 group A member 2)	ESR2 NR3A2	Sturnus vulgaris (Starling)	554	intracellular estrogen receptor signaling pathway [GO:0030520]
ESR2	Q9TTE5	ESR2_MACMU	reviewed	Estrogen receptor beta (ER-beta) (Nuclear receptor subfamily 3 group A member 2) (Fragment)	ESR2 NR3A2	Macaca mulatta (Rhesus macaque)	279	positive regulation of DNA-binding transcription factor activity [GO:0051091]; positive regulation of transcription, DNA-templated [GO:0045893]
ESR2	Q9TU15	ESR2_SHEEP	reviewed	Estrogen receptor beta (ER-beta) (Nuclear receptor subfamily 3 group A member 2)	ESR2 NR3A2	Ovis aries (Sheep)	527	intracellular estrogen receptor signaling pathway [GO:0030520]; positive regulation of DNA-binding transcription factor activity [GO:0051091]; positive regulation of transcription, DNA-templated [GO:0045893]
ESR2	Q9W6M2	ESR2_SPAAU	reviewed	Estrogen receptor beta (ER-beta) (Nuclear receptor subfamily 3 group A member 2)	esr2 nr3a2	Sparus aurata (Gilthead sea bream)	559	intracellular estrogen receptor signaling pathway [GO:0030520]
ESR2	Q9XSB5	ESR2_BOVIN	reviewed	Estrogen receptor beta (ER-beta) (Nuclear receptor subfamily 3 group A member 2)	ESR2 NR3A2	Bos taurus (Bovine)	527	intracellular estrogen receptor signaling pathway [GO:0030520]; negative regulation of transcription by RNA polymerase II [GO:0000122]; positive regulation of DNA-binding transcription factor activity [GO:0051091]; positive regulation of transcription, DNA-templated [GO:0045893]
ESR2	Q9XSW2	ESR2_PIG	reviewed	Estrogen receptor beta (ER-beta) (Nuclear receptor subfamily 3 group A member 2)	ESR2 NR3A2	Sus scrofa (Pig)	526	intracellular estrogen receptor signaling pathway [GO:0030520]; positive regulation of DNA-binding transcription factor activity [GO:0051091]; positive regulation of transcription, DNA-templated [GO:0045893]
ESR2	Q9YH32	ESR2_ORENI	reviewed	Estrogen receptor beta (ER-beta) (Nuclear receptor subfamily 3 group A member 2)	esr2 nr3a2	Oreochromis niloticus (Nile tilapia) (Tilapia nilotica)	557	intracellular estrogen receptor signaling pathway [GO:0030520]; response to estrogen [GO:0043627]
Zfx	O62836	ZFX_BOVIN	reviewed	Zinc finger X-chromosomal protein	ZFX	Bos taurus (Bovine)	800	fertilization [GO:0009566]; homeostasis of number of cells [GO:0048872]; multicellular organism growth [GO:0035264]; oocyte development [GO:0048599]; ovarian follicle development [GO:0001541]; parental behavior [GO:0060746]; post-embryonic development [GO:0009791]; regulation of transcription, DNA-templated [GO:0006355]; spermatogenesis [GO:0007283]
Zfx	P00218	FER_THEAC	reviewed	Zinc-containing ferredoxin	zfx Ta1448	Thermoplasma acidophilum (strain ATCC 25905 / DSM 1728 / JCM 9062 / NBRC 15155 / AMRC-C165)	143	unknown
Zfx	P00219	FER_SULAC	reviewed	Zinc-containing ferredoxin	zfx Saci_0456	Sulfolobus acidocaldarius (strain ATCC 33909 / DSM 639 / JCM 8929 / NBRC 15157 / NCIMB 11770)	103	unknown
Zfx	P17010	ZFX_HUMAN	reviewed	Zinc finger X-chromosomal protein	ZFX	Homo sapiens (Human)	805	unknown
Zfx	P17012	ZFX_MOUSE	reviewed	Zinc finger X-chromosomal protein	Zfx	Mus musculus (Mouse)	799	fertilization [GO:0009566]; germ cell development [GO:0007281]; homeostasis of number of cells [GO:0048872]; multicellular organism growth [GO:0035264]; oocyte development [GO:0048599]; ovarian follicle development [GO:0001541]; parental behavior [GO:0060746]; post-embryonic development [GO:0009791]; regulation of transcription, DNA-templated [GO:0006355]; spermatogenesis [GO:0007283]
Zfx	P49949	FER_ACIAM	reviewed	Zinc-containing ferredoxin (Seven-iron ferredoxin)	zfx	Acidianus ambivalens (Desulfurolobus ambivalens)	103	unknown
Zfx	P55907	FER1_SULTO	reviewed	Zinc-containing ferredoxin-1	zfx1 zfx STK_01630	Sulfurisphaera tokodaii (strain DSM 16993 / JCM 10545 / NBRC 100140 / 7) (Sulfolobus tokodaii)	104	unknown
Zfx	P80944	ZFX_PIG	reviewed	Zinc finger X-chromosomal protein (Fragment)	ZFX	Sus scrofa (Pig)	148	unknown
Zfx	P81541	FER_ACIIN	reviewed	Zinc-containing ferredoxin (Seven-iron ferredoxin) (Fragment)	zfx	Acidianus infernus	49	oxidation-reduction process [GO:0055114]
Zfx	P81542	FER_METPR	reviewed	Zinc-containing ferredoxin (Seven-iron ferredoxin) (Fragment)	zfx	Metallosphaera prunae	38	oxidation-reduction process [GO:0055114]
Zfx	P81543	FERA_SULME	reviewed	Zinc-containing ferredoxin A (FDA) (Seven-iron ferredoxin) (Fragment)	zfx	Sulfolobus metallicus	54	oxidation-reduction process [GO:0055114]
ZBTB7A	O88939	ZBT7A_MOUSE	reviewed	Zinc finger and BTB domain-containing protein 7A (Leukemia/lymphoma-related factor) (POZ and Krueppel erythroid myeloid ontogenic factor) (POK erythroid myeloid ontogenic factor) (Pokemon)	Zbtb7a Lrf Zbtb7	Mus musculus (Mouse)	569	B cell differentiation [GO:0030183]; cartilage development [GO:0051216]; cellular response to DNA damage stimulus [GO:0006974]; chromatin organization [GO:0006325]; chromatin remodeling [GO:0006338]; double-strand break repair via classical nonhomologous end joining [GO:0097680]; erythrocyte maturation [GO:0043249]; fat cell differentiation [GO:0045444]; negative regulation of Notch signaling pat…
ZBTB7A	O93567	ZBT7A_CHICK	reviewed	Zinc finger and BTB domain-containing protein 7A (Leukemia/lymphoma-related factor) (cLRF)	ZBTB7A LRF ZBTB7	Gallus gallus (Chicken)	546	cellular response to DNA damage stimulus [GO:0006974]; chromatin remodeling [GO:0006338]; negative regulation of transcription, DNA-templated [GO:0045892]; regulation of transcription regulatory region DNA binding [GO:2000677]
ZBTB7A	O95365	ZBT7A_HUMAN	reviewed	Zinc finger and BTB domain-containing protein 7A (Factor binding IST protein 1) (FBI-1) (Factor that binds to inducer of short transcripts protein 1) (HIV-1 1st-binding protein 1) (Leukemia/lymphoma-related factor) (POZ and Krueppel erythroid myeloid ontogenic factor) (POK erythroid myeloid ontogenic factor) (Pokemon) (Pokemon 1) (TTF-I-interacting peptide 21) (TIP21) (Zinc finger protein 857A)	ZBTB7A FBI1 LRF ZBTB7 ZNF857A	Homo sapiens (Human)	584	B cell differentiation [GO:0030183]; cellular response to DNA damage stimulus [GO:0006974]; chromatin organization [GO:0006325]; chromatin remodeling [GO:0006338]; double-strand break repair via classical nonhomologous end joining [GO:0097680]; erythrocyte maturation [GO:0043249]; fat cell differentiation [GO:0045444]; negative regulation of Notch signaling pathway [GO:0045746]; negative regulati…
ZBTB7A	Q9QZ48	ZBT7A_RAT	reviewed	Zinc finger and BTB domain-containing protein 7A (Leukemia/lymphoma-related factor) (Osteoclast-derived zinc finger protein)	Zbtb7a Lrf Oczf Zbtb7	Rattus norvegicus (Rat)	569	B cell differentiation [GO:0030183]; chromatin remodeling [GO:0006338]; double-strand break repair via classical nonhomologous end joining [GO:0097680]; erythrocyte maturation [GO:0043249]; fat cell differentiation [GO:0045444]; negative regulation of Notch signaling pathway [GO:0045746]; negative regulation of androgen receptor signaling pathway [GO:0060766]; negative regulation of transcription…
KLF16	P58334	KLF16_MOUSE	reviewed	Krueppel-like factor 16 (Basic transcription element-binding protein 4) (BTE-binding protein 4) (Dopamine receptor-regulating factor) (Transcription factor BTEB4)	Klf16 Bteb4 Drrf	Mus musculus (Mouse)	251	dopamine receptor signaling pathway [GO:0007212]; negative regulation of transcription by RNA polymerase II [GO:0000122]; regulation of transcription by RNA polymerase II [GO:0006357]
KLF16	Q9BXK1	KLF16_HUMAN	reviewed	Krueppel-like factor 16 (Basic transcription element-binding protein 4) (BTE-binding protein 4) (Novel Sp1-like zinc finger transcription factor 2) (Transcription factor BTEB4) (Transcription factor NSLP2)	KLF16 BTEB4 NSLP2	Homo sapiens (Human)	252	dopamine receptor signaling pathway [GO:0007212]; regulation of transcription by RNA polymerase II [GO:0006357]
TFAP2C	Q61312	AP2C_MOUSE	reviewed	Transcription factor AP-2 gamma (AP2-gamma) (AP-2.2) (Activating enhancer-binding protein 2 gamma)	Tfap2c Tcfap2c	Mus musculus (Mouse)	449	cell differentiation [GO:0030154]; cerebral cortex development [GO:0021987]; dichotomous subdivision of terminal units involved in mammary gland duct morphogenesis [GO:0060598]; epithelial cell proliferation involved in mammary gland duct elongation [GO:0060750]; forebrain neuron fate commitment [GO:0021877]; germ-line stem cell population maintenance [GO:0030718]; hair follicle development [GO:0…
TFAP2C	Q92754	AP2C_HUMAN	reviewed	Transcription factor AP-2 gamma (AP2-gamma) (Activating enhancer-binding protein 2 gamma) (Transcription factor ERF-1)	TFAP2C	Homo sapiens (Human)	450	cell-cell signaling [GO:0007267]; male gonad development [GO:0008584]; negative regulation of transcription by RNA polymerase II [GO:0000122]; positive regulation of transcription by RNA polymerase II [GO:0045944]; regulation of gene expression, epigenetic [GO:0040029]; regulation of transcription by RNA polymerase II [GO:0006357]
ASCL1	P19359	ASCL1_RAT	reviewed	Achaete-scute homolog 1	Ascl1 Ash1 Mash-1	Rattus norvegicus (Rat)	233	Notch signaling pathway [GO:0007219]; adrenal chromaffin cell differentiation [GO:0061104]; carotid body glomus cell differentiation [GO:0061103]; cell maturation [GO:0048469]; cellular response to magnetism [GO:0071259]; central nervous system neuron development [GO:0021954]; cerebral cortex GABAergic interneuron differentiation [GO:0021892]; cerebral cortex development [GO:0021987]; commitment …
ASCL1	P50553	ASCL1_HUMAN	reviewed	Achaete-scute homolog 1 (ASH-1) (hASH1) (Class A basic helix-loop-helix protein 46) (bHLHa46)	ASCL1 ASH1 BHLHA46 HASH1	Homo sapiens (Human)	236	Notch signaling pathway [GO:0007219]; adrenal chromaffin cell differentiation [GO:0061104]; carotid body glomus cell differentiation [GO:0061103]; cell maturation [GO:0048469]; cellular response to magnetism [GO:0071259]; central nervous system neuron development [GO:0021954]; cerebral cortex GABAergic interneuron differentiation [GO:0021892]; cerebral cortex development [GO:0021987]; commitment …
ASCL1	Q02067	ASCL1_MOUSE	reviewed	Achaete-scute homolog 1 (ASH-1) (mASH-1) (mASH1)	Ascl1 Ash1 Mash-1 Mash1	Mus musculus (Mouse)	231	Notch signaling pathway [GO:0007219]; adrenal chromaffin cell differentiation [GO:0061104]; carotid body glomus cell differentiation [GO:0061103]; cell differentiation [GO:0030154]; cell maturation [GO:0048469]; cellular response to magnetism [GO:0071259]; central nervous system neuron development [GO:0021954]; cerebral cortex GABAergic interneuron differentiation [GO:0021892]; cerebral cortex de…
ASCL1	Q06234	ASCL1_XENLA	reviewed	Achaete-scute homolog 1 (XASH1)	ascl1 ash1	Xenopus laevis (African clawed frog)	199	nervous system development [GO:0007399]; neuron development [GO:0048666]; neuron differentiation [GO:0030182]; neuron fate commitment [GO:0048663]; neuron fate specification [GO:0048665]; positive regulation of neuron differentiation [GO:0045666]; regulation of transcription by RNA polymerase II [GO:0006357]; ventral spinal cord interneuron fate commitment [GO:0060579]
ASCL1	Q06234	ASCL1_XENLA	reviewed	Achaete-scute homolog 1 (XASH1)	ascl1 ash1	Xenopus laevis (African clawed frog)	199	unknown
TFAP2A	A1A4R9	AP2A_BOVIN	reviewed	Transcription factor AP-2-alpha (AP2-alpha) (AP-2 transcription factor) (Activating enhancer-binding protein 2-alpha) (Activator protein 2) (AP-2)	TFAP2A	Bos taurus (Bovine)	437	bone morphogenesis [GO:0060349]; cellular response to iron ion [GO:0071281]; embryonic cranial skeleton morphogenesis [GO:0048701]; embryonic forelimb morphogenesis [GO:0035115]; eyelid development in camera-type eye [GO:0061029]; inner ear morphogenesis [GO:0042472]; kidney development [GO:0001822]; negative regulation of apoptotic process [GO:0043066]; negative regulation of reactive oxygen spe…
TFAP2A	P05549	AP2A_HUMAN	reviewed	Transcription factor AP-2-alpha (AP2-alpha) (AP-2 transcription factor) (Activating enhancer-binding protein 2-alpha) (Activator protein 2) (AP-2)	TFAP2A AP2TF TFAP2	Homo sapiens (Human)	437	bone morphogenesis [GO:0060349]; cellular response to iron ion [GO:0071281]; embryonic cranial skeleton morphogenesis [GO:0048701]; embryonic forelimb morphogenesis [GO:0035115]; eyelid development in camera-type eye [GO:0061029]; inner ear morphogenesis [GO:0042472]; kidney development [GO:0001822]; negative regulation of apoptotic process [GO:0043066]; negative regulation of cell population pro…
TFAP2A	P34056	AP2A_MOUSE	reviewed	Transcription factor AP-2-alpha (AP2-alpha) (AP-2 transcription factor) (Activating enhancer-binding protein 2-alpha) (Activator protein 2) (AP-2)	Tfap2a Ap2tf Tcfap2a	Mus musculus (Mouse)	437	anterior neuropore closure [GO:0021506]; basement membrane organization [GO:0071711]; bone morphogenesis [GO:0060349]; cellular response to iron ion [GO:0071281]; cornea development in camera-type eye [GO:0061303]; embryonic body morphogenesis [GO:0010172]; embryonic camera-type eye morphogenesis [GO:0048596]; embryonic cranial skeleton morphogenesis [GO:0048701]; embryonic forelimb morphogenesis…
TFAP2A	P58197	AP2A_RAT	reviewed	Transcription factor AP-2-alpha (AP2-alpha) (AP-2 transcription factor) (Activating enhancer-binding protein 2-alpha) (Activator protein 2) (AP-2)	Tfap2a Tcfap2a	Rattus norvegicus (Rat)	437	Schwann cell development [GO:0014044]; bone morphogenesis [GO:0060349]; cellular response to iron ion [GO:0071281]; embryonic cranial skeleton morphogenesis [GO:0048701]; embryonic forelimb morphogenesis [GO:0035115]; eyelid development in camera-type eye [GO:0061029]; inner ear morphogenesis [GO:0042472]; kidney development [GO:0001822]; negative regulation of apoptotic process [GO:0043066]; neg…
TFAP2A	Q9N0N3	AP2A_SHEEP	reviewed	Transcription factor AP-2-alpha (AP2-alpha) (AP-2 transcription factor) (Activating enhancer-binding protein 2-alpha) (Activator protein 2) (AP-2)	TFAP2A	Ovis aries (Sheep)	491	bone morphogenesis [GO:0060349]; cellular response to iron ion [GO:0071281]; embryonic cranial skeleton morphogenesis [GO:0048701]; embryonic forelimb morphogenesis [GO:0035115]; eyelid development in camera-type eye [GO:0061029]; inner ear morphogenesis [GO:0042472]; kidney development [GO:0001822]; negative regulation of apoptotic process [GO:0043066]; negative regulation of reactive oxygen spe…
ZNF740	Q6NZQ6	ZN740_MOUSE	reviewed	Zinc finger protein 740	Znf740 Zfp740	Mus musculus (Mouse)	180	positive regulation of transcription by RNA polymerase II [GO:0045944]
ZNF740	Q8NDX6	ZN740_HUMAN	reviewed	Zinc finger protein 740 (OriLyt TD-element-binding protein 7)	ZNF740 TB7	Homo sapiens (Human)	193	positive regulation of transcription by RNA polymerase II [GO:0045944]
SP2	L8FSM5	SUB2_PSED2	reviewed	Subtilisin-like protease 2 (EC 3.4.21.-) (Destructin-1) (Serine protease 2) (PdSP2)	SP2 GMDG_06417	Pseudogymnoascus destructans (strain ATCC MYA-4855 / 20631-21) (Bat white-nose syndrome fungus) (Geomyces destructans)	400	unknown
SP2	P20613	SSP2_BOMMO	reviewed	Sex-specific storage-protein 2 (SP 2) (Arylphorin)	SP2	Bombyx mori (Silk moth)	704	unknown
SP2	P42820	CHIP_BETVU	reviewed	Acidic endochitinase SP2 (EC 3.2.1.14)	SP2	Beta vulgaris (Sugar beet)	288	cell wall macromolecule catabolic process [GO:0016998]; chitin catabolic process [GO:0006032]; defense response [GO:0006952]; polysaccharide catabolic process [GO:0000272]
SP2	Q02086	SP2_HUMAN	reviewed	Transcription factor Sp2	SP2 KIAA0048	Homo sapiens (Human)	613	immune response [GO:0006955]; multicellular organism growth [GO:0035264]; negative regulation of transcription by RNA polymerase II [GO:0000122]; regulation of transcription by RNA polymerase II [GO:0006357]
SP2	Q5E9U0	SP2_BOVIN	reviewed	Transcription factor Sp2	SP2	Bos taurus (Bovine)	613	multicellular organism growth [GO:0035264]; regulation of transcription by RNA polymerase II [GO:0006357]
SP2	Q64707	U2AFL_MOUSE	reviewed	U2 small nuclear ribonucleoprotein auxiliary factor 35 kDa subunit-related protein 1 (CCCH type zinc finger, RNA-binding motif and serine/arginine rich protein 1) (SP2) (U2(RNU2) small nuclear RNA auxiliary factor 1-like 1)	Zrsr1 Sp2 Sp2-7 U2af1-rs1 U2af1l1	Mus musculus (Mouse)	428	mRNA splicing, via spliceosome [GO:0000398]
SP2	Q9D2H6	SP2_MOUSE	reviewed	Transcription factor Sp2	Sp2 Kiaa0048	Mus musculus (Mouse)	612	cardiovascular system development [GO:0072358]; embryonic organ development [GO:0048568]; fibroblast proliferation [GO:0048144]; in utero embryonic development [GO:0001701]; multicellular organism growth [GO:0035264]; negative regulation of transcription by RNA polymerase II [GO:0000122]; regulation of transcription by RNA polymerase II [GO:0006357]
SNAI2	O08954	SNAI2_RAT	reviewed	Zinc finger protein SNAI2 (Neural crest transcription factor Slug) (Protein snail homolog 2)	Snai2 Slug Slugh	Rattus norvegicus (Rat)	268	cellular response to fibroblast growth factor stimulus [GO:0044344]; multicellular organism development [GO:0007275]; negative regulation of transcription by RNA polymerase II [GO:0000122]; regulation of transcription, DNA-templated [GO:0006355]
SNAI2	O43623	SNAI2_HUMAN	reviewed	Zinc finger protein SNAI2 (Neural crest transcription factor Slug) (Protein snail homolog 2)	SNAI2 SLUG SLUGH	Homo sapiens (Human)	268	Notch signaling involved in heart development [GO:0061314]; Notch signaling pathway [GO:0007219]; aortic valve morphogenesis [GO:0003180]; cartilage morphogenesis [GO:0060536]; cell migration involved in endocardial cushion formation [GO:0003273]; cellular response to epidermal growth factor stimulus [GO:0071364]; cellular response to ionizing radiation [GO:0071479]; desmosome disassembly [GO:003…
SNAI2	P97469	SNAI2_MOUSE	reviewed	Zinc finger protein SNAI2 (Neural crest transcription factor Slug) (Protein snail homolog 2)	Snai2 Slug Slugh	Mus musculus (Mouse)	269	Notch signaling pathway [GO:0007219]; cartilage morphogenesis [GO:0060536]; cell migration [GO:0016477]; cell migration involved in endocardial cushion formation [GO:0003273]; cellular response to epidermal growth factor stimulus [GO:0071364]; cellular response to ionizing radiation [GO:0071479]; cellular response to platelet-derived growth factor stimulus [GO:0036120]; desmosome disassembly [GO:…
SNAI2	Q3MHQ4	SNAI2_BOVIN	reviewed	Zinc finger protein SNAI2 (Neural crest transcription factor Slug) (Protein snail homolog 2)	SNAI2 SLUG	Bos taurus (Bovine)	268	Notch signaling pathway [GO:0007219]; cartilage morphogenesis [GO:0060536]; cell migration involved in endocardial cushion formation [GO:0003273]; cellular response to epidermal growth factor stimulus [GO:0071364]; cellular response to ionizing radiation [GO:0071479]; desmosome disassembly [GO:0035921]; epithelial to mesenchymal transition involved in endocardial cushion formation [GO:0003198]; e…
SNAI2	Q91924	SNAI2_XENLA	reviewed	Zinc finger protein SNAI2 (Protein slug-alpha) (Protein snail homolog 2) (Snail protein homolog Slug) (xSlu)	snai2 slu slug	Xenopus laevis (African clawed frog)	266	neural crest cell fate specification [GO:0014036]; neural crest cell migration [GO:0001755]; neural crest formation [GO:0014029]
ZEB1	A0A0E0RTV6	ZEB1_GIBZE	reviewed	FAD-linked oxidoreductase ZEB1 (EC 1.-.-.-) (Zearalenone biosynthesis protein 1)	ZEB1 FGRAMPH1_01T05753 FGSG_02397	Gibberella zeae (strain PH-1 / ATCC MYA-4620 / FGSC 9075 / NRRL 31084) (Wheat head blight fungus) (Fusarium graminearum)	565	unknown
ZEB1	P36197	ZEB1_CHICK	reviewed	Zinc finger E-box-binding homeobox 1 (Delta EF1) (Delta-crystallin enhancer-binding factor) (Transcription factor 8) (TCF-8)	ZEB1 TCF8	Gallus gallus (Chicken)	1114	negative regulation of transcription, DNA-templated [GO:0045892]; positive regulation of neuron differentiation [GO:0045666]
ZEB1	P37275	ZEB1_HUMAN	reviewed	Zinc finger E-box-binding homeobox 1 (NIL-2-A zinc finger protein) (Negative regulator of IL2) (Transcription factor 8) (TCF-8)	ZEB1 AREB6 TCF8	Homo sapiens (Human)	1124	cartilage development [GO:0051216]; cellular response to amino acid stimulus [GO:0071230]; central nervous system development [GO:0007417]; cochlea morphogenesis [GO:0090103]; cytokine-mediated signaling pathway [GO:0019221]; embryonic camera-type eye morphogenesis [GO:0048596]; embryonic skeletal system morphogenesis [GO:0048704]; negative regulation of cell population proliferation [GO:0008285]…
ZEB1	Q60542	ZEB1_MESAU	reviewed	Zinc finger E-box-binding homeobox 1 (Transcription factor 8) (TCF-8) (Zinc finger protein BZP)	ZEB1 BZP TCF8	Mesocricetus auratus (Golden hamster)	1043	cartilage development [GO:0051216]; cellular response to amino acid stimulus [GO:0071230]; central nervous system development [GO:0007417]; cochlea morphogenesis [GO:0090103]; embryonic camera-type eye morphogenesis [GO:0048596]; embryonic skeletal system morphogenesis [GO:0048704]; negative regulation of cell population proliferation [GO:0008285]; negative regulation of endothelial cell differen…
ZEB1	Q62947	ZEB1_RAT	reviewed	Zinc finger E-box-binding homeobox 1 (Transcription factor 8) (TCF-8) (Zinc finger homeodomain enhancer-binding protein) (Zfhep)	Zeb1 Tcf8	Rattus norvegicus (Rat)	1109	cellular response to transforming growth factor beta stimulus [GO:0071560]; forebrain development [GO:0030900]; negative regulation of transcription by RNA polymerase II [GO:0000122]; negative regulation of transcription, DNA-templated [GO:0045892]; positive regulation of neuron differentiation [GO:0045666]; positive regulation of transcription by RNA polymerase II [GO:0045944]; response to activ…
ZEB1	Q64318	ZEB1_MOUSE	reviewed	Zinc finger E-box-binding homeobox 1 (Delta EF1) (Transcription factor 8) (TCF-8) (Zinc finger homeobox protein 1a) (MEB1)	Zeb1 Tcf8 Zfhx1a Zfx1a Zfx1ha	Mus musculus (Mouse)	1117	animal organ development [GO:0048513]; cartilage development [GO:0051216]; cellular response to amino acid stimulus [GO:0071230]; central nervous system development [GO:0007417]; cochlea morphogenesis [GO:0090103]; embryonic camera-type eye morphogenesis [GO:0048596]; embryonic morphogenesis [GO:0048598]; embryonic skeletal system morphogenesis [GO:0048704]; negative regulation of cell population…

## Sheet: Summary
Rank	Motif ID	Consensus	Adjusted p-value	Alternative Names	Organism	Biological Process GO	Biological Process GO	Biological Process GO	Biological Process GO	Biological Process GO	Biological Process GO	Biological Process GO	Biological Process GO	Biological Process GO	Biological Process GO	Biological Process GO	Biological Process GO	Biological Process GO	Biological Process GO	Biological Process GO	Biological Process GO	Biological Process GO	Biological Process GO	Biological Process GO	Biological Process GO	Biological Process GO	Biological Process GO	Biological Process GO	Biological Process GO	Biological Process GO	Biological Process GO	Biological Process GO	Biological Process GO	Biological Process GO	Biological Process GO	Biological Process GO	Biological Process GO	Biological Process GO	Biological Process GO	Biological Process GO	Biological Process GO	Biological Process GO	Biological Process GO	Biological Process GO	Biological Process GO	Biological Process GO	Biological Process GO	Biological Process GO	Biological Process GO
1	THAP1	YTGCCCDBA	2.71e-05	THAP1	Homo sapiens (Human)	'cell cycle [GO:0007049]'	'endothelial cell proliferation [GO:0001935]'	'negative regulation of transcription by RNA polymerase II [GO:0000122]'	'regulation of mitotic cell cycle [GO:0007346]'	'regulation of transcription, DNA-templated [GO:0006355]'	'transcription, DNA-templated [GO:0006351]'
2	MEME-3	SCCCAGCHCWG	3.48e-05
3	ESR2	AGGTCASVNTGMCCY	5.75e-05	ESR2 ESTRB NR3A2	Homo sapiens (Human)	'cell-cell signaling [GO:0007267]'	'cellular response to estradiol stimulus [GO:0071392]'	'intracellular estrogen receptor signaling pathway [GO:0030520]'	'negative regulation of cell growth [GO:0030308]'	'negative regulation of transcription by RNA polymerase II [GO:0000122]'	'positive regulation of DNA-binding transcription factor activity [GO:0051091]'	'positive regulation of transcription by RNA polymerase II [GO:0045944]'	'positive regulation of transcription, DNA-templated [GO:0045893]'	'regulation of transcription, DNA-templated [GO:0006355]'	'signal transduction [GO:0007165]'	'transcription initiation from RNA polymerase II promoter [GO:0006367]'
4	Zfx	SSSGCCBVGGCCTS	7.66e-05	Zfx	Mus musculus (Mouse)	'fertilization [GO:0009566]'	'germ cell development [GO:0007281]'	'homeostasis of number of cells [GO:0048872]'	'multicellular organism growth [GO:0035264]'	'oocyte development [GO:0048599]'	'ovarian follicle development [GO:0001541]'	'parental behavior [GO:0060746]'	'post-embryonic development [GO:0009791]'	'regulation of transcription, DNA-templated [GO:0006355]'	'spermatogenesis [GO:0007283]'
5	ZBTB7A	NVCCGGAAGTGSV	7.77e-05	ZBTB7A FBI1 LRF ZBTB7 ZNF857A	Homo sapiens (Human)	'B cell differentiation [GO:0030183]'	'cellular response to DNA damage stimulus [GO:0006974]'	'chromatin organization [GO:0006325]'	'chromatin remodeling [GO:0006338]'	'double-strand break repair via classical nonhomologous end joining [GO:0097680]'	'erythrocyte maturation [GO:0043249]'	'fat cell differentiation [GO:0045444]'	'negative regulation of Notch signaling pathway [GO:0045746]'	'negative regulation of androgen receptor signaling pathway [GO:0060766]'	'negative regulation of transcription, DNA-templated [GO:0045892]'	'negative regulation of transforming growth factor beta receptor signaling pathway [GO:0030512]'	'positive regulation of NF-kappaB transcription factor activity [GO:0051092]'	'protein localization to nucleus [GO:0034504]'	'regulation of DNA-binding transcription factor activity [GO:0051090]'	'regulation of alternative mRNA splicing, via spliceosome [GO:0000381]'	'regulation of apoptotic process [GO:0042981]'	'regulation of glycolytic process [GO:0006110]'	'regulation of transcription regulatory region DNA binding [GO:2000677]'	'regulation of transcription, DNA-templated [GO:0006355]'	'transcription, DNA-templated [GO:0006351]'
6	TFAP2A(var.2)	YGCCCBVRGGCR	0.000346
7	ASCL1	VSAGCAGCTGSNN	0.000514	ASCL1 ASH1 BHLHA46 HASH1	Homo sapiens (Human)	'Notch signaling pathway [GO:0007219]'	'adrenal chromaffin cell differentiation [GO:0061104]'	'carotid body glomus cell differentiation [GO:0061103]'	'cell maturation [GO:0048469]'	'cellular response to magnetism [GO:0071259]'	'central nervous system neuron development [GO:0021954]'	'cerebral cortex GABAergic interneuron differentiation [GO:0021892]'	'cerebral cortex development [GO:0021987]'	'commitment of neuronal cell to specific neuron type in forebrain [GO:0021902]'	'heart development [GO:0007507]'	'lung epithelial cell differentiation [GO:0060487]'	'lung neuroendocrine cell differentiation [GO:0061100]'	'musculoskeletal movement, spinal reflex action [GO:0050883]'	'negative regulation of apoptotic process [GO:0043066]'	'negative regulation of neuron differentiation [GO:0045665]'	'negative regulation of transcription by RNA polymerase II [GO:0000122]'	'negative regulation of transcription, DNA-templated [GO:0045892]'	'neuroblast fate determination [GO:0007400]'	'neuroblast proliferation [GO:0007405]'	'neurogenesis [GO:0022008]'	'neuron development [GO:0048666]'	'neuron differentiation [GO:0030182]'	'neuron fate commitment [GO:0048663]'	'neuron fate specification [GO:0048665]'	'neuron migration [GO:0001764]'	'noradrenergic neuron development [GO:0003358]'	'noradrenergic neuron fate commitment [GO:0003359]'	'olfactory pit development [GO:0060166]'	'oligodendrocyte development [GO:0014003]'	'positive regulation of Notch signaling pathway [GO:0045747]'	'positive regulation of cell cycle [GO:0045787]'	'positive regulation of neural precursor cell proliferation [GO:2000179]'	'positive regulation of neuron apoptotic process [GO:0043525]'	'positive regulation of neuron differentiation [GO:0045666]'	'positive regulation of transcription by RNA polymerase II [GO:0045944]'	'regulation of epithelial cell differentiation [GO:0030856]'	'regulation of gene expression [GO:0010468]'	'regulation of mitotic cell cycle [GO:0007346]'	'regulation of neurogenesis [GO:0050767]'	'regulation of timing of subpallium neuron differentiation [GO:0060165]'	'regulation of transcription by RNA polymerase II [GO:0006357]'	'response to epidermal growth factor [GO:0070849]'	'response to folic acid [GO:0051593]'	'response to lithium ion [GO:0010226]'
8	KLF16	GMCACGCCCCC	0.000555	KLF16 BTEB4 NSLP2	Homo sapiens (Human)	'dopamine receptor signaling pathway [GO:0007212]'	'regulation of transcription by RNA polymerase II [GO:0006357]'
9	TFAP2C	YGCCYBVRGGCA	0.000754	TFAP2C	Homo sapiens (Human)	'cell-cell signaling [GO:0007267]'	'male gonad development [GO:0008584]'	'negative regulation of transcription by RNA polymerase II [GO:0000122]'	'positive regulation of transcription by RNA polymerase II [GO:0045944]'	'regulation of gene expression, epigenetic [GO:0040029]'	'regulation of transcription by RNA polymerase II [GO:0006357]'
10	TFAP2A	HGCCYSAGGCD	0.00285	TFAP2A AP2TF TFAP2	Homo sapiens (Human)	'bone morphogenesis [GO:0060349]'	'cellular response to iron ion [GO:0071281]'	'embryonic cranial skeleton morphogenesis [GO:0048701]'	'embryonic forelimb morphogenesis [GO:0035115]'	'eyelid development in camera-type eye [GO:0061029]'	'inner ear morphogenesis [GO:0042472]'	'kidney development [GO:0001822]'	'negative regulation of apoptotic process [GO:0043066]'	'negative regulation of cell population proliferation [GO:0008285]'	'negative regulation of reactive oxygen species metabolic process [GO:2000378]'	'negative regulation of transcription by RNA polymerase II [GO:0000122]'	'negative regulation of transcription by competitive promoter binding [GO:0010944]'	'negative regulation of transcription, DNA-templated [GO:0045892]'	'oculomotor nerve formation [GO:0021623]'	'optic cup structural organization [GO:0003409]'	'optic vesicle morphogenesis [GO:0003404]'	'positive regulation of bone mineralization [GO:0030501]'	'positive regulation of gene expression [GO:0010628]'	'positive regulation of neuron apoptotic process [GO:0043525]'	'positive regulation of tooth mineralization [GO:0070172]'	'positive regulation of transcription by RNA polymerase II [GO:0045944]'	'positive regulation of transcription, DNA-templated [GO:0045893]'	'regulation of cell differentiation [GO:0045595]'	'regulation of transcription by RNA polymerase II [GO:0006357]'	'retina layer formation [GO:0010842]'	'roof of mouth development [GO:0060021]'	'sensory perception of sound [GO:0007605]'	'trigeminal nerve development [GO:0021559]'
11	SNAI2	DRCAGGTGB	0.00353	SNAI2 SLUG SLUGH	Homo sapiens (Human)	'Notch signaling involved in heart development [GO:0061314]'	'Notch signaling pathway [GO:0007219]'	'aortic valve morphogenesis [GO:0003180]'	'cartilage morphogenesis [GO:0060536]'	'cell migration involved in endocardial cushion formation [GO:0003273]'	'cellular response to epidermal growth factor stimulus [GO:0071364]'	'cellular response to ionizing radiation [GO:0071479]'	'desmosome disassembly [GO:0035921]'	'epithelial to mesenchymal transition [GO:0001837]'	'epithelial to mesenchymal transition involved in endocardial cushion formation [GO:0003198]'	'epithelium development [GO:0060429]'	'negative regulation of DNA damage response, signal transduction by p53 class mediator [GO:0043518]'	'negative regulation of anoikis [GO:2000811]'	'negative regulation of canonical Wnt signaling pathway [GO:0090090]'	'negative regulation of cell adhesion involved in substrate-bound cell migration [GO:0006933]'	'negative regulation of cell adhesion mediated by integrin [GO:0033629]'	'negative regulation of cell-cell adhesion by negative regulation of transcription from RNA polymerase II promoter [GO:1900387]'	'negative regulation of chondrocyte differentiation [GO:0032331]'	'negative regulation of extrinsic apoptotic signaling pathway in absence of ligand [GO:2001240]'	'negative regulation of intrinsic apoptotic signaling pathway in response to DNA damage [GO:1902230]'	'negative regulation of keratinocyte proliferation [GO:0010839]'	'negative regulation of stem cell proliferation [GO:2000647]'	'negative regulation of transcription by RNA polymerase II [GO:0000122]'	'negative regulation of vitamin D biosynthetic process [GO:0010957]'	'negative regulation of vitamin D receptor signaling pathway [GO:0070563]'	'neural crest cell development [GO:0014032]'	'osteoblast differentiation [GO:0001649]'	'pigmentation [GO:0043473]'	'positive regulation of cell migration [GO:0030335]'	'positive regulation of fat cell differentiation [GO:0045600]'	'positive regulation of histone acetylation [GO:0035066]'	'regulation of bicellular tight junction assembly [GO:2000810]'	'regulation of branching involved in salivary gland morphogenesis [GO:0060693]'	'regulation of chemokine production [GO:0032642]'	'regulation of osteoblast differentiation [GO:0045667]'	'regulation of transcription, DNA-templated [GO:0006355]'	'roof of mouth development [GO:0060021]'	'sensory perception of sound [GO:0007605]'	'white fat cell differentiation [GO:0050872]'
12	ZEB1	SNCACCTGSVN	0.00464	ZEB1 AREB6 TCF8	Homo sapiens (Human)	'cartilage development [GO:0051216]'	'cellular response to amino acid stimulus [GO:0071230]'	'central nervous system development [GO:0007417]'	'cochlea morphogenesis [GO:0090103]'	'cytokine-mediated signaling pathway [GO:0019221]'	'embryonic camera-type eye morphogenesis [GO:0048596]'	'embryonic skeletal system morphogenesis [GO:0048704]'	'negative regulation of cell population proliferation [GO:0008285]'	'negative regulation of endothelial cell differentiation [GO:0045602]'	'negative regulation of transcription by RNA polymerase II [GO:0000122]'	'negative regulation of transcription, DNA-templated [GO:0045892]'	'pattern specification process [GO:0007389]'	'positive regulation of neuron differentiation [GO:0045666]'	'positive regulation of transcription by RNA polymerase II [GO:0045944]'	'regulation of T cell differentiation in thymus [GO:0033081]'	'regulation of mesenchymal cell proliferation [GO:0010464]'	'regulation of smooth muscle cell differentiation [GO:0051150]'	'regulation of transcription by RNA polymerase II [GO:0006357]'	'regulation of transforming growth factor beta receptor signaling pathway [GO:0017015]'	'semicircular canal morphogenesis [GO:0048752]'
13	ZNF740	MCCCCCCCAC	0.012	ZNF740 TB7	Homo sapiens (Human)	'positive regulation of transcription by RNA polymerase II [GO:0045944]'
14	SP2	GYCCCGCCYCYBSSS	0.0151	SP2 KIAA0048	Homo sapiens (Human)	'immune response [GO:0006955]'	'multicellular organism growth [GO:0035264]'	'negative regulation of transcription by RNA polymerase II [GO:0000122]'	'regulation of transcription by RNA polymerase II [GO:0006357]'
[truncated: 30 more columns]
