# Supplementary material for: Functionally Annotating Regulatory Elements in the Equine Genome Using Histone Mark ChIP-Seq
Source: Genes (Basel). 2019 Dec 18;11(1):3. doi: 10.3390/genes11010003 (PMC7017286; doi:10.3390/genes11010003)
Supplement: Supplementary file 1 [file genes-11-00003-s001.zip › Supplement/Table_S17_ame_annotations_muscle_AcProUni.xlsx]

## Sheet: ame
rank	motif_DB	motif_ID	motif_alt_ID	consensus	p-value	adj_p-value	E-value	tests	FASTA_max	pos	neg	PWM_min	TP	%TP	FP	%FP
1	OUTPUT/Muscle_ACTIVEpromotors_unique/meme_out/meme.txt	GYGSSSBGSGGSCGGSSGGGGGVGSGGGS	MEME-1	GYGSSSBGSGGSCGGSSGGGGGVGSGGGS	4.69e-09	1.27e-05	0.00745	2704	802	802	1903	1.22	358	44.64	625	32.84
2	/JASPAR/JASPAR2018_CORE_vertebrates_non-redundant.meme	MA0746.1	SP3	VCCACGCCCMC	1.31e-08	3.53e-05	0.0207	2704	792	792	1913	1.01	407	51.39	758	39.62
3	/JASPAR/JASPAR2018_CORE_vertebrates_non-redundant.meme	MA0146.2	Zfx	SSSGCCBVGGCCTS	1.75e-07	0.000474	0.278	2704	558	558	2147	1.02	184	32.97	477	22.22
4	/JASPAR/JASPAR2018_CORE_vertebrates_non-redundant.meme	MA0741.1	KLF16	GMCACGCCCCC	2.36e-07	0.000639	0.375	2704	831	831	1874	1.02	314	37.79	523	27.91
5	/JASPAR/JASPAR2018_CORE_vertebrates_non-redundant.meme	MA0056.1	MZF1	BGGGGA	8.27e-07	0.00223	1.31	2704	874	874	1831	1	606	69.34	1095	59.8
6	/JASPAR/JASPAR2018_CORE_vertebrates_non-redundant.meme	MA0814.1	TFAP2C(var.2)	HGCCTSAGGCD	8.4e-07	0.00227	1.33	2704	643	643	2062	1.01	228	35.46	526	25.51
7	/JASPAR/JASPAR2018_CORE_vertebrates_non-redundant.meme	MA0003.3	TFAP2A	HGCCYSAGGCD	1.31e-06	0.00353	2.07	2704	619	619	2086	1.01	244	39.42	609	29.19
8	/JASPAR/JASPAR2018_CORE_vertebrates_non-redundant.meme	MA0810.1	TFAP2A(var.2)	YGCCCBVRGGCR	1.52e-06	0.00411	2.41	2704	838	838	1867	1.01	350	41.77	604	32.35
9	/JASPAR/JASPAR2018_CORE_vertebrates_non-redundant.meme	MA0753.1	ZNF740	MCCCCCCCAC	1.76e-06	0.00476	2.79	2704	854	854	1851	1.01	308	36.07	502	27.12
10	/JASPAR/JASPAR2018_CORE_vertebrates_non-redundant.meme	MA0155.1	INSM1	TGYCWGGGGGCR	1.77e-06	0.00477	2.8	2704	787	787	1918	1.02	197	25.03	327	17.05
11	/JASPAR/JASPAR2018_CORE_vertebrates_non-redundant.meme	MA0811.1	TFAP2B	YGCCCBVRGGCA	1.8e-06	0.00486	2.85	2704	838	838	1867	1.01	327	39.02	557	29.83
12	/JASPAR/JASPAR2018_CORE_vertebrates_non-redundant.meme	MA0524.2	TFAP2C	YGCCYBVRGGCA	2.75e-06	0.00741	4.35	2704	838	838	1867	1.01	346	41.29	600	32.14
13	/JASPAR/JASPAR2018_CORE_vertebrates_non-redundant.meme	MA0812.1	TFAP2B(var.2)	HGCCTSAGGCD	3.27e-06	0.00879	5.16	2704	588	588	2117	1.01	172	29.25	428	20.22
14	/JASPAR/JASPAR2018_CORE_vertebrates_non-redundant.meme	MA0747.1	SP8	RCCACGCCCMCY	3.31e-06	0.00892	5.24	2704	745	745	1960	1.02	288	38.66	577	29.44
15	/JASPAR/JASPAR2018_CORE_vertebrates_non-redundant.meme	MA0599.1	KLF5	GCCCCDCCCH	5.24e-06	0.0141	8.26	2704	831	831	1874	1.01	399	48.01	728	38.85
# AME (Analysis of Motif Enrichment): Version 5.0.5 compiled on Aug 16 2019 at 11:40:04
# The format of this file is described at http://meme-suite.org/doc/ame-output-format.html.
# ame --o AME_OUTPUT/Muscle_ACTIVEpromotors_unique Muscle_ACTIVEpromotors_unique.fa /JASPAR/JASPAR2018_CORE_vertebrates_non-redundant.meme OUTPUT/Muscle_ACTIVEpromotors_unique/meme_out/meme.txt OUTPUT/Muscle_ACTIVEpromotors_unique/dreme_out/dreme.txt

## Sheet: Uniprot
yourlist:M201908236746803381A1F0E0DB47453E0216320D9571E4E	Entry	Entry name	Status	Protein names	Gene names	Organism	Length	GO (biological pathways)
SP3	L8GD75	SUB3_PSED2	reviewed	Subtilisin-like protease 3 (EC 3.4.21.-) (Destructin-3) (Serine protease 3) (PdSP3)	SP3 GMDG_04447	Pseudogymnoascus destructans (strain ATCC MYA-4855 / 20631-21) (Bat white-nose syndrome fungus) (Geomyces destructans)	404	unknown
SP3	O70494	SP3_MOUSE	reviewed	Transcription factor Sp3	Sp3	Mus musculus (Mouse)	783	B cell differentiation [GO:0030183]; T cell differentiation [GO:0030217]; definitive hemopoiesis [GO:0060216]; embryonic camera-type eye morphogenesis [GO:0048596]; embryonic placenta development [GO:0001892]; embryonic process involved in female pregnancy [GO:0060136]; embryonic skeletal system development [GO:0048706]; enucleate erythrocyte differentiation [GO:0043353]; erythrocyte differentiat…
SP3	Q02447	SP3_HUMAN	reviewed	Transcription factor Sp3 (SPR-2)	SP3	Homo sapiens (Human)	781	B cell differentiation [GO:0030183]; T cell differentiation [GO:0030217]; definitive hemopoiesis [GO:0060216]; embryonic camera-type eye morphogenesis [GO:0048596]; embryonic placenta development [GO:0001892]; embryonic process involved in female pregnancy [GO:0060136]; embryonic skeletal system development [GO:0048706]; enucleate erythrocyte differentiation [GO:0043353]; granulocyte differentiat…
SP3	Q90WR8	SP3_CHICK	reviewed	Transcription factor Sp3	SP3	Gallus gallus (Chicken)	771	B cell differentiation [GO:0030183]; T cell differentiation [GO:0030217]; definitive hemopoiesis [GO:0060216]; embryonic camera-type eye morphogenesis [GO:0048596]; embryonic skeletal system development [GO:0048706]; enucleate erythrocyte differentiation [GO:0043353]; granulocyte differentiation [GO:0030851]; liver development [GO:0001889]; lung development [GO:0030324]; megakaryocyte differentia…
Zfx	O62836	ZFX_BOVIN	reviewed	Zinc finger X-chromosomal protein	ZFX	Bos taurus (Bovine)	800	fertilization [GO:0009566]; homeostasis of number of cells [GO:0048872]; multicellular organism growth [GO:0035264]; oocyte development [GO:0048599]; ovarian follicle development [GO:0001541]; parental behavior [GO:0060746]; post-embryonic development [GO:0009791]; regulation of transcription, DNA-templated [GO:0006355]; spermatogenesis [GO:0007283]
Zfx	P00218	FER_THEAC	reviewed	Zinc-containing ferredoxin	zfx Ta1448	Thermoplasma acidophilum (strain ATCC 25905 / DSM 1728 / JCM 9062 / NBRC 15155 / AMRC-C165)	143	unknown
Zfx	P00219	FER_SULAC	reviewed	Zinc-containing ferredoxin	zfx Saci_0456	Sulfolobus acidocaldarius (strain ATCC 33909 / DSM 639 / JCM 8929 / NBRC 15157 / NCIMB 11770)	103	unknown
Zfx	P17010	ZFX_HUMAN	reviewed	Zinc finger X-chromosomal protein	ZFX	Homo sapiens (Human)	805	unknown
Zfx	P17012	ZFX_MOUSE	reviewed	Zinc finger X-chromosomal protein	Zfx	Mus musculus (Mouse)	799	fertilization [GO:0009566]; germ cell development [GO:0007281]; homeostasis of number of cells [GO:0048872]; multicellular organism growth [GO:0035264]; oocyte development [GO:0048599]; ovarian follicle development [GO:0001541]; parental behavior [GO:0060746]; post-embryonic development [GO:0009791]; regulation of transcription, DNA-templated [GO:0006355]; spermatogenesis [GO:0007283]
Zfx	P49949	FER_ACIAM	reviewed	Zinc-containing ferredoxin (Seven-iron ferredoxin)	zfx	Acidianus ambivalens (Desulfurolobus ambivalens)	103	unknown
Zfx	P55907	FER1_SULTO	reviewed	Zinc-containing ferredoxin-1	zfx1 zfx STK_01630	Sulfurisphaera tokodaii (strain DSM 16993 / JCM 10545 / NBRC 100140 / 7) (Sulfolobus tokodaii)	104	unknown
Zfx	P80944	ZFX_PIG	reviewed	Zinc finger X-chromosomal protein (Fragment)	ZFX	Sus scrofa (Pig)	148	unknown
Zfx	P81541	FER_ACIIN	reviewed	Zinc-containing ferredoxin (Seven-iron ferredoxin) (Fragment)	zfx	Acidianus infernus	49	oxidation-reduction process [GO:0055114]
Zfx	P81542	FER_METPR	reviewed	Zinc-containing ferredoxin (Seven-iron ferredoxin) (Fragment)	zfx	Metallosphaera prunae	38	oxidation-reduction process [GO:0055114]
Zfx	P81543	FERA_SULME	reviewed	Zinc-containing ferredoxin A (FDA) (Seven-iron ferredoxin) (Fragment)	zfx	Sulfolobus metallicus	54	oxidation-reduction process [GO:0055114]
KLF16	P58334	KLF16_MOUSE	reviewed	Krueppel-like factor 16 (Basic transcription element-binding protein 4) (BTE-binding protein 4) (Dopamine receptor-regulating factor) (Transcription factor BTEB4)	Klf16 Bteb4 Drrf	Mus musculus (Mouse)	251	dopamine receptor signaling pathway [GO:0007212]; negative regulation of transcription by RNA polymerase II [GO:0000122]; regulation of transcription by RNA polymerase II [GO:0006357]
KLF16	Q9BXK1	KLF16_HUMAN	reviewed	Krueppel-like factor 16 (Basic transcription element-binding protein 4) (BTE-binding protein 4) (Novel Sp1-like zinc finger transcription factor 2) (Transcription factor BTEB4) (Transcription factor NSLP2)	KLF16 BTEB4 NSLP2	Homo sapiens (Human)	252	dopamine receptor signaling pathway [GO:0007212]; regulation of transcription by RNA polymerase II [GO:0006357]
ZNF740	Q6NZQ6	ZN740_MOUSE	reviewed	Zinc finger protein 740	Znf740 Zfp740	Mus musculus (Mouse)	180	positive regulation of transcription by RNA polymerase II [GO:0045944]
ZNF740	Q8NDX6	ZN740_HUMAN	reviewed	Zinc finger protein 740 (OriLyt TD-element-binding protein 7)	ZNF740 TB7	Homo sapiens (Human)	193	positive regulation of transcription by RNA polymerase II [GO:0045944]
TFAP2A	A1A4R9	AP2A_BOVIN	reviewed	Transcription factor AP-2-alpha (AP2-alpha) (AP-2 transcription factor) (Activating enhancer-binding protein 2-alpha) (Activator protein 2) (AP-2)	TFAP2A	Bos taurus (Bovine)	437	bone morphogenesis [GO:0060349]; cellular response to iron ion [GO:0071281]; embryonic cranial skeleton morphogenesis [GO:0048701]; embryonic forelimb morphogenesis [GO:0035115]; eyelid development in camera-type eye [GO:0061029]; inner ear morphogenesis [GO:0042472]; kidney development [GO:0001822]; negative regulation of apoptotic process [GO:0043066]; negative regulation of reactive oxygen spe…
TFAP2A	P05549	AP2A_HUMAN	reviewed	Transcription factor AP-2-alpha (AP2-alpha) (AP-2 transcription factor) (Activating enhancer-binding protein 2-alpha) (Activator protein 2) (AP-2)	TFAP2A AP2TF TFAP2	Homo sapiens (Human)	437	bone morphogenesis [GO:0060349]; cellular response to iron ion [GO:0071281]; embryonic cranial skeleton morphogenesis [GO:0048701]; embryonic forelimb morphogenesis [GO:0035115]; eyelid development in camera-type eye [GO:0061029]; inner ear morphogenesis [GO:0042472]; kidney development [GO:0001822]; negative regulation of apoptotic process [GO:0043066]; negative regulation of cell population pro…
TFAP2A	P34056	AP2A_MOUSE	reviewed	Transcription factor AP-2-alpha (AP2-alpha) (AP-2 transcription factor) (Activating enhancer-binding protein 2-alpha) (Activator protein 2) (AP-2)	Tfap2a Ap2tf Tcfap2a	Mus musculus (Mouse)	437	anterior neuropore closure [GO:0021506]; basement membrane organization [GO:0071711]; bone morphogenesis [GO:0060349]; cellular response to iron ion [GO:0071281]; cornea development in camera-type eye [GO:0061303]; embryonic body morphogenesis [GO:0010172]; embryonic camera-type eye morphogenesis [GO:0048596]; embryonic cranial skeleton morphogenesis [GO:0048701]; embryonic forelimb morphogenesis…
TFAP2A	P58197	AP2A_RAT	reviewed	Transcription factor AP-2-alpha (AP2-alpha) (AP-2 transcription factor) (Activating enhancer-binding protein 2-alpha) (Activator protein 2) (AP-2)	Tfap2a Tcfap2a	Rattus norvegicus (Rat)	437	Schwann cell development [GO:0014044]; bone morphogenesis [GO:0060349]; cellular response to iron ion [GO:0071281]; embryonic cranial skeleton morphogenesis [GO:0048701]; embryonic forelimb morphogenesis [GO:0035115]; eyelid development in camera-type eye [GO:0061029]; inner ear morphogenesis [GO:0042472]; kidney development [GO:0001822]; negative regulation of apoptotic process [GO:0043066]; neg…
TFAP2A	Q9N0N3	AP2A_SHEEP	reviewed	Transcription factor AP-2-alpha (AP2-alpha) (AP-2 transcription factor) (Activating enhancer-binding protein 2-alpha) (Activator protein 2) (AP-2)	TFAP2A	Ovis aries (Sheep)	491	bone morphogenesis [GO:0060349]; cellular response to iron ion [GO:0071281]; embryonic cranial skeleton morphogenesis [GO:0048701]; embryonic forelimb morphogenesis [GO:0035115]; eyelid development in camera-type eye [GO:0061029]; inner ear morphogenesis [GO:0042472]; kidney development [GO:0001822]; negative regulation of apoptotic process [GO:0043066]; negative regulation of reactive oxygen spe…
INSM1	Q01101	INSM1_HUMAN	reviewed	Insulinoma-associated protein 1 (Zinc finger protein IA-1)	INSM1 IA1	Homo sapiens (Human)	510	adrenal chromaffin cell differentiation [GO:0061104]; cell cycle [GO:0007049]; endocrine pancreas development [GO:0031018]; negative regulation of cell population proliferation [GO:0008285]; negative regulation of protein phosphorylation [GO:0001933]; negative regulation of transcription by RNA polymerase II [GO:0000122]; neuron differentiation [GO:0030182]; noradrenergic neuron development [GO:0…
INSM1	Q63ZV0	INSM1_MOUSE	reviewed	Insulinoma-associated protein 1 (Zinc finger protein IA-1)	Insm1 Ia1	Mus musculus (Mouse)	521	adrenal chromaffin cell differentiation [GO:0061104]; cell cycle [GO:0007049]; cell differentiation [GO:0030154]; endocrine pancreas development [GO:0031018]; endocrine system development [GO:0035270]; negative regulation of cell population proliferation [GO:0008285]; negative regulation of protein phosphorylation [GO:0001933]; negative regulation of transcription by RNA polymerase II [GO:0000122…
INSM1	Q6P0F9	INS1A_DANRE	reviewed	Insulinoma-associated protein 1a (Insulinoma-associated 1-like protein a) (Zinc finger protein IA-1a)	insm1a	Danio rerio (Zebrafish) (Brachydanio rerio)	383	cell dedifferentiation [GO:0043697]; negative regulation of transcription by RNA polymerase II [GO:0000122]; negative regulation of transcription, DNA-templated [GO:0045892]; neuron differentiation [GO:0030182]; pancreatic A cell differentiation [GO:0003310]; posterior lateral line neuromast hair cell development [GO:0035677]; posterior lateral line neuromast primordium migration [GO:0048920]; re…
INSM1	A6H7J1	INSM1_BOVIN	reviewed	Insulinoma-associated protein 1 (Zinc finger protein IA-1)	INSM1 IA1	Bos taurus (Bovine)	522	adrenal chromaffin cell differentiation [GO:0061104]; cell cycle [GO:0007049]; negative regulation of cell population proliferation [GO:0008285]; negative regulation of protein phosphorylation [GO:0001933]; negative regulation of transcription by RNA polymerase II [GO:0000122]; neuron differentiation [GO:0030182]; noradrenergic neuron development [GO:0003358]; norepinephrine biosynthetic process …
INSM1	A7UKY7	INSM1_XENLA	reviewed	Insulinoma-associated protein 1 (Zinc finger protein IA-1)	insm1	Xenopus laevis (African clawed frog)	433	endocrine pancreas development [GO:0031018]; endodermal cell differentiation [GO:0035987]; gland development [GO:0048732]; negative regulation of transcription by RNA polymerase II [GO:0000122]; nervous system development [GO:0007399]; pancreatic A cell differentiation [GO:0003310]; transdifferentiation [GO:0060290]; type B pancreatic cell differentiation [GO:0003309]
INSM1	A4IHR5	INSM1_XENTR	reviewed	Insulinoma-associated protein 1 (Zinc finger protein IA-1)	insm1	Xenopus tropicalis (Western clawed frog) (Silurana tropicalis)	441	endocrine pancreas development [GO:0031018]; endodermal cell differentiation [GO:0035987]; gland development [GO:0048732]; negative regulation of transcription by RNA polymerase II [GO:0000122]; neuron differentiation [GO:0030182]; pancreatic A cell differentiation [GO:0003310]; regulation of cell cycle process [GO:0010564]; transdifferentiation [GO:0060290]; type B pancreatic cell differentiatio…
INSM1	Q7T3H2	INS1B_DANRE	reviewed	Insulinoma-associated protein 1b (Insulinoma-associated 1-like protein b) (Zinc finger protein IA-1b)	insm1b	Danio rerio (Zebrafish) (Brachydanio rerio)	453	negative regulation of transcription by RNA polymerase II [GO:0000122]; neuron differentiation [GO:0030182]; pancreatic A cell differentiation [GO:0003310]; regulation of cell cycle process [GO:0010564]; transdifferentiation [GO:0060290]; type B pancreatic cell differentiation [GO:0003309]
INSM1	P24385	CCND1_HUMAN	reviewed	G1/S-specific cyclin-D1 (B-cell lymphoma 1 protein) (BCL-1) (BCL-1 oncogene) (PRAD1 oncogene)	CCND1 BCL1 PRAD1	Homo sapiens (Human)	295	G1/S transition of mitotic cell cycle [GO:0000082]; Leydig cell differentiation [GO:0033327]; Wnt signaling pathway [GO:0016055]; cell division [GO:0051301]; cellular response to DNA damage stimulus [GO:0006974]; cytokine-mediated signaling pathway [GO:0019221]; endoplasmic reticulum unfolded protein response [GO:0030968]; fat cell differentiation [GO:0045444]; lactation [GO:0007595]; liver regen…
INSM1	O15379	HDAC3_HUMAN	reviewed	Histone deacetylase 3 (HD3) (EC 3.5.1.98) (RPD3-2) (SMAP45)	HDAC3	Homo sapiens (Human)	428	cellular response to fluid shear stress [GO:0071498]; chromatin organization [GO:0006325]; circadian regulation of gene expression [GO:0032922]; circadian rhythm [GO:0007623]; histone H3 deacetylation [GO:0070932]; histone H4 deacetylation [GO:0070933]; negative regulation of JNK cascade [GO:0046329]; negative regulation of apoptotic process [GO:0043066]; negative regulation of transcription by R…
INSM1	Q6ZQ88	KDM1A_MOUSE	reviewed	Lysine-specific histone demethylase 1A (EC 1.-.-.-) (BRAF35-HDAC complex protein BHC110) (Flavin-containing amine oxidase domain-containing protein 2)	Kdm1a Aof2 Kiaa0601 Lsd1	Mus musculus (Mouse)	853	cell population proliferation [GO:0008283]; cellular response to UV [GO:0034644]; cellular response to gamma radiation [GO:0071480]; chromatin silencing [GO:0006342]; granulocyte differentiation [GO:0030851]; guanine metabolic process [GO:0046098]; histone H3-K4 demethylation [GO:0034720]; histone H3-K9 demethylation [GO:0033169]; in utero embryonic development [GO:0001701]; muscle cell developme…
INSM1	P39948	CCND1_RAT	reviewed	G1/S-specific cyclin-D1	Ccnd1	Rattus norvegicus (Rat)	295	G1/S transition of mitotic cell cycle [GO:0000082]; Leydig cell differentiation [GO:0033327]; Wnt signaling pathway [GO:0016055]; animal organ regeneration [GO:0031100]; cell division [GO:0051301]; cellular response to DNA damage stimulus [GO:0006974]; endoplasmic reticulum unfolded protein response [GO:0030968]; fat cell differentiation [GO:0045444]; lactation [GO:0007595]; liver development [GO…
INSM1	P25322	CCND1_MOUSE	reviewed	G1/S-specific cyclin-D1	Ccnd1 Cyl-1	Mus musculus (Mouse)	295	G1/S transition of mitotic cell cycle [GO:0000082]; Leydig cell differentiation [GO:0033327]; Wnt signaling pathway [GO:0016055]; cell division [GO:0051301]; cellular response to DNA damage stimulus [GO:0006974]; cellular response to organic substance [GO:0071310]; endoplasmic reticulum unfolded protein response [GO:0030968]; fat cell differentiation [GO:0045444]; lactation [GO:0007595]; liver re…
INSM1	Q62417	SRBS1_MOUSE	reviewed	Sorbin and SH3 domain-containing protein 1 (Ponsin) (SH3 domain protein 5) (SH3P12) (c-Cbl-associated protein) (CAP)	Sorbs1 Kiaa1296 Sh3d5	Mus musculus (Mouse)	1290	acetylcholine receptor signaling pathway [GO:0095500]; cellular response to insulin stimulus [GO:0032869]; focal adhesion assembly [GO:0048041]; insulin receptor signaling pathway [GO:0008286]; positive regulation of glucose import [GO:0046326]; positive regulation of glycogen biosynthetic process [GO:0045725]; positive regulation of insulin receptor signaling pathway [GO:0046628]; positive regul…
INSM1	Q13547	HDAC1_HUMAN	reviewed	Histone deacetylase 1 (HD1) (EC 3.5.1.98)	HDAC1 RPD3L1	Homo sapiens (Human)	482	ATP-dependent chromatin remodeling [GO:0043044]; beta-catenin-TCF complex assembly [GO:1904837]; blood coagulation [GO:0007596]; chromatin organization [GO:0006325]; chromatin remodeling [GO:0006338]; circadian regulation of gene expression [GO:0032922]; embryonic digit morphogenesis [GO:0042733]; endoderm development [GO:0007492]; epidermal cell differentiation [GO:0009913]; eyelid development i…
INSM1	P70288	HDAC2_MOUSE	reviewed	Histone deacetylase 2 (HD2) (EC 3.5.1.98) (YY1 transcription factor-binding protein)	Hdac2 Yy1bp	Mus musculus (Mouse)	488	cardiac muscle cell development [GO:0055013]; cellular response to hydrogen peroxide [GO:0070301]; cellular response to trichostatin A [GO:0035984]; chromatin organization [GO:0006325]; circadian regulation of gene expression [GO:0032922]; dendrite development [GO:0016358]; embryonic digit morphogenesis [GO:0042733]; epidermal cell differentiation [GO:0009913]; eyelid development in camera-type e…
INSM1	O09106	HDAC1_MOUSE	reviewed	Histone deacetylase 1 (HD1) (EC 3.5.1.98)	Hdac1	Mus musculus (Mouse)	482	cellular response to oxidative stress [GO:0034599]; cellular response to tumor necrosis factor [GO:0071356]; chromatin organization [GO:0006325]; circadian regulation of gene expression [GO:0032922]; circadian rhythm [GO:0007623]; embryonic digit morphogenesis [GO:0042733]; endoderm development [GO:0007492]; epidermal cell differentiation [GO:0009913]; eyelid development in camera-type eye [GO:00…
INSM1	Q2KI22	CCND1_BOVIN	reviewed	G1/S-specific cyclin-D1	CCND1	Bos taurus (Bovine)	295	G1/S transition of mitotic cell cycle [GO:0000082]; Wnt signaling pathway [GO:0016055]; cell division [GO:0051301]; cellular response to DNA damage stimulus [GO:0006974]; endoplasmic reticulum unfolded protein response [GO:0030968]; fat cell differentiation [GO:0045444]; lactation [GO:0007595]; liver regeneration [GO:0097421]; mammary gland alveolus development [GO:0060749]; mammary gland epithel…
INSM1	O60341	KDM1A_HUMAN	reviewed	Lysine-specific histone demethylase 1A (EC 1.-.-.-) (BRAF35-HDAC complex protein BHC110) (Flavin-containing amine oxidase domain-containing protein 2)	KDM1A AOF2 KDM1 KIAA0601 LSD1	Homo sapiens (Human)	852	alternative mRNA splicing, via spliceosome [GO:0000380]; blood coagulation [GO:0007596]; cellular response to UV [GO:0034644]; cellular response to cAMP [GO:0071320]; cellular response to gamma radiation [GO:0071480]; cerebral cortex development [GO:0021987]; guanine metabolic process [GO:0046098]; histone H3-K4 demethylation [GO:0034720]; histone H3-K9 demethylation [GO:0033169]; muscle cell dev…
INSM1	P11802	CDK4_HUMAN	reviewed	Cyclin-dependent kinase 4 (EC 2.7.11.22) (Cell division protein kinase 4) (PSK-J3)	CDK4	Homo sapiens (Human)	303	G1/S transition of mitotic cell cycle [GO:0000082]; adipose tissue development [GO:0060612]; animal organ regeneration [GO:0031100]; cell division [GO:0051301]; cellular response to insulin stimulus [GO:0032869]; cellular response to interleukin-4 [GO:0071353]; cellular response to ionomycin [GO:1904637]; cellular response to lipopolysaccharide [GO:0071222]; cellular response to phorbol 13-acetat…
INSM1	P30285	CDK4_MOUSE	reviewed	Cyclin-dependent kinase 4 (EC 2.7.11.22) (CRK3) (Cell division protein kinase 4) (PSK-J3)	Cdk4 Crk3	Mus musculus (Mouse)	303	G1/S transition of mitotic cell cycle [GO:0000082]; adipose tissue development [GO:0060612]; animal organ regeneration [GO:0031100]; cell division [GO:0051301]; cellular response to insulin stimulus [GO:0032869]; cellular response to interleukin-4 [GO:0071353]; cellular response to ionomycin [GO:1904637]; cellular response to lipopolysaccharide [GO:0071222]; cellular response to phorbol 13-acetat…
INSM1	P79432	CDK4_PIG	reviewed	Cyclin-dependent kinase 4 (EC 2.7.11.22) (Cell division protein kinase 4)	CDK4	Sus scrofa (Pig)	303	G1/S transition of mitotic cell cycle [GO:0000082]; adipose tissue development [GO:0060612]; cell division [GO:0051301]; cellular response to insulin stimulus [GO:0032869]; cellular response to interleukin-4 [GO:0071353]; cellular response to ionomycin [GO:1904637]; cellular response to lipopolysaccharide [GO:0071222]; cellular response to phorbol 13-acetate 12-myristate [GO:1904628]; negative re…
INSM1	P35426	CDK4_RAT	reviewed	Cyclin-dependent kinase 4 (EC 2.7.11.22) (Cell division protein kinase 4) (PSK-J3)	Cdk4	Rattus norvegicus (Rat)	303	G1/S transition of mitotic cell cycle [GO:0000082]; adipose tissue development [GO:0060612]; animal organ regeneration [GO:0031100]; cell division [GO:0051301]; cellular response to insulin stimulus [GO:0032869]; cellular response to interleukin-4 [GO:0071353]; cellular response to ionomycin [GO:1904637]; cellular response to lipopolysaccharide [GO:0071222]; cellular response to phorbol 13-acetat…
INSM1	Q8CFE3	RCOR1_MOUSE	reviewed	REST corepressor 1 (Protein CoREST)	Rcor1 D12Wsu95e Kiaa0071	Mus musculus (Mouse)	480	erythrocyte differentiation [GO:0030218]; histone H4 deacetylation [GO:0070933]; negative regulation of gene expression [GO:0010629]; negative regulation of transcription, DNA-templated [GO:0045892]; positive regulation of megakaryocyte differentiation [GO:0045654]
INSM1	O88895	HDAC3_MOUSE	reviewed	Histone deacetylase 3 (HD3) (EC 3.5.1.98)	Hdac3	Mus musculus (Mouse)	424	cellular response to fluid shear stress [GO:0071498]; chromatin organization [GO:0006325]; circadian regulation of gene expression [GO:0032922]; histone H3 deacetylation [GO:0070932]; histone H4 deacetylation [GO:0070933]; histone H4-K12 deacetylation [GO:1990679]; histone deacetylation [GO:0016575]; negative regulation of DNA-binding transcription factor activity [GO:0043433]; negative regulatio…
INSM1	Q9BX66	SRBS1_HUMAN	reviewed	Sorbin and SH3 domain-containing protein 1 (Ponsin) (SH3 domain protein 5) (SH3P12) (c-Cbl-associated protein) (CAP)	SORBS1 KIAA0894 KIAA1296 SH3D5	Homo sapiens (Human)	1292	cell-matrix adhesion [GO:0007160]; cellular response to insulin stimulus [GO:0032869]; focal adhesion assembly [GO:0048041]; insulin receptor signaling pathway [GO:0008286]; muscle contraction [GO:0006936]; positive regulation of glucose import [GO:0046326]; positive regulation of glycogen biosynthetic process [GO:0045725]; positive regulation of insulin receptor signaling pathway [GO:0046628]; p…
INSM1	Q92769	HDAC2_HUMAN	reviewed	Histone deacetylase 2 (HD2) (EC 3.5.1.98)	HDAC2	Homo sapiens (Human)	488	ATP-dependent chromatin remodeling [GO:0043044]; behavioral response to ethanol [GO:0048149]; blood coagulation [GO:0007596]; cardiac muscle hypertrophy [GO:0003300]; cellular response to dopamine [GO:1903351]; cellular response to heat [GO:0034605]; cellular response to hydrogen peroxide [GO:0070301]; cellular response to retinoic acid [GO:0071300]; cellular response to transforming growth facto…
INSM1	Q5R6J5	CCND1_PONAB	reviewed	G1/S-specific cyclin-D1	CCND1	Pongo abelii (Sumatran orangutan) (Pongo pygmaeus abelii)	295	G1/S transition of mitotic cell cycle [GO:0000082]; cell division [GO:0051301]; cellular response to DNA damage stimulus [GO:0006974]; mitotic G1 DNA damage checkpoint [GO:0031571]; negative regulation of cell cycle arrest [GO:0071157]; negative regulation of transcription by RNA polymerase II [GO:0000122]; positive regulation of G2/M transition of mitotic cell cycle [GO:0010971]; positive regula…
INSM1	Q32KY4	CDK4_BOVIN	reviewed	Cyclin-dependent kinase 4 (EC 2.7.11.22) (Cell division protein kinase 4)	CDK4	Bos taurus (Bovine)	303	cell cycle [GO:0007049]; cell division [GO:0051301]; negative regulation of cell cycle arrest [GO:0071157]; positive regulation of G2/M transition of mitotic cell cycle [GO:0010971]; protein phosphorylation [GO:0006468]
INSM1	Q5RAG0	HDAC1_PONAB	reviewed	Histone deacetylase 1 (HD1) (EC 3.5.1.98)	HDAC1	Pongo abelii (Sumatran orangutan) (Pongo pygmaeus abelii)	482	circadian regulation of gene expression [GO:0032922]; histone H4 deacetylation [GO:0070933]; negative regulation of transcription, DNA-templated [GO:0045892]
INSM1	Q32PJ8	HDAC1_BOVIN	reviewed	Histone deacetylase 1 (HD1) (EC 3.5.1.98)	HDAC1	Bos taurus (Bovine)	482	circadian regulation of gene expression [GO:0032922]; histone H3 deacetylation [GO:0070932]; histone H4 deacetylation [GO:0070933]; negative regulation of transcription, DNA-templated [GO:0045892]; positive regulation of transcription by RNA polymerase II [GO:0045944]
INSM1	Q5RB76	HDAC3_PONAB	reviewed	Histone deacetylase 3 (HD3) (EC 3.5.1.98)	HDAC3	Pongo abelii (Sumatran orangutan) (Pongo pygmaeus abelii)	428	cellular response to fluid shear stress [GO:0071498]; circadian regulation of gene expression [GO:0032922]; negative regulation of transcription by RNA polymerase II [GO:0000122]; positive regulation of TOR signaling [GO:0032008]; positive regulation of protein import into nucleus [GO:0042307]; positive regulation of protein phosphorylation [GO:0001934]; positive regulation of protein ubiquitinat…
INSM1	Q64HP0	CCND1_CANLF	reviewed	G1/S-specific cyclin-D1	CCND1	Canis lupus familiaris (Dog) (Canis familiaris)	295	G1/S transition of mitotic cell cycle [GO:0000082]; cell division [GO:0051301]; cellular response to DNA damage stimulus [GO:0006974]; mitotic G1 DNA damage checkpoint [GO:0031571]; mitotic cell cycle phase transition [GO:0044772]; negative regulation of cell cycle arrest [GO:0071157]; negative regulation of transcription by RNA polymerase II [GO:0000122]; positive regulation of G1/S transition o…
INSM1	Q4QQW4	HDAC1_RAT	reviewed	Histone deacetylase 1 (HD1) (EC 3.5.1.98)	Hdac1	Rattus norvegicus (Rat)	482	cellular response to oxidative stress [GO:0034599]; cellular response to tumor necrosis factor [GO:0071356]; circadian regulation of gene expression [GO:0032922]; embryonic digit morphogenesis [GO:0042733]; endoderm development [GO:0007492]; epidermal cell differentiation [GO:0009913]; eyelid development in camera-type eye [GO:0061029]; fungiform papilla formation [GO:0061198]; hair follicle plac…
INSM1	Q6P6W3	HDAC3_RAT	reviewed	Histone deacetylase 3 (HD3) (EC 3.5.1.98)	Hdac3	Rattus norvegicus (Rat)	428	cellular response to fluid shear stress [GO:0071498]; cellular response to mechanical stimulus [GO:0071260]; cellular response to parathyroid hormone stimulus [GO:0071374]; circadian regulation of gene expression [GO:0032922]; histone H3 deacetylation [GO:0070932]; histone H4 deacetylation [GO:0070933]; negative regulation of interleukin-1 production [GO:0032692]; negative regulation of protein e…
MZF1	P28698	MZF1_HUMAN	reviewed	Myeloid zinc finger 1 (MZF-1) (Zinc finger and SCAN domain-containing protein 6) (Zinc finger protein 42)	MZF1 MZF ZNF42 ZSCAN6	Homo sapiens (Human)	734	negative regulation of transcription by RNA polymerase II [GO:0000122]; positive regulation of transcription by RNA polymerase II [GO:0045944]; regulation of transcription, DNA-templated [GO:0006355]
TFAP2C	Q61312	AP2C_MOUSE	reviewed	Transcription factor AP-2 gamma (AP2-gamma) (AP-2.2) (Activating enhancer-binding protein 2 gamma)	Tfap2c Tcfap2c	Mus musculus (Mouse)	449	cell differentiation [GO:0030154]; cerebral cortex development [GO:0021987]; dichotomous subdivision of terminal units involved in mammary gland duct morphogenesis [GO:0060598]; epithelial cell proliferation involved in mammary gland duct elongation [GO:0060750]; forebrain neuron fate commitment [GO:0021877]; germ-line stem cell population maintenance [GO:0030718]; hair follicle development [GO:0…
TFAP2C	Q92754	AP2C_HUMAN	reviewed	Transcription factor AP-2 gamma (AP2-gamma) (Activating enhancer-binding protein 2 gamma) (Transcription factor ERF-1)	TFAP2C	Homo sapiens (Human)	450	cell-cell signaling [GO:0007267]; male gonad development [GO:0008584]; negative regulation of transcription by RNA polymerase II [GO:0000122]; positive regulation of transcription by RNA polymerase II [GO:0045944]; regulation of gene expression, epigenetic [GO:0040029]; regulation of transcription by RNA polymerase II [GO:0006357]
SP8	Q5XGT8	SP8_XENLA	reviewed	Transcription factor Sp8	sp8	Xenopus laevis (African clawed frog)	500	unknown
SP8	Q64HY5	SP8_CHICK	reviewed	Transcription factor Sp8	SP8	Gallus gallus (Chicken)	480	dorsal/ventral pattern formation [GO:0009953]; embryonic limb morphogenesis [GO:0030326]; proximal/distal pattern formation [GO:0009954]; regulation of transcription by RNA polymerase II [GO:0006357]
SP8	Q710D6	COX5B_VULVU	reviewed	Cytochrome c oxidase subunit 5B, mitochondrial (Cytochrome c oxidase polypeptide Vb) (Sperm protein 8) (fSP8)	COX5B SP8	Vulpes vulpes (Red fox)	128	unknown
SP8	Q8BMJ8	SP8_MOUSE	reviewed	Transcription factor Sp8	Sp8	Mus musculus (Mouse)	486	dorsal/ventral pattern formation [GO:0009953]; embryonic limb morphogenesis [GO:0030326]; proximal/distal pattern formation [GO:0009954]; regulation of transcription by RNA polymerase II [GO:0006357]
SP8	Q8IXZ3	SP8_HUMAN	reviewed	Transcription factor Sp8 (Specificity protein 8)	SP8	Homo sapiens (Human)	490	dorsal/ventral pattern formation [GO:0009953]; embryonic limb morphogenesis [GO:0030326]; proximal/distal pattern formation [GO:0009954]; regulation of transcription by RNA polymerase II [GO:0006357]
TFAP2B	Q61313	AP2B_MOUSE	reviewed	Transcription factor AP-2-beta (AP2-beta) (Activating enhancer-binding protein 2-beta)	Tfap2b Tcfap2b	Mus musculus (Mouse)	459	aorta morphogenesis [GO:0035909]; calcium ion homeostasis [GO:0055074]; cellular ammonia homeostasis [GO:0097275]; cellular creatinine homeostasis [GO:0097276]; cellular urea homeostasis [GO:0097277]; collecting duct development [GO:0072044]; distal tubule development [GO:0072017]; ductus arteriosus closure [GO:0097070]; fat cell differentiation [GO:0045444]; forelimb morphogenesis [GO:0035136]; …
TFAP2B	Q76HI7	AP2B_CANLF	reviewed	Transcription factor AP-2-beta (AP2-beta) (Activating enhancer-binding protein 2-beta)	TFAP2B	Canis lupus familiaris (Dog) (Canis familiaris)	460	aorta morphogenesis [GO:0035909]; calcium ion homeostasis [GO:0055074]; cellular ammonia homeostasis [GO:0097275]; cellular creatinine homeostasis [GO:0097276]; cellular urea homeostasis [GO:0097277]; collecting duct development [GO:0072044]; distal tubule development [GO:0072017]; ductus arteriosus closure [GO:0097070]; fat cell differentiation [GO:0045444]; forelimb morphogenesis [GO:0035136]; …
TFAP2B	Q92481	AP2B_HUMAN	reviewed	Transcription factor AP-2-beta (AP2-beta) (Activating enhancer-binding protein 2-beta)	TFAP2B	Homo sapiens (Human)	460	aorta morphogenesis [GO:0035909]; calcium ion homeostasis [GO:0055074]; cellular ammonia homeostasis [GO:0097275]; cellular creatinine homeostasis [GO:0097276]; cellular urea homeostasis [GO:0097277]; collecting duct development [GO:0072044]; distal tubule development [GO:0072017]; ductus arteriosus closure [GO:0097070]; fat cell differentiation [GO:0045444]; forelimb morphogenesis [GO:0035136]; …
KLF5	Q13887	KLF5_HUMAN	reviewed	Krueppel-like factor 5 (Basic transcription element-binding protein 2) (BTE-binding protein 2) (Colon krueppel-like factor) (GC-box-binding protein 2) (Intestinal-enriched krueppel-like factor) (Transcription factor BTEB2)	KLF5 BTEB2 CKLF IKLF	Homo sapiens (Human)	457	angiogenesis [GO:0001525]; cell-cell signaling via exosome [GO:0099156]; cellular response to leukemia inhibitory factor [GO:1990830]; cellular response to organic cyclic compound [GO:0071407]; cellular response to peptide [GO:1901653]; intestinal epithelial cell development [GO:0060576]; microvillus assembly [GO:0030033]; myotube differentiation involved in skeletal muscle regeneration [GO:00149…
KLF5	Q9Z0Z7	KLF5_MOUSE	reviewed	Krueppel-like factor 5 (Basic transcription element-binding protein 2) (BTE-binding protein 2) (Intestinal-enriched krueppel-like factor) (Transcription factor BTEB2)	Klf5 Bteb2 Iklf	Mus musculus (Mouse)	446	angiogenesis [GO:0001525]; cell-cell signaling via exosome [GO:0099156]; cellular response to leukemia inhibitory factor [GO:1990830]; cellular response to organic cyclic compound [GO:0071407]; cellular response to peptide [GO:1901653]; intestinal epithelial cell development [GO:0060576]; microvillus assembly [GO:0030033]; myotube differentiation involved in skeletal muscle regeneration [GO:00149…

## Sheet: Summary
Rank	Motif ID	Consensus	Adjusted p-value	Alternative Names	Organism	Biological Process GO	Biological Process GO	Biological Process GO	Biological Process GO	Biological Process GO	Biological Process GO	Biological Process GO	Biological Process GO	Biological Process GO	Biological Process GO	Biological Process GO	Biological Process GO	Biological Process GO	Biological Process GO	Biological Process GO	Biological Process GO	Biological Process GO	Biological Process GO	Biological Process GO	Biological Process GO	Biological Process GO	Biological Process GO	Biological Process GO	Biological Process GO	Biological Process GO	Biological Process GO	Biological Process GO	Biological Process GO	Biological Process GO	Biological Process GO	Biological Process GO	Biological Process GO	Biological Process GO	Biological Process GO	Biological Process GO	Biological Process GO	Biological Process GO	Biological Process GO	Biological Process GO	Biological Process GO	Biological Process GO	Biological Process GO	Biological Process GO	Biological Process GO
1	MEME-1	GYGSSSBGSGGSCGGSSGGGGGVGSGGGS	1.27e-05
2	SP3	VCCACGCCCMC	3.53e-05	SP3	Homo sapiens (Human)	'B cell differentiation [GO:0030183]'	'T cell differentiation [GO:0030217]'	'definitive hemopoiesis [GO:0060216]'	'embryonic camera-type eye morphogenesis [GO:0048596]'	'embryonic placenta development [GO:0001892]'	'embryonic process involved in female pregnancy [GO:0060136]'	'embryonic skeletal system development [GO:0048706]'	'enucleate erythrocyte differentiation [GO:0043353]'	'granulocyte differentiation [GO:0030851]'	'liver development [GO:0001889]'	'lung development [GO:0030324]'	'megakaryocyte differentiation [GO:0030219]'	'monocyte differentiation [GO:0030224]'	'natural killer cell differentiation [GO:0001779]'	'negative regulation of transcription, DNA-templated [GO:0045892]'	'ossification [GO:0001503]'	'positive regulation of transcription by RNA polymerase II [GO:0045944]'	'positive regulation of transcription, DNA-templated [GO:0045893]'	'regulation of transcription by RNA polymerase II [GO:0006357]'	'regulation of transcription, DNA-templated [GO:0006355]'	'trophectodermal cell differentiation [GO:0001829]'
3	Zfx	SSSGCCBVGGCCTS	0.000474	Zfx	Mus musculus (Mouse)	'fertilization [GO:0009566]'	'germ cell development [GO:0007281]'	'homeostasis of number of cells [GO:0048872]'	'multicellular organism growth [GO:0035264]'	'oocyte development [GO:0048599]'	'ovarian follicle development [GO:0001541]'	'parental behavior [GO:0060746]'	'post-embryonic development [GO:0009791]'	'regulation of transcription, DNA-templated [GO:0006355]'	'spermatogenesis [GO:0007283]'
4	KLF16	GMCACGCCCCC	0.000639	KLF16 BTEB4 NSLP2	Homo sapiens (Human)	'dopamine receptor signaling pathway [GO:0007212]'	'regulation of transcription by RNA polymerase II [GO:0006357]'
5	MZF1	BGGGGA	0.00223	MZF1 MZF ZNF42 ZSCAN6	Homo sapiens (Human)	'negative regulation of transcription by RNA polymerase II [GO:0000122]'	'positive regulation of transcription by RNA polymerase II [GO:0045944]'	'regulation of transcription, DNA-templated [GO:0006355]'
6	TFAP2C(var.2)	HGCCTSAGGCD	0.00227
7	TFAP2A	HGCCYSAGGCD	0.00353	TFAP2A AP2TF TFAP2	Homo sapiens (Human)	'bone morphogenesis [GO:0060349]'	'cellular response to iron ion [GO:0071281]'	'embryonic cranial skeleton morphogenesis [GO:0048701]'	'embryonic forelimb morphogenesis [GO:0035115]'	'eyelid development in camera-type eye [GO:0061029]'	'inner ear morphogenesis [GO:0042472]'	'kidney development [GO:0001822]'	'negative regulation of apoptotic process [GO:0043066]'	'negative regulation of cell population proliferation [GO:0008285]'	'negative regulation of reactive oxygen species metabolic process [GO:2000378]'	'negative regulation of transcription by RNA polymerase II [GO:0000122]'	'negative regulation of transcription by competitive promoter binding [GO:0010944]'	'negative regulation of transcription, DNA-templated [GO:0045892]'	'oculomotor nerve formation [GO:0021623]'	'optic cup structural organization [GO:0003409]'	'optic vesicle morphogenesis [GO:0003404]'	'positive regulation of bone mineralization [GO:0030501]'	'positive regulation of gene expression [GO:0010628]'	'positive regulation of neuron apoptotic process [GO:0043525]'	'positive regulation of tooth mineralization [GO:0070172]'	'positive regulation of transcription by RNA polymerase II [GO:0045944]'	'positive regulation of transcription, DNA-templated [GO:0045893]'	'regulation of cell differentiation [GO:0045595]'	'regulation of transcription by RNA polymerase II [GO:0006357]'	'retina layer formation [GO:0010842]'	'roof of mouth development [GO:0060021]'	'sensory perception of sound [GO:0007605]'	'trigeminal nerve development [GO:0021559]'
8	TFAP2A(var.2)	YGCCCBVRGGCR	0.00411
9	ZNF740	MCCCCCCCAC	0.00476	ZNF740 TB7	Homo sapiens (Human)	'positive regulation of transcription by RNA polymerase II [GO:0045944]'
10	INSM1	TGYCWGGGGGCR	0.00477	INSM1 IA1	Homo sapiens (Human)	'adrenal chromaffin cell differentiation [GO:0061104]'	'cell cycle [GO:0007049]'	'endocrine pancreas development [GO:0031018]'	'negative regulation of cell population proliferation [GO:0008285]'	'negative regulation of protein phosphorylation [GO:0001933]'	'negative regulation of transcription by RNA polymerase II [GO:0000122]'	'neuron differentiation [GO:0030182]'	'noradrenergic neuron development [GO:0003358]'	'norepinephrine biosynthetic process [GO:0042421]'	'pancreatic A cell differentiation [GO:0003310]'	'positive regulation of cell cycle arrest [GO:0071158]'	'positive regulation of cell differentiation [GO:0045597]'	'positive regulation of cell migration [GO:0030335]'	'positive regulation of neural precursor cell proliferation [GO:2000179]'	'regulation of cell cycle process [GO:0010564]'	'regulation of gene expression [GO:0010468]'	'regulation of protein complex assembly [GO:0043254]'	'sympathetic ganglion development [GO:0061549]'	'transdifferentiation [GO:0060290]'	'type B pancreatic cell development [GO:0003323]'	'type B pancreatic cell differentiation [GO:0003309]'
11	TFAP2B	YGCCCBVRGGCA	0.00486	TFAP2B	Homo sapiens (Human)	'aorta morphogenesis [GO:0035909]'	'calcium ion homeostasis [GO:0055074]'	'cellular ammonia homeostasis [GO:0097275]'	'cellular creatinine homeostasis [GO:0097276]'	'cellular urea homeostasis [GO:0097277]'	'collecting duct development [GO:0072044]'	'distal tubule development [GO:0072017]'	'ductus arteriosus closure [GO:0097070]'	'fat cell differentiation [GO:0045444]'	'forelimb morphogenesis [GO:0035136]'	'glucose homeostasis [GO:0042593]'	'glucose metabolic process [GO:0006006]'	'hindlimb morphogenesis [GO:0035137]'	'kidney development [GO:0001822]'	'magnesium ion homeostasis [GO:0010960]'	'metanephric nephron development [GO:0072210]'	'negative regulation of apoptotic process [GO:0043066]'	'negative regulation of cell population proliferation [GO:0008285]'	'negative regulation of cysteine-type endopeptidase activity involved in apoptotic process [GO:0043154]'	'negative regulation of neuron apoptotic process [GO:0043524]'	'negative regulation of transcription by RNA polymerase II [GO:0000122]'	'negative regulation of transcription, DNA-templated [GO:0045892]'	'phosphate ion homeostasis [GO:0055062]'	'positive regulation of cell population proliferation [GO:0008284]'	'positive regulation of neuron apoptotic process [GO:0043525]'	'positive regulation of transcription by RNA polymerase II [GO:0045944]'	'positive regulation of transcription, DNA-templated [GO:0045893]'	'positive regulation of urine volume [GO:0035810]'	'potassium ion homeostasis [GO:0055075]'	'regulation of BMP signaling pathway [GO:0030510]'	'regulation of cell differentiation [GO:0045595]'	'regulation of insulin secretion [GO:0050796]'	'regulation of transcription by RNA polymerase II [GO:0006357]'	'regulation of transcription, DNA-templated [GO:0006355]'	'renal water homeostasis [GO:0003091]'	'response to drug [GO:0042493]'	'retina layer formation [GO:0010842]'	'skin development [GO:0043588]'	'sodium ion homeostasis [GO:0055078]'	'sympathetic nervous system development [GO:0048485]'	'transcription by RNA polymerase II [GO:0006366]'
12	TFAP2C	YGCCYBVRGGCA	0.00741	TFAP2C	Homo sapiens (Human)	'cell-cell signaling [GO:0007267]'	'male gonad development [GO:0008584]'	'negative regulation of transcription by RNA polymerase II [GO:0000122]'	'positive regulation of transcription by RNA polymerase II [GO:0045944]'	'regulation of gene expression, epigenetic [GO:0040029]'	'regulation of transcription by RNA polymerase II [GO:0006357]'
13	TFAP2B(var.2)	HGCCTSAGGCD	0.00879
14	SP8	RCCACGCCCMCY	0.00892	SP8	Homo sapiens (Human)	'dorsal/ventral pattern formation [GO:0009953]'	'embryonic limb morphogenesis [GO:0030326]'	'proximal/distal pattern formation [GO:0009954]'	'regulation of transcription by RNA polymerase II [GO:0006357]'
15	KLF5	GCCCCDCCCH	0.0141	KLF5 BTEB2 CKLF IKLF	Homo sapiens (Human)	'angiogenesis [GO:0001525]'	'cell-cell signaling via exosome [GO:0099156]'	'cellular response to leukemia inhibitory factor [GO:1990830]'	'cellular response to organic cyclic compound [GO:0071407]'	'cellular response to peptide [GO:1901653]'	'intestinal epithelial cell development [GO:0060576]'	'microvillus assembly [GO:0030033]'	'myotube differentiation involved in skeletal muscle regeneration [GO:0014908]'	'negative regulation of transcription by RNA polymerase II [GO:0000122]'	'positive regulation of cell population proliferation [GO:0008284]'	'positive regulation of fat cell differentiation [GO:0045600]'	'positive regulation of pri-miRNA transcription by RNA polymerase II [GO:1902895]'	'positive regulation of transcription by RNA polymerase II [GO:0045944]'	'positive regulation of transcription by transcription factor localization [GO:0061586]'	'regulation of microvillus assembly [GO:0032534]'	'regulation of transcription by RNA polymerase II [GO:0006357]'	'satellite cell activation involved in skeletal muscle regeneration [GO:0014901]'	'skeletal muscle satellite cell differentiation [GO:0014816]'	'transcription by RNA polymerase II [GO:0006366]'
[truncated: 30 more columns]
