# Supplementary material for: Functionally Annotating Regulatory Elements in the Equine Genome Using Histone Mark ChIP-Seq
Source: Genes (Basel). 2019 Dec 18;11(1):3. doi: 10.3390/genes11010003 (PMC7017286; doi:10.3390/genes11010003)
Supplement: Supplementary file 1 [file genes-11-00003-s001.zip › Supplement/Table_S18_ame_annotations_ovary_AcEnhUni.xlsx]

## Sheet: ame
rank	motif_DB	motif_ID	motif_alt_ID	consensus	p-value	adj_p-value	E-value	tests	FASTA_max	pos	neg	PWM_min	TP	%TP	FP	%FP
1	OUTPUT/Ovary_ACTIVEenhancers_unique/dreme_out/dreme.txt	DAAAYA	DREME-2 *FOXO3	DAAAYA	8.99e-11	7.23e-07	0.000432	8047	7950	7948	100	1	5807	73.06	42	42
2	OUTPUT/Ovary_ACTIVEenhancers_unique/meme_out/meme.txt	NGGGGGGKGKGGGDGKGKGBSKGBGKGKG	MEME-2	NGGGGGGKGKGGGDGKGKGBSKGBGKGKG	7.56e-09	6.08e-05	0.0363	8047	1430	1434	6614	1.32	528	36.82	1924	29.09
3	/JASPAR/JASPAR2018_CORE_vertebrates_non-redundant.meme	MA0741.1	KLF16	GMCACGCCCCC	2.4e-08	0.000193	0.115	8047	1510	1514	6534	1.02	583	38.51	2032	31.1
4	/JASPAR/JASPAR2018_CORE_vertebrates_non-redundant.meme	MA0032.2	FOXC1	WAWGTAAAYAW	2.97e-08	0.000239	0.143	8047	7970	7974	74	1.01	2886	36.19	6	8.11
5	OUTPUT/Ovary_ACTIVEenhancers_unique/meme_out/meme.txt	GSVNRSDGVBRSRGMVRNGGRGVVRGVRS	MEME-3	GSVNRSDGVBRSRGMVRNGGRGVVRGVRS	3.53e-08	0.000284	0.17	8047	1520	1515	6533	1.09	1004	66.27	3839	58.76
6	/JASPAR/JASPAR2018_CORE_vertebrates_non-redundant.meme	MA1102.1	CTCFL	CRSCAGGGGGCRSB	5.44e-08	0.000438	0.262	8047	1440	1442	6606	1.03	413	28.64	1451	21.96
7	/JASPAR/JASPAR2018_CORE_vertebrates_non-redundant.meme	MA0602.1	Arid5a	SYAATATTGVDANH	6.2e-08	0.000499	0.298	8047	7830	7829	219	1.01	1968	25.14	23	10.5
8	/JASPAR/JASPAR2018_CORE_vertebrates_non-redundant.meme	MA0056.1	MZF1	BGGGGA	4.36e-07	0.00351	2.09	8047	1510	1509	6539	1	1123	74.42	4445	67.98
9	/JASPAR/JASPAR2018_CORE_vertebrates_non-redundant.meme	MA0703.1	LMX1B	NYAATTAA	1.16e-06	0.00925	5.52	8047	7950	7949	99	1	3069	38.61	16	16.16
10	/JASPAR/JASPAR2018_CORE_vertebrates_non-redundant.meme	MA0846.1	FOXC2	WAWGTAAACAWW	1.35e-06	0.0108	6.46	8047	7960	7955	93	1.01	3327	41.82	17	18.28
11	/JASPAR/JASPAR2018_CORE_vertebrates_non-redundant.meme	MA0845.1	FOXB1	WATGTAAATAT	2.01e-06	0.0161	9.59	8047	7930	7927	121	1.01	2183	27.54	12	9.92
# AME (Analysis of Motif Enrichment): Version 5.0.5 compiled on Aug 16 2019 at 11:40:04
# The format of this file is described at http://meme-suite.org/doc/ame-output-format.html.
# ame --o AME_OUTPUT/Ovary_ACTIVEenhancers_unique Ovary_ACTIVEenhancers_unique.fa /JASPAR/JASPAR2018_CORE_vertebrates_non-redundant.meme OUTPUT/Ovary_ACTIVEenhancers_unique/meme_out/meme.txt OUTPUT/Ovary_ACTIVEenhancers_unique/dreme_out/dreme.txt

## Sheet: Uniprot
yourlist:M201908236746803381A1F0E0DB47453E0216320D9571E4E	Entry	Entry name	Status	Protein names	Gene names	Organism	Length	GO (biological pathways)
FOXO3*	O43524	FOXO3_HUMAN	reviewed	Forkhead box protein O3 (AF6q21 protein) (Forkhead in rhabdomyosarcoma-like 1)	FOXO3 FKHRL1 FOXO3A	Homo sapiens (Human)	673	DNA damage response, signal transduction by p53 class mediator [GO:0030330]; aging [GO:0007568]; antral ovarian follicle growth [GO:0001547]; brain morphogenesis [GO:0048854]; cellular response to amyloid-beta [GO:1904646]; cellular response to corticosterone stimulus [GO:0071386]; cellular response to glucose stimulus [GO:0071333]; cellular response to hypoxia [GO:0071456]; cellular response to …
FOXC1	Q12948	FOXC1_HUMAN	reviewed	Forkhead box protein C1 (Forkhead-related protein FKHL7) (Forkhead-related transcription factor 3) (FREAC-3)	FOXC1 FKHL7 FREAC3	Homo sapiens (Human)	553	Notch signaling pathway [GO:0007219]; anatomical structure morphogenesis [GO:0009653]; angiogenesis [GO:0001525]; artery morphogenesis [GO:0048844]; blood vessel remodeling [GO:0001974]; camera-type eye development [GO:0043010]; cardiac muscle cell proliferation [GO:0060038]; cell differentiation [GO:0030154]; cell migration [GO:0016477]; cell population proliferation [GO:0008283]; cellular respo…
FOXC1	Q32NP8	FXC1B_XENLA	reviewed	Forkhead box protein C1-B	foxc1-b foxc1	Xenopus laevis (African clawed frog)	495	cell adhesion [GO:0007155]; cellular response to chemokine [GO:1990869]; chemokine-mediated signaling pathway [GO:0070098]; mesoderm development [GO:0007498]; positive regulation of transcription by RNA polymerase II [GO:0045944]; pronephros development [GO:0048793]; regulation of transcription, DNA-templated [GO:0006355]; transcription, DNA-templated [GO:0006351]
FOXC1	Q61572	FOXC1_MOUSE	reviewed	Forkhead box protein C1 (Forkhead-related protein FKHL7) (Forkhead-related transcription factor 3) (FREAC-3) (Mesoderm/mesenchyme forkhead 1) (MF-1) (Transcription factor FKH-1)	Foxc1 Fkh1 Fkhl7 Freac3 Mf1	Mus musculus (Mouse)	553	Notch signaling pathway [GO:0007219]; anatomical structure morphogenesis [GO:0009653]; angiogenesis [GO:0001525]; artery morphogenesis [GO:0048844]; blood vessel development [GO:0001568]; blood vessel remodeling [GO:0001974]; brain development [GO:0007420]; camera-type eye development [GO:0043010]; cardiac muscle cell proliferation [GO:0060038]; cell differentiation [GO:0030154]; cell migration […
FOXC1	Q68F77	FOXC1_XENTR	reviewed	Forkhead box protein C1	foxc1	Xenopus tropicalis (Western clawed frog) (Silurana tropicalis)	495	anatomical structure morphogenesis [GO:0009653]; cell adhesion [GO:0007155]; cell differentiation [GO:0030154]; cellular response to chemokine [GO:1990869]; chemokine-mediated signaling pathway [GO:0070098]; mesoderm development [GO:0007498]; positive regulation of transcription by RNA polymerase II [GO:0045944]; pronephros development [GO:0048793]; regulation of transcription by RNA polymerase I…
FOXC1	Q9PVZ3	FXC1A_XENLA	reviewed	Forkhead box protein C1-A (FoxC1) (Fork head domain-related protein 11) (XFD-11)	foxc1-a foxc1	Xenopus laevis (African clawed frog)	492	cell adhesion [GO:0007155]; cellular response to chemokine [GO:1990869]; chemokine-mediated signaling pathway [GO:0070098]; mesoderm development [GO:0007498]; positive regulation of transcription by RNA polymerase II [GO:0045944]; pronephros development [GO:0048793]; regulation of transcription, DNA-templated [GO:0006355]; transcription, DNA-templated [GO:0006351]
Arid5a	Q03989	ARI5A_HUMAN	reviewed	AT-rich interactive domain-containing protein 5A (ARID domain-containing protein 5A) (Modulator recognition factor 1) (MRF-1)	ARID5A MRF1	Homo sapiens (Human)	594	cellular response to estrogen stimulus [GO:0071391]; innate immune response [GO:0045087]; negative regulation of transcription by RNA polymerase II [GO:0000122]; negative regulation of transcription, DNA-templated [GO:0045892]; regulation of transcription by RNA polymerase II [GO:0006357]
Arid5a	Q3SWY1	ARI5A_BOVIN	reviewed	AT-rich interactive domain-containing protein 5A (ARID domain-containing protein 5A)	ARID5A	Bos taurus (Bovine)	592	innate immune response [GO:0045087]; regulation of transcription by RNA polymerase II [GO:0006357]
Arid5a	Q3U108	ARI5A_MOUSE	reviewed	AT-rich interactive domain-containing protein 5A (ARID domain-containing protein 5A)	Arid5a	Mus musculus (Mouse)	590	cellular response to estrogen stimulus [GO:0071391]; cellular response to lipopolysaccharide [GO:0071222]; chondrocyte differentiation [GO:0002062]; innate immune response [GO:0045087]; negative regulation of transcription by RNA polymerase II [GO:0000122]; positive regulation of T-helper 1 cell cytokine production [GO:2000556]; positive regulation of T-helper 17 type immune response [GO:2000318]…
KLF16	P58334	KLF16_MOUSE	reviewed	Krueppel-like factor 16 (Basic transcription element-binding protein 4) (BTE-binding protein 4) (Dopamine receptor-regulating factor) (Transcription factor BTEB4)	Klf16 Bteb4 Drrf	Mus musculus (Mouse)	251	dopamine receptor signaling pathway [GO:0007212]; negative regulation of transcription by RNA polymerase II [GO:0000122]; regulation of transcription by RNA polymerase II [GO:0006357]
KLF16	Q9BXK1	KLF16_HUMAN	reviewed	Krueppel-like factor 16 (Basic transcription element-binding protein 4) (BTE-binding protein 4) (Novel Sp1-like zinc finger transcription factor 2) (Transcription factor BTEB4) (Transcription factor NSLP2)	KLF16 BTEB4 NSLP2	Homo sapiens (Human)	252	dopamine receptor signaling pathway [GO:0007212]; regulation of transcription by RNA polymerase II [GO:0006357]
CTCFL	A2APF3	CTCFL_MOUSE	reviewed	Transcriptional repressor CTCFL (Brother of the regulator of imprinted sites) (CCCTC-binding factor) (CTCF paralog) (CTCF-like protein)	Ctcfl Boris	Mus musculus (Mouse)	636	DNA methylation involved in gamete generation [GO:0043046]; histone methylation [GO:0016571]; positive regulation of gene expression [GO:0010628]; positive regulation of transcription by RNA polymerase II [GO:0045944]; positive regulation of transcription, DNA-templated [GO:0045893]; regulation of gene expression by genetic imprinting [GO:0006349]; regulation of histone H3-K4 methylation [GO:0051…
CTCFL	Q8NI51	CTCFL_HUMAN	reviewed	Transcriptional repressor CTCFL (Brother of the regulator of imprinted sites) (CCCTC-binding factor) (CTCF paralog) (CTCF-like protein) (Cancer/testis antigen 27) (CT27) (Zinc finger protein CTCF-T)	CTCFL BORIS	Homo sapiens (Human)	663	DNA methylation involved in gamete generation [GO:0043046]; cell cycle [GO:0007049]; histone methylation [GO:0016571]; positive regulation of gene expression [GO:0010628]; positive regulation of transcription by RNA polymerase II [GO:0045944]; positive regulation of transcription, DNA-templated [GO:0045893]; regulation of gene expression by genetic imprinting [GO:0006349]; regulation of histone H…
LMX1B	O60663	LMX1B_HUMAN	reviewed	LIM homeobox transcription factor 1-beta (LIM/homeobox protein 1.2) (LMX-1.2) (LIM/homeobox protein LMX1B)	LMX1B	Homo sapiens (Human)	402	dopaminergic neuron differentiation [GO:0071542]; dorsal/ventral pattern formation [GO:0009953]; in utero embryonic development [GO:0001701]; multicellular organism development [GO:0007275]; neuron differentiation [GO:0030182]; positive regulation of transcription by RNA polymerase II [GO:0045944]; regulation of transcription, DNA-templated [GO:0006355]
LMX1B	O88609	LMX1B_MOUSE	reviewed	LIM homeobox transcription factor 1-beta (LIM/homeobox protein 1.2) (LMX-1.2) (LIM/homeobox protein LMX1B)	Lmx1b	Mus musculus (Mouse)	395	camera-type eye development [GO:0043010]; cell population proliferation [GO:0008283]; central nervous system neuron development [GO:0021954]; cerebellum morphogenesis [GO:0021587]; collagen fibril organization [GO:0030199]; dopaminergic neuron differentiation [GO:0071542]; dorsal/ventral pattern formation [GO:0009953]; embryonic limb morphogenesis [GO:0030326]; limb morphogenesis [GO:0035108]; lo…
LMX1B	P53413	LMX1B_CHICK	reviewed	LIM/homeobox protein LMX-1.2 (Homeobox protein LMX-1) (LIM/homeobox protein 1) (LMX)	LMX1B LMX LMX1	Gallus gallus (Chicken)	400	mesonephric tubule development [GO:0072164]; neuron differentiation [GO:0030182]; positive regulation of transcription by RNA polymerase II [GO:0045944]
LMX1B	Q60564	LMX1B_MESAU	reviewed	LIM homeobox transcription factor 1-beta (LIM/homeobox protein 1.2) (LMX-1.2) (LIM/homeobox protein LMX1B) (Fragment)	LMX1B LMX1.2	Mesocricetus auratus (Golden hamster)	369	multicellular organism development [GO:0007275]; regulation of transcription, DNA-templated [GO:0006355]
LMX1B	Q8UVR3	LMX1B_XENLA	reviewed	LIM homeobox transcription factor 1-beta.1 (LIM homeobox protein 1b) (Xlmx1b)	lmx1b.1 lmx1b	Xenopus laevis (African clawed frog)	400	glomus development [GO:0072013]; neuron differentiation [GO:0030182]; pronephric nephron tubule development [GO:0039020]
FOXC2	Q61850	FOXC2_MOUSE	reviewed	Forkhead box protein C2 (Brain factor 3) (BF-3) (Forkhead-related protein FKHL14) (Mesenchyme fork head protein 1) (MFH-1 protein) (Transcription factor FKH-14)	Foxc2 Fkh14 Fkhl14 Mfh1	Mus musculus (Mouse)	494	Notch signaling pathway [GO:0007219]; anatomical structure morphogenesis [GO:0009653]; artery morphogenesis [GO:0048844]; blood vessel development [GO:0001568]; blood vessel remodeling [GO:0001974]; branching involved in blood vessel morphogenesis [GO:0001569]; camera-type eye development [GO:0043010]; cardiac muscle cell proliferation [GO:0060038]; cell differentiation [GO:0030154]; cell populat…
FOXC2	Q63246	FOXC2_RAT	reviewed	Forkhead box protein C2 (Brain factor 3) (BF-3) (HFH-BF-3)	Foxc2 Hfhbf3	Rattus norvegicus (Rat)	494	Notch signaling pathway [GO:0007219]; anatomical structure morphogenesis [GO:0009653]; artery morphogenesis [GO:0048844]; blood vessel remodeling [GO:0001974]; branching involved in blood vessel morphogenesis [GO:0001569]; camera-type eye development [GO:0043010]; cardiac muscle cell proliferation [GO:0060038]; cell differentiation [GO:0030154]; collagen fibril organization [GO:0030199]; embryoni…
FOXC2	Q6NVT7	FOXC2_XENTR	reviewed	Forkhead box protein C2 (FoxC2)	foxc2 TGas062l07.1	Xenopus tropicalis (Western clawed frog) (Silurana tropicalis)	464	anatomical structure morphogenesis [GO:0009653]; cell differentiation [GO:0030154]; insulin receptor signaling pathway [GO:0008286]; lymphangiogenesis [GO:0001946]; mesoderm development [GO:0007498]; positive regulation of transcription by RNA polymerase II [GO:0045944]; positive regulation of transcription, DNA-templated [GO:0045893]; regulation of transcription by RNA polymerase II [GO:0006357]…
FOXC2	Q99958	FOXC2_HUMAN	reviewed	Forkhead box protein C2 (Forkhead-related protein FKHL14) (Mesenchyme fork head protein 1) (MFH-1 protein) (Transcription factor FKH-14)	FOXC2 FKHL14 MFH1	Homo sapiens (Human)	501	Notch signaling pathway [GO:0007219]; anatomical structure morphogenesis [GO:0009653]; artery morphogenesis [GO:0048844]; blood vessel remodeling [GO:0001974]; branching involved in blood vessel morphogenesis [GO:0001569]; camera-type eye development [GO:0043010]; cardiac muscle cell proliferation [GO:0060038]; cell differentiation [GO:0030154]; collagen fibril organization [GO:0030199]; embryoni…
FOXB1	O93529	FOXB1_XENLA	reviewed	Forkhead box protein B1 (FoxB1) (Transcription factor FKH-5)	foxb1 fkh5	Xenopus laevis (African clawed frog)	319	axon target recognition [GO:0007412]; cell migration in diencephalon [GO:0061381]; ectoderm development [GO:0007398]; floor plate development [GO:0033504]; hypothalamus cell migration [GO:0021855]; inferior colliculus development [GO:0061379]; mammillary body development [GO:0021767]; mammillothalamic axonal tract development [GO:0061374]; midbrain development [GO:0030901]; negative regulation of…
FOXB1	Q64732	FOXB1_MOUSE	reviewed	Forkhead box protein B1 (Transcription factor FKH-5)	Foxb1 Fkh5 Foxb1a Foxb1b Mf3	Mus musculus (Mouse)	325	anatomical structure morphogenesis [GO:0009653]; axon target recognition [GO:0007412]; cell differentiation [GO:0030154]; cell migration in diencephalon [GO:0061381]; epithelial cell differentiation involved in mammary gland alveolus development [GO:0061030]; floor plate development [GO:0033504]; hypothalamus cell migration [GO:0021855]; inferior colliculus development [GO:0061379]; lactation [GO…
FOXB1	Q99853	FOXB1_HUMAN	reviewed	Forkhead box protein B1 (Transcription factor FKH-5)	FOXB1 FKH5	Homo sapiens (Human)	325	anatomical structure morphogenesis [GO:0009653]; axon target recognition [GO:0007412]; cell differentiation [GO:0030154]; cell migration in diencephalon [GO:0061381]; epithelial cell differentiation involved in mammary gland alveolus development [GO:0061030]; floor plate development [GO:0033504]; hypothalamus cell migration [GO:0021855]; inferior colliculus development [GO:0061379]; lactation [GO…
MZF1	P28698	MZF1_HUMAN	reviewed	Myeloid zinc finger 1 (MZF-1) (Zinc finger and SCAN domain-containing protein 6) (Zinc finger protein 42)	MZF1 MZF ZNF42 ZSCAN6	Homo sapiens (Human)	734	negative regulation of transcription by RNA polymerase II [GO:0000122]; positive regulation of transcription by RNA polymerase II [GO:0045944]; regulation of transcription, DNA-templated [GO:0006355]

## Sheet: Summary
Rank	Motif ID	Consensus	Adjusted p-value	Alternative Names	Organism	Biological Process GO	Biological Process GO	Biological Process GO	Biological Process GO	Biological Process GO	Biological Process GO	Biological Process GO	Biological Process GO	Biological Process GO	Biological Process GO	Biological Process GO	Biological Process GO	Biological Process GO	Biological Process GO	Biological Process GO	Biological Process GO	Biological Process GO	Biological Process GO	Biological Process GO	Biological Process GO	Biological Process GO	Biological Process GO	Biological Process GO	Biological Process GO	Biological Process GO	Biological Process GO	Biological Process GO	Biological Process GO	Biological Process GO	Biological Process GO	Biological Process GO	Biological Process GO	Biological Process GO	Biological Process GO	Biological Process GO	Biological Process GO	Biological Process GO	Biological Process GO	Biological Process GO	Biological Process GO	Biological Process GO	Biological Process GO	Biological Process GO	Biological Process GO
1	DREME-2 *	DAAAYA	7.23e-07	* FOXO3 binding site, https://www.nature.com/articles/tp201478#supplementary-information	Homo sapiens (Human)	'DNA damage response, signal transduction by p53 class mediator [GO:0030330]'	'aging [GO:0007568]'	'antral ovarian follicle growth [GO:0001547]'	'brain morphogenesis [GO:0048854]'	'cellular response to amyloid-beta [GO:1904646]'	'cellular response to corticosterone stimulus [GO:0071386]'	'cellular response to glucose stimulus [GO:0071333]'	'cellular response to hypoxia [GO:0071456]'	'cellular response to nerve growth factor stimulus [GO:1990090]'	'cellular response to oxidative stress [GO:0034599]'	'cytokine-mediated signaling pathway [GO:0019221]'	'extrinsic apoptotic signaling pathway in absence of ligand [GO:0097192]'	'glucose homeostasis [GO:0042593]'	'initiation of primordial ovarian follicle growth [GO:0001544]'	'insulin receptor signaling pathway [GO:0008286]'	'mitochondrial transcription [GO:0006390]'	'negative regulation of canonical Wnt signaling pathway [GO:0090090]'	'negative regulation of cell migration [GO:0030336]'	'negative regulation of neuron differentiation [GO:0045665]'	'negative regulation of transcription by RNA polymerase II [GO:0000122]'	'neuronal stem cell population maintenance [GO:0097150]'	'oocyte maturation [GO:0001556]'	'ovulation from ovarian follicle [GO:0001542]'	'positive regulation of apoptotic process [GO:0043065]'	'positive regulation of autophagy [GO:0010508]'	'positive regulation of endothelial cell apoptotic process [GO:2000353]'	'positive regulation of erythrocyte differentiation [GO:0045648]'	'positive regulation of hydrogen peroxide-mediated programmed cell death [GO:1901300]'	'positive regulation of muscle atrophy [GO:0014737]'	'positive regulation of neuron apoptotic process [GO:0043525]'	'positive regulation of reactive oxygen species biosynthetic process [GO:1903428]'	'positive regulation of transcription by RNA polymerase II [GO:0045944]'	'positive regulation of transcription, DNA-templated [GO:0045893]'	'regulation of neural precursor cell proliferation [GO:2000177]'	'regulation of transcription by RNA polymerase II [GO:0006357]'	'regulation of translation [GO:0006417]'	'response to dexamethasone [GO:0071548]'	'response to starvation [GO:0042594]'	'response to water-immersion restraint stress [GO:1990785]'	'tumor necrosis factor-mediated signaling pathway [GO:0033209]'
2	MEME-2	NGGGGGGKGKGGGDGKGKGBSKGBGKGKG	6.08e-05
3	KLF16	GMCACGCCCCC	0.000193	KLF16 BTEB4 NSLP2	Homo sapiens (Human)	'dopamine receptor signaling pathway [GO:0007212]'	'regulation of transcription by RNA polymerase II [GO:0006357]'
4	FOXC1	WAWGTAAAYAW	0.000239	FOXC1 FKHL7 FREAC3	Homo sapiens (Human)	'Notch signaling pathway [GO:0007219]'	'anatomical structure morphogenesis [GO:0009653]'	'angiogenesis [GO:0001525]'	'artery morphogenesis [GO:0048844]'	'blood vessel remodeling [GO:0001974]'	'camera-type eye development [GO:0043010]'	'cardiac muscle cell proliferation [GO:0060038]'	'cell differentiation [GO:0030154]'	'cell migration [GO:0016477]'	'cell population proliferation [GO:0008283]'	'cellular response to chemokine [GO:1990869]'	'cellular response to epidermal growth factor stimulus [GO:0071364]'	'cerebellum development [GO:0021549]'	'chemokine-mediated signaling pathway [GO:0070098]'	'collagen fibril organization [GO:0030199]'	'embryonic heart tube development [GO:0035050]'	'endochondral ossification [GO:0001958]'	'eye development [GO:0001654]'	'germ cell migration [GO:0008354]'	'glomerular epithelium development [GO:0072010]'	'glycosaminoglycan metabolic process [GO:0030203]'	'heart development [GO:0007507]'	'in utero embryonic development [GO:0001701]'	'kidney development [GO:0001822]'	'lacrimal gland development [GO:0032808]'	'lymph vessel development [GO:0001945]'	'maintenance of lens transparency [GO:0036438]'	mesenchymal cell development [GO:0014031]'	'negative regulation of angiogenesis [GO:0016525]'	'negative regulation of apoptotic process involved in outflow tract morphogenesis [GO:1902257]'	'negative regulation of lymphangiogenesis [GO:1901491]'	'negative regulation of mitotic cell cycle [GO:0045930]'	'negative regulation of transcription by RNA polymerase II [GO:0000122]'	'neural crest cell development [GO:0014032]'	'odontogenesis of dentin-containing tooth [GO:0042475]'	'ovarian follicle development [GO:0001541]'	'paraxial mesoderm formation [GO:0048341]'	'positive regulation of DNA binding [GO:0043388]'	'positive regulation of core promoter binding [GO:1904798]'	'positive regulation of epithelial to mesenchymal transition [GO:0010718]'	'positive regulation of hematopoietic progenitor cell differentiation [GO:1901534]'	'positive regulation of hematopoietic stem cell differentiation [GO:1902038]'	'positive regulation of keratinocyte differentiation [GO:0045618]'	'positive regulation of transcription by RNA polymerase II [GO:0045944]'
5	MEME-3	GSVNRSDGVBRSRGMVRNGGRGVVRGVRS	0.000284
6	CTCFL	CRSCAGGGGGCRSB	0.000438	CTCFL BORIS	Homo sapiens (Human)	'DNA methylation involved in gamete generation [GO:0043046]'	'cell cycle [GO:0007049]'	'histone methylation [GO:0016571]'	'positive regulation of gene expression [GO:0010628]'	'positive regulation of transcription by RNA polymerase II [GO:0045944]'	'positive regulation of transcription, DNA-templated [GO:0045893]'	'regulation of gene expression by genetic imprinting [GO:0006349]'	'regulation of histone H3-K4 methylation [GO:0051569]'
7	Arid5a	SYAATATTGVDANH	0.000499	ARID5A MRF1	Homo sapiens (Human)	'cellular response to estrogen stimulus [GO:0071391]'	'innate immune response [GO:0045087]'	'negative regulation of transcription by RNA polymerase II [GO:0000122]'	'negative regulation of transcription, DNA-templated [GO:0045892]'	'regulation of transcription by RNA polymerase II [GO:0006357]'
8	MZF1	BGGGGA	0.00351	MZF1 MZF ZNF42 ZSCAN6	Homo sapiens (Human)	'negative regulation of transcription by RNA polymerase II [GO:0000122]'	'positive regulation of transcription by RNA polymerase II [GO:0045944]'	'regulation of transcription, DNA-templated [GO:0006355]'
9	LMX1B	NYAATTAA	0.00925	LMX1B	Homo sapiens (Human)	'dopaminergic neuron differentiation [GO:0071542]'	'dorsal/ventral pattern formation [GO:0009953]'	'in utero embryonic development [GO:0001701]'	'multicellular organism development [GO:0007275]'	'neuron differentiation [GO:0030182]'	'positive regulation of transcription by RNA polymerase II [GO:0045944]'	'regulation of transcription, DNA-templated [GO:0006355]'
10	FOXC2	WAWGTAAACAWW	0.0108	FOXC2 FKHL14 MFH1	Homo sapiens (Human)	'Notch signaling pathway [GO:0007219]'	'anatomical structure morphogenesis [GO:0009653]'	'artery morphogenesis [GO:0048844]'	'blood vessel remodeling [GO:0001974]'	'branching involved in blood vessel morphogenesis [GO:0001569]'	'camera-type eye development [GO:0043010]'	'cardiac muscle cell proliferation [GO:0060038]'	'cell differentiation [GO:0030154]'	'collagen fibril organization [GO:0030199]'	'embryonic heart tube development [GO:0035050]'	'embryonic viscerocranium morphogenesis [GO:0048703]'	'glomerular endothelium development [GO:0072011]'	'glomerular mesangial cell development [GO:0072144]'	'glomerular visceral epithelial cell differentiation [GO:0072112]'	'heart development [GO:0007507]'	'insulin receptor signaling pathway [GO:0008286]'	'lymphangiogenesis [GO:0001946]'	'mesoderm development [GO:0007498]'	'metanephros development [GO:0001656]'	'negative regulation of apoptotic process involved in outflow tract morphogenesis [GO:1902257]'	'negative regulation of cold-induced thermogenesis [GO:0120163]'	'negative regulation of transcription by RNA polymerase II [GO:0000122]'	'neural crest cell development [GO:0014032]'	'ossification [GO:0001503]'	'paraxial mesodermal cell fate commitment [GO:0048343]'	'positive regulation of cell adhesion mediated by integrin [GO:0033630]'	'positive regulation of cell migration involved in sprouting angiogenesis [GO:0090050]'	'positive regulation of endothelial cell migration [GO:0010595]'	'positive regulation of transcription by RNA polymerase II [GO:0045944]'	'positive regulation of transcription, DNA-templated [GO:0045893]'	'positive regulation of vascular wound healing [GO:0035470]'	'regulation of blood vessel diameter [GO:0097746]'	'regulation of organ growth [GO:0046620]'	'regulation of transcription by RNA polymerase II [GO:0006357]'	'response to hormone [GO:0009725]'	'somitogenesis [GO:0001756]'	'ureteric bud development [GO:0001657]'	'vascular endothelial growth factor receptor signaling pathway [GO:0048010]'	'ventricular cardiac muscle tissue morphogenesis [GO:0055010]'
12	FOXB1	WATGTAAATAT	0.0161	FOXB1 FKH5	Homo sapiens (Human)	'anatomical structure morphogenesis [GO:0009653]'	'axon target recognition [GO:0007412]'	'cell differentiation [GO:0030154]'	'cell migration in diencephalon [GO:0061381]'	'epithelial cell differentiation involved in mammary gland alveolus development [GO:0061030]'	'floor plate development [GO:0033504]'	'hypothalamus cell migration [GO:0021855]'	'inferior colliculus development [GO:0061379]'	'lactation [GO:0007595]'	'mammary gland lobule development [GO:0061377]'	'mammillary body development [GO:0021767]'	'mammillothalamic axonal tract development [GO:0061374]'	'midbrain development [GO:0030901]'	'negative regulation of neuron apoptotic process [GO:0043524]'	'regulation of transcription by RNA polymerase II [GO:0006357]'	'somitogenesis [GO:0001756]'	'spinal cord development [GO:0021510]'	'telencephalon cell migration [GO:0022029]'	'thalamus development [GO:0021794]'	'urogenital system development [GO:0001655]'	'visual learning [GO:0008542]'
[truncated: 30 more columns]
