# Supplementary material for: Functionally Annotating Regulatory Elements in the Equine Genome Using Histone Mark ChIP-Seq
Source: Genes (Basel). 2019 Dec 18;11(1):3. doi: 10.3390/genes11010003 (PMC7017286; doi:10.3390/genes11010003)
Supplement: Supplementary file 1 [file genes-11-00003-s001.zip › Supplement/Table_S19_GO_analysis_summary.xlsx]

## Sheet: Promoters
Adipose	Brain	Heart	Lamina	Liver	Lung	Muscle	Ovary		Legend:
Zfx	MEME-1	MEME-1	Zfx	TFAP2A(var.2)	FIGLA	MEME-1	none		motif in multiple tissues
	KLF5	TFAP2C	MEME-2	TFAP2B	ZEB1	SP3			novel motif
	Zfx	TFAP2A(var.2)	DREME-8	PHOX2A	Myod1	Zfx			tissue unique motif
	MZF1		TFAP2A(var.2)	TFAP2C		KLF16			unique motifs as other variations or complexes
	TFDP1		SP3	MEME-2		MZF1			unique motif to promoters but found in enhancers list
	NRF1		TFAP2C	Foxd3		TFAP2C(var.2)
	TFAP2A			Phox2b		TFAP2A
	KLF16			GSX2		TFAP2A(var.2)
	TFAP2B(var.2)			HOXA10		ZNF740
	E2F6			TEAD1		INSM1
	ZNF740			THAP1		TFAP2B
				TEAD4		TFAP2C
				NFATC1		TFAP2B(var.2)
				Arid3a		SP8
				CTCFL		KLF5
				Lhx3
				Hoxd9
				TFAP2A

## Sheet: Enhancers
Adipose	Brain	Heart	Lamina	Liver	Lung	Muscle	Ovary		Legend:
SP3	TFAP2A(var.2)	MZF1	SP2	SP1	THAP1	SP1	DREME-2 *FOXO3		motif in multiple tissues
TFDP1	TFAP2B	Ascl2	SP1	TFAP2B	MEME-3	SP2	MEME-2		novel motif
TFAP2A	SP3	ASCL1	SP3	TFAP2C	ESR2	SP8	KLF16		tissue unique motif
TFAP2C	TFAP2C	SP3	KLF16	TFAP2A	Zfx	CTCFL	FOXC1		unique motifs as other variations or complexes
MEME-2	KLF16	NEUROD1	DREME-9	ZNF740	ZBTB7A	KLF16	MEME-3		unique motif to enhancer but found in promoters list
KLF16	KLF5	SP8	DREME-5	TFAP2A(var.2)	TFAP2A(var.2)	TFAP2A	CTCFL
TFAP2A(var.2)	MZF1	KLF16	Zfx	TFAP2C(var.2)	ASCL1	SP3	Arid5a
KLF5	Klf1	TFDP1	TFAP2A(var.2)	KLF16	KLF16	KLF5	MZF1
TFAP2B	DREME-13 *SP1	ID4	SP8	SP3	TFAP2C	TFAP2A(var.2)	LMX1B
Zfx	ZNF740	TCF3	TCF3	TFAP2B(var.2)	TFAP2A	ZNF740	FOXC2
SP8	ASCL1	Tcfl5	KLF5	TFDP1	SNAI2	LMX1B	FOXB1
TFAP2C(var.2)	SP2	Hes1	TFAP2C	KLF5	ZEB1	DREME-12 *MAZ
HIC2	THAP1	SRY	MEME-3	SP2	ZNF740	Foxd3
SP2	SP1	NKX6-2	TFAP2B	MEME-2	SP2	Hes1
KLF9	SP8	DREME-10	THAP1	KLF9		TFDP1
DREME-9	HIC2	DREME-8	TFAP2A	SP8		Zfx
Klf1	DREME-8 *KLF	Ahr::Arnt	ASCL1	ESR2		Dlx1
ZBTB7A	TFAP2C(var.2)		MEME-1	ASCL1		ZBTB7C
SP1	TFAP2A		KLF4	Hes1		TFAP2C(var.2)
CTCFL	Zfx		TCF4	Arid3b		MYC
TCF3	ZNF354C		CTCFL	EGR4		PHOX2A
MEME-3	ZBTB7C		DREME-6	DREME-4		DREME-5
ZEB1	CTCFL		Klf1	THAP1		THAP1
TCF4	ZBTB7A		KLF9	Zfx		TFAP2B
ZNF740	KLF9		ZIC4	KLF4		TFAP2A(var.3)
PLAG1	DREME-9		DREME-12	Klf1		TFAP2C
ZBTB7C	EGR4		Ascl2	ZBTB7C		LMX1A
ASCL1	TFAP2B(var.2)		ZEB1	ZNF263		MEOX2
Hes1	ZIC4		Myod1	KLF14		ZIC4
E2F4	MEME-3		ID4	MZF1		TFAP2B(var.2)
THAP1	DREME-3		ZNF740	E2F6		GSX2
MZF1(var.2)	NHLH1		FIGLA	Tcfl5		NKX6-2
ZIC4	E2F4		TFAP2C(var.2)	POU4F3		Arid3b
KLF14	MYC		DREME-18	TCF3		E2F4
TFAP2B(var.2)	DREME-7		NHLH1	NR2C2		MYCN
NR2C2	PLAG1		MZF1	ZIC4		KLF9
E2F6	Myod1		DREME-15	DREME-8		HOXB2
FIGLA	HOXA10		TFAP2B(var.2)	PAX5		UNCX
TFAP2A(var.3)	MEME-1		NFIX	Pparg::Rxra		ZBTB7A
Pparg::Rxra	TBX5		TBX5	CTCFL		Tcfl5
ZNF263	TFAP2B(var.3)		Hes1	ZNF354C		DREME-9 *DEK
RARA::RXRG	E2F6		Myog	ZNF384		MIXL1
KLF4			HIC2	HIC2		LIN54
			ZBTB7C	CTCF		HIC2
			TFAP2A(var.3)	DREME-16		NKX6-1
			PAX5	E2F4		EVX1
			SNAI2	ARNT::HIF1A
			EBF1	EGR3
			DREME-7	GCM2
			Tcf12	Arid3a
			ZNF263	MYC
			Klf12	HNF1A
			TFAP2B(var.3)	SP4
			Pparg::Rxra	DREME-7
			TFAP2C(var.3)	ZEB1
			NEUROD1	LMX1B
			E2F6	TCF4
				Tcf12
				TFAP2A(var.3)
				TBX5
				Foxd3
				ZBTB7A
