# Supplementary material for: Functionally Annotating Regulatory Elements in the Equine Genome Using Histone Mark ChIP-Seq
Source: Genes (Basel). 2019 Dec 18;11(1):3. doi: 10.3390/genes11010003 (PMC7017286; doi:10.3390/genes11010003)
Supplement: Supplementary file 1 [file genes-11-00003-s001.zip › Supplement/Table_S1_Antibody_specifications.xlsx]

## Sheet: Sheet1
	Catalog Number	Adipose	Brain	Heart	Lamina	Liver	Lung	Muscle	Ovary
H3K4me1	C15410194	0.5	0.5	0.5	0.5	0.5	0.5	0.5	1
H3K4me3	C15410003	0.5	0.5	0.5	0.5	0.5	0.5	0.5	1
H3K27ac	C15410196	1	0.5	0.5	1	1	1	1	2
H3K27me3	C15410195	1	1	1	1	1	0.5	0.5	2
IgG	C15410206	0.5	0.5	0.5	0.5	0.5	0.5	0.5	1
