# Supplementary material for: Functionally Annotating Regulatory Elements in the Equine Genome Using Histone Mark ChIP-Seq
Source: Genes (Basel). 2019 Dec 18;11(1):3. doi: 10.3390/genes11010003 (PMC7017286; doi:10.3390/genes11010003)
Supplement: Supplementary file 1 [file genes-11-00003-s001.zip › Supplement/Table_S2_QC_summary.xlsx]

## Sheet: Alignment Summary by Mark
Alignment Summary by Mark
Mark	Tissue	Antibody Concentration	Raw Reads	Trimmed Reads	% retained	Aligned Reads	% retained	Filtered Reads	% retained	Deduplicated	% retained	Total % retained		Below 50%
H3K4me1	Adipose	0.25ug	41533955	41487599	99.8884	39520510	95.2586	34454329	87.1809	3829327	11.1142	9.21975		Below 40%
H3K4me1	Adipose	0.5ug	25579328	25564884	99.9435	24484309	95.7732	21791879	89.0034	4877999	22.3845	19.0701
H3K4me1	Brain	0.5ug	28645138	28642917	99.9922	27760621	96.9197	24677202	88.8928	19745330	80.0145	68.9308
H3K4me1	Brain	1.0ug	31068455	31063286	99.9834	29994093	96.558	26682320	88.9586	20442934	76.616	65.7996
H3K4me1	Heart	0.5ug	34333726	34288027	99.8669	33164948	96.7246	30751223	92.7221	17216104	55.9851	50.1434
H3K4me1	Heart	1.0ug	34054263	33925487	99.6219	32853521	96.8402	30509293	92.8646	17484791	57.3097	51.3439
H3K4me1	Lamina	0.5ug	32877765	32872349	99.9835	31766965	96.6373	29287293	92.1942	19685839	67.2163	59.8758
H3K4me1	Lamina	1.0ug	37535048	37529320	99.9847	36249065	96.5887	33389792	92.1121	24775236	74.2	66.0056
H3K4me1	Liver	0.5ug	34715017	34604240	99.6809	33869128	97.8757	30805217	90.9537	25199799	81.8037	72.5905
H3K4me1	Liver	1.0ug	33803219	33705126	99.7098	32994236	97.8909	29907035	90.6432	22066658	73.7842	65.2798
H3K4me1	Lung	0.5ug	31482650	31481311	99.9957	30590972	97.1718	27038632	88.3876	21141408	78.1896	67.1526
H3K4me1	Lung	1.0ug	34712022	34709523	99.9928	33673258	97.0145	29825941	88.5746	20817914	69.798	59.9732
H3K4me1	Muscle	0.5ug	34866274	34853640	99.9638	33901775	97.269	30058465	88.6634	20650097	68.6998	59.2266
H3K4me1	Muscle	1.0ug	28118912	28099399	99.9306	27330705	97.2644	24277436	88.8284	17073795	70.3278	60.72
H3K4me1	Ovary	1.0ug	29851645	29850336	99.9956	28699584	96.1449	25952060	90.4266	18854236	72.6502	63.1598
H3K4me1	Ovary	2.0ug	26836588	26835502	99.996	25835135	96.2722	23275039	90.0906	17200901	73.9028	64.095
H3K4me3	Adipose	0.25ug	33019758	33006860	99.9609	24954695	75.6046	21723803	87.053	1984449	9.13491	6.00988
H3K4me3	Adipose	0.5ug	28971178	28956863	99.9506	22070135	76.2173	19306839	87.4795	2362691	12.2376	8.15532
H3K4me3	Brain	0.5ug	32468247	32463335	99.9849	27005362	83.1873	23561233	87.2465	16625919	70.5647	51.2067
H3K4me3	Brain	1.0ug	34461807	34458057	99.9891	28716447	83.3374	25059400	87.265	17906655	71.4568	51.9609
H3K4me3	Heart	0.5ug	33745101	33732426	99.9624	26253327	77.8282	24198123	92.1716	14051998	58.0706	41.6416
H3K4me3	Heart	1.0ug	31817029	31759017	99.8177	25067362	78.9299	22975290	91.6542	13366182	58.1763	42.0095
H3K4me3	Lamina	0.5ug	44077414	44072064	99.9879	32259125	73.1963	29749517	92.2205	17959269	60.3683	40.7448
H3K4me3	Lamina	1.0ug	40706683	40703701	99.9927	30073714	73.8845	27613017	91.8178	17551985	63.5642	43.1182
H3K4me3	Liver	0.5ug	31358288	31257268	99.6779	28183855	90.1674	25189086	89.3742	17935573	71.2037	57.1956
H3K4me3	Liver	1.0ug	34165010	34051131	99.6667	31321378	91.9834	27490698	87.7698	19828768	72.129	58.0382
H3K4me3	Lung	0.5ug	36405123	36403606	99.9958	29717777	81.6342	26212939	88.2063	18862690	71.9595	51.8133
H3K4me3	Lung	1.0ug	34232569	34229277	99.9904	28063436	81.9866	24819421	88.4404	16164051	65.1266	47.2183
H3K4me3	Muscle	0.5ug	33479645	33468510	99.9667	27852342	83.2195	24573696	88.2285	17333776	70.5379	51.7741
H3K4me3	Muscle	1.0ug	28681805	28673822	99.9722	24026872	83.7938	21087416	87.766	11375345	53.9438	39.6605
H3K4me3	Ovary	1.0ug	28705014	28703838	99.9959	23479340	81.7986	21172208	90.1738	15215894	71.8673	53.0078
H3K4me3	Ovary	2.0ug	26313116	26312070	99.996	21023808	79.9018	19113404	90.9131	13468533	70.4664	51.1856
H3K27ac	Adipose	0.25ug	52539130	52525718	99.9745	47124087	89.7162	40580970	86.1151	4010698	9.8832	7.63374
H3K27ac	Adipose	0.5ug	42559254	42424892	99.6843	38675705	91.1628	34054184	88.0506	5186417	15.2299	12.1863
H3K27ac	Brain	0.5ug	34826845	34822368	99.9871	33813162	97.1018	24784225	73.2976	17984772	72.5654	51.6405
H3K27ac	Brain	1.0ug	34999603	34994726	99.9861	33931175	96.9608	24481965	72.1518	13248416	54.115	37.853
H3K27ac	Heart	0.5ug	39428944	39416759	99.9691	34332608	87.1015	32500001	94.6622	16733089	51.4864	42.4386
H3K27ac	Heart	1.0ug	36346242	36233349	99.6894	31671992	87.4112	29974128	94.6392	14245431	47.5258	39.1937
H3K27ac	Lamina	0.5ug	39630507	39624050	99.9837	34611144	87.3488	32442206	93.7334	11695232	36.0494	29.5107
H3K27ac	Lamina	1.0ug	37648978	37642166	99.9819	33589295	89.2332	31510419	93.8109	21450213	68.0734	56.9742
H3K27ac	Liver	0.5ug	26592944	26510454	99.6898	25376336	95.722	22908778	90.2761	16144814	70.4744	60.7109
H3K27ac	Liver	1.0ug	34984296	34873339	99.6828	33307612	95.5102	30445664	91.4075	22961435	75.4178	65.6335
H3K27ac	Lung	0.5ug	33364892	33362020	99.9914	29568628	88.6296	27258876	92.1885	16000329	58.6977	47.9556
H3K27ac	Lung	1.0ug	65134357	65128357	99.9908	58297565	89.5118	53482303	91.7402	28981017	54.188	44.4942
H3K27ac	Muscle	0.5ug	35671199	35632352	99.8911	32244347	90.4918	29464449	91.3787	16212939	55.0254	45.4511
H3K27ac	Muscle	1.0ug	41676921	41565049	99.7316	37338875	89.8324	34697016	92.9246	22137306	63.8018	53.1165
H3K27ac	Ovary	1.0ug	29641830	29640560	99.9957	25879965	87.3127	24034289	92.8683	17358136	72.2224	58.5596
H3K27ac	Ovary	2.0ug	28236515	28235458	99.9963	24889750	88.1507	23011407	92.4533	17133727	74.4575	60.6793
H3K27me3	Adipose	0.25ug	56875857	56859850	99.9719	54963187	96.6643	39607944	72.0627	8147762	20.571	14.3255
H3K27me3	Adipose	0.5ug	52135622	52133647	99.9962	50682003	97.2155	36939974	72.8858	20563401	55.6671	39.4421
H3K27me3	Brain	0.5ug	28249874	28222134	99.9018	27442070	97.236	20213653	73.6594	15434252	76.3556	54.6348
H3K27me3	Brain	1.0ug	33695472	33691188	99.9873	32789816	97.3246	23959302	73.0693	18165407	75.8178	53.9105
H3K27me3	Heart	0.5ug	31194828	31139888	99.8239	30283062	97.2485	23624256	78.0115	11212668	47.4625	35.944
H3K27me3	Heart	1.0ug	33887908	33855976	99.9058	32960268	97.3544	25885123	78.5343	13694961	52.9067	40.4125
H3K27me3	Lamina	0.5ug	24325102	24317318	99.968	23679655	97.3777	18470690	78.0024	12092984	65.4712	49.714
H3K27me3	Lamina	1.0ug	27501665	27496386	99.9808	26771875	97.3651	20823465	77.7811	13536980	65.0083	49.2224
H3K27me3	Liver	0.5ug	47919881	47918280	99.9967	46167250	96.3458	36730852	79.5604	22824430	62.1397	47.6304
H3K27me3	Liver	1.0ug	55268603	55266946	99.997	53690978	97.1484	42564586	79.277	27563233	64.7563	49.8714
H3K27me3	Liver	2.0ug	37929627	37928109	99.996	36895894	97.2785	29028280	78.6762	18189681	62.6619	47.9564
H3K27me3	Lung	0.5ug	34954280	34951314	99.9915	34080842	97.5095	27718113	81.3305	19891811	71.7647	56.9081
H3K27me3	Lung	1.0ug	34848942	34846991	99.9944	33982711	97.5198	27650681	81.3669	20468725	74.0261	58.7356
H3K27me3	Muscle	0.5ug	29469706	29390606	99.7316	28695901	97.6363	21811066	76.0076	15194935	69.6662	51.5612
H3K27me3	Muscle	1.0ug	32665616	32629365	99.889	31865301	97.6584	24244873	76.0855	15079631	62.1972	46.1636
H3K27me3	Ovary	1.0ug	19706011	19705231	99.996	19029688	96.5718	15435255	81.1114	11731440	76.0042	59.5323
H3K27me3	Ovary	2.0ug	35925294	35922731	99.9929	34670639	96.5145	28192366	81.3148	19402590	68.8221	54.0082

## Sheet: Alignment Summary by Tissue
Alignment Summary by Tissue
Mark	Tissue	Antibody Concentration	Raw Reads	Trimmed Reads	% retained	Aligned Reads	% retained	Filtered Reads	% retained	Deduplicated	% retained	Total % retained		Below 50%
H3K4me1	Adipose	0.25ug	41533955	41487599	99.8884	39520510	95.2586	34454329	87.1809	3829327	11.1142	9.21975		Below 40%
H3K4me1	Adipose	0.5ug	25579328	25564884	99.9435	24484309	95.7732	21791879	89.0034	4877999	22.3845	19.0701
H3K4me3	Adipose	0.25ug	33019758	33006860	99.9609	24954695	75.6046	21723803	87.053	1984449	9.13491	6.00988
H3K4me3	Adipose	0.5ug	28971178	28956863	99.9506	22070135	76.2173	19306839	87.4795	2362691	12.2376	8.15532
H3K27ac	Adipose	0.25ug	52539130	52525718	99.9745	47124087	89.7162	40580970	86.1151	4010698	9.8832	7.63374
H3K27ac	Adipose	0.5ug	42559254	42424892	99.6843	38675705	91.1628	34054184	88.0506	5186417	15.2299	12.1863
H3K27me3	Adipose	0.25ug	56875857	56859850	99.9719	54963187	96.6643	39607944	72.0627	8147762	20.571	14.3255
H3K27me3	Adipose	0.5ug	52135622	52133647	99.9962	50682003	97.2155	36939974	72.8858	20563401	55.6671	39.4421
H3K4me1	Brain	0.5ug	28645138	28642917	99.9922	27760621	96.9197	24677202	88.8928	19745330	80.0145	68.9308
H3K4me1	Brain	1.0ug	31068455	31063286	99.9834	29994093	96.558	26682320	88.9586	20442934	76.616	65.7996
H3K4me3	Brain	0.5ug	32468247	32463335	99.9849	27005362	83.1873	23561233	87.2465	16625919	70.5647	51.2067
H3K4me3	Brain	1.0ug	34461807	34458057	99.9891	28716447	83.3374	25059400	87.265	17906655	71.4568	51.9609
H3K27ac	Brain	0.5ug	34826845	34822368	99.9871	33813162	97.1018	24784225	73.2976	17984772	72.5654	51.6405
H3K27ac	Brain	1.0ug	34999603	34994726	99.9861	33931175	96.9608	24481965	72.1518	13248416	54.115	37.853
H3K27me3	Brain	0.5ug	28249874	28222134	99.9018	27442070	97.236	20213653	73.6594	15434252	76.3556	54.6348
H3K27me3	Brain	1.0ug	33695472	33691188	99.9873	32789816	97.3246	23959302	73.0693	18165407	75.8178	53.9105
H3K4me1	Heart	0.5ug	34333726	34288027	99.8669	33164948	96.7246	30751223	92.7221	17216104	55.9851	50.1434
H3K4me1	Heart	1.0ug	34054263	33925487	99.6219	32853521	96.8402	30509293	92.8646	17484791	57.3097	51.3439
H3K4me3	Heart	0.5ug	33745101	33732426	99.9624	26253327	77.8282	24198123	92.1716	14051998	58.0706	41.6416
H3K4me3	Heart	1.0ug	31817029	31759017	99.8177	25067362	78.9299	22975290	91.6542	13366182	58.1763	42.0095
H3K27ac	Heart	0.5ug	39428944	39416759	99.9691	34332608	87.1015	32500001	94.6622	16733089	51.4864	42.4386
H3K27ac	Heart	1.0ug	36346242	36233349	99.6894	31671992	87.4112	29974128	94.6392	14245431	47.5258	39.1937
H3K27me3	Heart	0.5ug	31194828	31139888	99.8239	30283062	97.2485	23624256	78.0115	11212668	47.4625	35.944
H3K27me3	Heart	1.0ug	33887908	33855976	99.9058	32960268	97.3544	25885123	78.5343	13694961	52.9067	40.4125
H3K4me1	Lamina	0.5ug	32877765	32872349	99.9835	31766965	96.6373	29287293	92.1942	19685839	67.2163	59.8758
H3K4me1	Lamina	1.0ug	37535048	37529320	99.9847	36249065	96.5887	33389792	92.1121	24775236	74.2	66.0056
H3K4me3	Lamina	0.5ug	44077414	44072064	99.9879	32259125	73.1963	29749517	92.2205	17959269	60.3683	40.7448
H3K4me3	Lamina	1.0ug	40706683	40703701	99.9927	30073714	73.8845	27613017	91.8178	17551985	63.5642	43.1182
H3K27ac	Lamina	0.5ug	39630507	39624050	99.9837	34611144	87.3488	32442206	93.7334	11695232	36.0494	29.5107
H3K27ac	Lamina	1.0ug	37648978	37642166	99.9819	33589295	89.2332	31510419	93.8109	21450213	68.0734	56.9742
H3K27me3	Lamina	0.5ug	24325102	24317318	99.968	23679655	97.3777	18470690	78.0024	12092984	65.4712	49.714
H3K27me3	Lamina	1.0ug	27501665	27496386	99.9808	26771875	97.3651	20823465	77.7811	13536980	65.0083	49.2224
H3K4me1	Liver	0.5ug	34715017	34604240	99.6809	33869128	97.8757	30805217	90.9537	25199799	81.8037	72.5905
H3K4me1	Liver	1.0ug	33803219	33705126	99.7098	32994236	97.8909	29907035	90.6432	22066658	73.7842	65.2798
H3K4me3	Liver	0.5ug	31358288	31257268	99.6779	28183855	90.1674	25189086	89.3742	17935573	71.2037	57.1956
H3K4me3	Liver	1.0ug	34165010	34051131	99.6667	31321378	91.9834	27490698	87.7698	19828768	72.129	58.0382
H3K27ac	Liver	0.5ug	26592944	26510454	99.6898	25376336	95.722	22908778	90.2761	16144814	70.4744	60.7109
H3K27ac	Liver	1.0ug	34984296	34873339	99.6828	33307612	95.5102	30445664	91.4075	22961435	75.4178	65.6335
H3K27me3	Liver	0.5ug	47919881	47918280	99.9967	46167250	96.3458	36730852	79.5604	22824430	62.1397	47.6304
H3K27me3	Liver	1.0ug	55268603	55266946	99.997	53690978	97.1484	42564586	79.277	27563233	64.7563	49.8714
H3K27me3	Liver	2.0ug	37929627	37928109	99.996	36895894	97.2785	29028280	78.6762	18189681	62.6619	47.9564
H3K4me1	Lung	0.5ug	31482650	31481311	99.9957	30590972	97.1718	27038632	88.3876	21141408	78.1896	67.1526
H3K4me1	Lung	1.0ug	34712022	34709523	99.9928	33673258	97.0145	29825941	88.5746	20817914	69.798	59.9732
H3K4me3	Lung	0.5ug	36405123	36403606	99.9958	29717777	81.6342	26212939	88.2063	18862690	71.9595	51.8133
H3K4me3	Lung	1.0ug	34232569	34229277	99.9904	28063436	81.9866	24819421	88.4404	16164051	65.1266	47.2183
H3K27ac	Lung	0.5ug	33364892	33362020	99.9914	29568628	88.6296	27258876	92.1885	16000329	58.6977	47.9556
H3K27ac	Lung	1.0ug	65134357	65128357	99.9908	58297565	89.5118	53482303	91.7402	28981017	54.188	44.4942
H3K27me3	Lung	0.5ug	34954280	34951314	99.9915	34080842	97.5095	27718113	81.3305	19891811	71.7647	56.9081
H3K27me3	Lung	1.0ug	34848942	34846991	99.9944	33982711	97.5198	27650681	81.3669	20468725	74.0261	58.7356
H3K4me1	Muscle	0.5ug	34866274	34853640	99.9638	33901775	97.269	30058465	88.6634	20650097	68.6998	59.2266
H3K4me1	Muscle	1.0ug	28118912	28099399	99.9306	27330705	97.2644	24277436	88.8284	17073795	70.3278	60.72
H3K4me3	Muscle	0.5ug	33479645	33468510	99.9667	27852342	83.2195	24573696	88.2285	17333776	70.5379	51.7741
H3K4me3	Muscle	1.0ug	28681805	28673822	99.9722	24026872	83.7938	21087416	87.766	11375345	53.9438	39.6605
H3K27ac	Muscle	0.5ug	35671199	35632352	99.8911	32244347	90.4918	29464449	91.3787	16212939	55.0254	45.4511
H3K27ac	Muscle	1.0ug	41676921	41565049	99.7316	37338875	89.8324	34697016	92.9246	22137306	63.8018	53.1165
H3K27me3	Muscle	0.5ug	29469706	29390606	99.7316	28695901	97.6363	21811066	76.0076	15194935	69.6662	51.5612
H3K27me3	Muscle	1.0ug	32665616	32629365	99.889	31865301	97.6584	24244873	76.0855	15079631	62.1972	46.1636
H3K4me1	Ovary	1.0ug	29851645	29850336	99.9956	28699584	96.1449	25952060	90.4266	18854236	72.6502	63.1598
H3K4me1	Ovary	2.0ug	26836588	26835502	99.996	25835135	96.2722	23275039	90.0906	17200901	73.9028	64.095
H3K4me3	Ovary	1.0ug	28705014	28703838	99.9959	23479340	81.7986	21172208	90.1738	15215894	71.8673	53.0078
H3K4me3	Ovary	2.0ug	26313116	26312070	99.996	21023808	79.9018	19113404	90.9131	13468533	70.4664	51.1856
H3K27ac	Ovary	1.0ug	29641830	29640560	99.9957	25879965	87.3127	24034289	92.8683	17358136	72.2224	58.5596
H3K27ac	Ovary	2.0ug	28236515	28235458	99.9963	24889750	88.1507	23011407	92.4533	17133727	74.4575	60.6793
H3K27me3	Ovary	1.0ug	19706011	19705231	99.996	19029688	96.5718	15435255	81.1114	11731440	76.0042	59.5323
H3K27me3	Ovary	2.0ug	35925294	35922731	99.9929	34670639	96.5145	28192366	81.3148	19402590	68.8221	54.0082

## Sheet: Quality Metrics by Mark
Quality Metrics by Mark
Mark	Tissue	Antibody Concentration	Raw Reads	Depth	NRF (<=0.5)	PBC1 (<=0.5)	PBC2 (<=1)	NSC (<=1.1)	RSC (<=1)	JSD (<=0.1)	Peaks		NRF	NonRedundant (Mapped) Fraction
H3K4me1	Adipose	0.25ug	41533955	3829327	0.121721	0.278921	2.88463	1.08476	0.701242	0.155015	36943		PBC1	PCR bottlenecking coefficient 1
H3K4me1	Adipose	0.5ug	25579328	4877999	0.234733	0.301254	2.0368	1.07927	1.32093	0.179723	59577		PBC2	PCR bottlenecking coefficient 2
H3K4me1	Brain	0.5ug	28645138	19745330	0.809553	0.808981	5.22652	1.05594	1.3112	0.21109	112116		NSC	Normalized Strand Cross-Correlation Coefficient
H3K4me1	Brain	1.0ug	31068455	20442934	0.777157	0.773491	4.34037	1.05823	1.1849	0.228607	121851		RSC	Relative Strand Cross-Correlation Coefficient
H3K4me1	Heart	0.5ug	34333726	17216104	0.567718	0.562995	2.30426	1.05146	1.81014	0.298174	118134		JSD	Jensen Shannon Distance
H3K4me1	Heart	1.0ug	34054263	17484791	0.580701	0.578021	2.39839	1.06002	1.56007	0.296305	119918
H3K4me1	Lamina	0.5ug	32877765	19685839	0.678251	0.675994	3.08447	1.09885	1.55721	0.293598	101838
H3K4me1	Lamina	1.0ug	37535048	24775236	0.747118	0.745957	3.92838	1.08838	1.60298	0.297799	103366
H3K4me1	Liver	0.5ug	34715017	25199799	0.82427	0.820429	5.44274	1.08146	1.56695	0.32254	119712
H3K4me1	Liver	1.0ug	33803219	22066658	0.746315	0.738247	3.69859	1.07525	1.35335	0.304918	114010
H3K4me1	Lung	0.5ug	31482650	21141408	0.784986	0.788651	4.82034	1.06081	0.89117	0.200818	96576
H3K4me1	Lung	1.0ug	34712022	20817914	0.702245	0.703761	3.40475	1.06577	1.0068	0.220485	101997
H3K4me1	Muscle	0.5ug	34866274	20650097	0.693086	0.689027	3.18637	1.05588	0.876641	0.169112	77733
H3K4me1	Muscle	1.0ug	28118912	17073795	0.709239	0.704064	3.32423	1.05954	0.869172	0.188987	78835
H3K4me1	Ovary	1.0ug	29851645	18854236	0.731776	0.73214	3.74884	1.06501	1.20982	0.230141	89753
H3K4me1	Ovary	2.0ug	26836588	17200901	0.744208	0.745058	3.94585	1.06546	1.12799	0.23546	87649
H3K4me3	Adipose	0.25ug	33019758	1984449	0.102946	0.299599	3.65638	1.48558	1.80522	0.37865	23240
H3K4me3	Adipose	0.5ug	28971178	2362691	0.134091	0.303726	2.99579	1.47193	1.77062	0.385363	24611
H3K4me3	Brain	0.5ug	32468247	16625919	0.719819	0.729046	3.80486	1.26351	1.32152	0.368887	39792
H3K4me3	Brain	1.0ug	34461807	17906655	0.72856	0.737368	3.91901	1.25564	1.2719	0.365891	42057
H3K4me3	Heart	0.5ug	33745101	14051998	0.589683	0.600026	2.56173	1.35768	1.58842	0.483473	44582
H3K4me3	Heart	1.0ug	31817029	13366182	0.590654	0.599493	2.55958	1.37116	1.56921	0.47097	45830
H3K4me3	Lamina	0.5ug	44077414	17959269	0.613095	0.646624	3.11	1.37351	1.20616	0.471445	37739
H3K4me3	Lamina	1.0ug	40706683	17551985	0.644454	0.672784	3.3228	1.36397	1.18812	0.471717	40597
H3K4me3	Liver	0.5ug	31358288	17935573	0.722571	0.715651	3.41104	1.17054	1.61105	0.37807	52323
H3K4me3	Liver	1.0ug	34165010	19828768	0.730958	0.723743	3.51227	1.20492	1.37694	0.313777	51597
H3K4me3	Lung	0.5ug	36405123	18862690	0.724349	0.741006	4.08869	1.28432	1.21537	0.359499	37468
H3K4me3	Lung	1.0ug	34232569	16164051	0.656992	0.669507	3.13513	1.29526	1.16534	0.376091	38573
H3K4me3	Muscle	0.5ug	33479645	17333776	0.712249	0.719065	3.62681	1.38365	1.28262	0.384706	45068
H3K4me3	Muscle	1.0ug	28681805	11375345	0.548875	0.546802	2.22496	1.38236	1.30274	0.400189	41275
H3K4me3	Ovary	1.0ug	28705014	15215894	0.725152	0.736372	3.932	1.30014	1.28131	0.375782	31833
H3K4me3	Ovary	2.0ug	26313116	13468533	0.711632	0.723021	3.73836	1.33345	1.18901	0.434469	35921
H3K27ac	Adipose	0.25ug	52539130	4010698	0.109458	0.268437	3.13292	1.36623	1.64341	0.221687	22293
H3K27ac	Adipose	0.5ug	42559254	5186417	0.163488	0.251568	2.22657	1.30374	1.79113	0.252453	34407
H3K27ac	Brain	0.5ug	34826845	17984772	0.738004	0.735757	3.75363	1.07273	0.399073	0.0885946	5786
H3K27ac	Brain	1.0ug	34999603	13248416	0.560339	0.553486	2.24654	1.06929	0.361413	0.0987131	1511
H3K27ac	Heart	0.5ug	39428944	16733089	0.523694	0.520533	2.10979	1.32022	2.3428	0.414168	97984
H3K27ac	Heart	1.0ug	36346242	14245431	0.484522	0.484201	2.01273	1.29254	2.31562	0.399906	93594
H3K27ac	Lamina	0.5ug	39630507	11695232	0.370824	0.373716	1.7407	1.33117	1.53527	0.372345	88110
H3K27ac	Lamina	1.0ug	37648978	21450213	0.687237	0.687129	3.19434	1.30348	1.42306	0.375003	102573
H3K27ac	Liver	0.5ug	26592944	16144814	0.714272	0.703749	3.24706	1.15992	1.45959	0.282805	79953
H3K27ac	Liver	1.0ug	34984296	22961435	0.762556	0.755661	3.96786	1.13762	1.57939	0.313646	107647
H3K27ac	Lung	0.5ug	33364892	16000329	0.593006	0.592932	2.46924	1.25748	1.31469	0.381991	81078
H3K27ac	Lung	1.0ug	65134357	28981017	0.548656	0.539409	2.11398	1.19626	1.21212	0.350575	100742
H3K27ac	Muscle	0.5ug	35671199	16212939	0.558762	0.551679	2.21703	1.32935	1.50866	0.353087	79288
H3K27ac	Muscle	1.0ug	41676921	22137306	0.645378	0.643357	2.7931	1.31269	1.47373	0.392014	98313
H3K27ac	Ovary	1.0ug	29641830	17358136	0.728149	0.732417	3.79428	1.2517	1.34455	0.420898	70212
H3K27ac	Ovary	2.0ug	28236515	17133727	0.750063	0.753426	4.10471	1.24644	1.32816	0.403599	72690
H3K27me3	Adipose	0.25ug	56875857	8147762	0.215714	0.273835	1.98258	1.09587	0.481986	0.105214	4692
H3K27me3	Adipose	0.5ug	52135622	20563401	0.563564	0.56818	2.36959	1.07264	0.544915	0.0933596	46491
H3K27me3	Brain	0.5ug	28249874	15434252	0.774688	0.774002	4.41563	1.07763	0.432653	0.0880317	7968
H3K27me3	Brain	1.0ug	33695472	18165407	0.769253	0.765749	4.19678	1.07034	0.394319	0.0785402	12267
H3K27me3	Heart	0.5ug	31194828	11212668	0.483204	0.462138	1.80495	1.09679	0.611322	0.114135	39844
H3K27me3	Heart	1.0ug	33887908	13694961	0.536879	0.523406	2.06028	1.08055	0.621532	0.10657	60793
H3K27me3	Lamina	0.5ug	24325102	12092984	0.661041	0.653752	2.8346	1.10774	0.699035	0.103123	48723
H3K27me3	Lamina	1.0ug	27501665	13536980	0.656397	0.649952	2.81384	1.10718	0.714749	0.104042	58568
H3K27me3	Liver	0.5ug	47919881	22824430	0.627082	0.628865	2.72158	1.08245	0.700731	0.0751842	759
H3K27me3	Liver	1.0ug	55268603	27563233	0.652925	0.654242	2.9157	1.08196	0.676522	0.0725529	633
H3K27me3	Liver	2.0ug	37929627	18189681	0.632285	0.634165	2.76169	1.08981	0.637659	0.085321	5304
H3K27me3	Lung	0.5ug	34954280	19891811	0.7215	0.724555	3.68081	1.06661	0.543512	0.0829231	6867
H3K27me3	Lung	1.0ug	34848942	20468725	0.743819	0.746878	4.0073	1.0544	0.443526	0.0724037	6027
H3K27me3	Muscle	0.5ug	29469706	15194935	0.70252	0.697687	3.26262	1.07898	0.511044	0.0943915	17860
H3K27me3	Muscle	1.0ug	32665616	15079631	0.62894	0.620468	2.58262	1.07848	0.487266	0.0939517	15362
H3K27me3	Ovary	1.0ug	19706011	11731440	0.764635	0.765877	4.30067	1.10017	0.532163	0.0683369	22716
H3K27me3	Ovary	2.0ug	35925294	19402590	0.694235	0.694756	3.29425	1.07213	0.523277	0.0495276	39146
					Complexity	Complexity	Complexity	Enrichment	Enrichment	Enrichment

## Sheet: Quality Metrics by Tissue
Quality Metrics by Tissue
Mark	Tissue	Antibody Concentration	Raw Reads	Depth	NRF (<=0.5)	PBC1 (<=0.5)	PBC2 (<=1)	NSC (<=1.1)	RSC (<=1)	JSD (<=0.1)	Peaks		NRF	NonRedundant (Mapped) Fraction
H3K4me1	Adipose	0.25ug	41533955	3829327	0.121721	0.278921	2.88463	1.08476	0.701242	0.155015	36943		PBC1	PCR bottlenecking coefficient 1
H3K4me1	Adipose	0.5ug	25579328	4877999	0.234733	0.301254	2.0368	1.07927	1.32093	0.179723	59577		PBC2	PCR bottlenecking coefficient 2
H3K4me3	Adipose	0.25ug	33019758	1984449	0.102946	0.299599	3.65638	1.48558	1.80522	0.37865	23240		NSC	Normalized Strand Cross-Correlation Coefficient
H3K4me3	Adipose	0.5ug	28971178	2362691	0.134091	0.303726	2.99579	1.47193	1.77062	0.385363	24611		RSC	Relative Strand Cross-Correlation Coefficient
H3K27ac	Adipose	0.25ug	52539130	4010698	0.109458	0.268437	3.13292	1.36623	1.64341	0.221687	22293		JSD	Jensen Shannon Distance
H3K27ac	Adipose	0.5ug	42559254	5186417	0.163488	0.251568	2.22657	1.30374	1.79113	0.252453	34407
H3K27me3	Adipose	0.25ug	56875857	8147762	0.215714	0.273835	1.98258	1.09587	0.481986	0.105214	4692
H3K27me3	Adipose	0.5ug	52135622	20563401	0.563564	0.56818	2.36959	1.07264	0.544915	0.0933596	46491
H3K4me1	Brain	0.5ug	28645138	19745330	0.809553	0.808981	5.22652	1.05594	1.3112	0.21109	112116
H3K4me1	Brain	1.0ug	31068455	20442934	0.777157	0.773491	4.34037	1.05823	1.1849	0.228607	121851
H3K4me3	Brain	0.5ug	32468247	16625919	0.719819	0.729046	3.80486	1.26351	1.32152	0.368887	39792
H3K4me3	Brain	1.0ug	34461807	17906655	0.72856	0.737368	3.91901	1.25564	1.2719	0.365891	42057
H3K27ac	Brain	0.5ug	34826845	17984772	0.738004	0.735757	3.75363	1.07273	0.399073	0.0885946	5786
H3K27ac	Brain	1.0ug	34999603	13248416	0.560339	0.553486	2.24654	1.06929	0.361413	0.0987131	1511
H3K27me3	Brain	0.5ug	28249874	15434252	0.774688	0.774002	4.41563	1.07763	0.432653	0.0880317	7968
H3K27me3	Brain	1.0ug	33695472	18165407	0.769253	0.765749	4.19678	1.07034	0.394319	0.0785402	12267
H3K4me1	Heart	0.5ug	34333726	17216104	0.567718	0.562995	2.30426	1.05146	1.81014	0.298174	118134
H3K4me1	Heart	1.0ug	34054263	17484791	0.580701	0.578021	2.39839	1.06002	1.56007	0.296305	119918
H3K4me3	Heart	0.5ug	33745101	14051998	0.589683	0.600026	2.56173	1.35768	1.58842	0.483473	44582
H3K4me3	Heart	1.0ug	31817029	13366182	0.590654	0.599493	2.55958	1.37116	1.56921	0.47097	45830
H3K27ac	Heart	0.5ug	39428944	16733089	0.523694	0.520533	2.10979	1.32022	2.3428	0.414168	97984
H3K27ac	Heart	1.0ug	36346242	14245431	0.484522	0.484201	2.01273	1.29254	2.31562	0.399906	93594
H3K27me3	Heart	0.5ug	31194828	11212668	0.483204	0.462138	1.80495	1.09679	0.611322	0.114135	39844
H3K27me3	Heart	1.0ug	33887908	13694961	0.536879	0.523406	2.06028	1.08055	0.621532	0.10657	60793
H3K4me1	Lamina	0.5ug	32877765	19685839	0.678251	0.675994	3.08447	1.09885	1.55721	0.293598	101838
H3K4me1	Lamina	1.0ug	37535048	24775236	0.747118	0.745957	3.92838	1.08838	1.60298	0.297799	103366
H3K4me3	Lamina	0.5ug	44077414	17959269	0.613095	0.646624	3.11	1.37351	1.20616	0.471445	37739
H3K4me3	Lamina	1.0ug	40706683	17551985	0.644454	0.672784	3.3228	1.36397	1.18812	0.471717	40597
H3K27ac	Lamina	0.5ug	39630507	11695232	0.370824	0.373716	1.7407	1.33117	1.53527	0.372345	88110
H3K27ac	Lamina	1.0ug	37648978	21450213	0.687237	0.687129	3.19434	1.30348	1.42306	0.375003	102573
H3K27me3	Lamina	0.5ug	24325102	12092984	0.661041	0.653752	2.8346	1.10774	0.699035	0.103123	48723
H3K27me3	Lamina	1.0ug	27501665	13536980	0.656397	0.649952	2.81384	1.10718	0.714749	0.104042	58568
H3K4me1	Liver	0.5ug	34715017	25199799	0.82427	0.820429	5.44274	1.08146	1.56695	0.32254	119712
H3K4me1	Liver	1.0ug	33803219	22066658	0.746315	0.738247	3.69859	1.07525	1.35335	0.304918	114010
H3K4me3	Liver	0.5ug	31358288	17935573	0.722571	0.715651	3.41104	1.17054	1.61105	0.37807	52323
H3K4me3	Liver	1.0ug	34165010	19828768	0.730958	0.723743	3.51227	1.20492	1.37694	0.313777	51597
H3K27ac	Liver	0.5ug	26592944	16144814	0.714272	0.703749	3.24706	1.15992	1.45959	0.282805	79953
H3K27ac	Liver	1.0ug	34984296	22961435	0.762556	0.755661	3.96786	1.13762	1.57939	0.313646	107647
H3K27me3	Liver	0.5ug	47919881	22824430	0.627082	0.628865	2.72158	1.08245	0.700731	0.0751842	759
H3K27me3	Liver	1.0ug	55268603	27563233	0.652925	0.654242	2.9157	1.08196	0.676522	0.0725529	633
H3K27me3	Liver	2.0ug	37929627	18189681	0.632285	0.634165	2.76169	1.08981	0.637659	0.085321	5304
H3K4me1	Lung	0.5ug	31482650	21141408	0.784986	0.788651	4.82034	1.06081	0.89117	0.200818	96576
H3K4me1	Lung	1.0ug	34712022	20817914	0.702245	0.703761	3.40475	1.06577	1.0068	0.220485	101997
H3K4me3	Lung	0.5ug	36405123	18862690	0.724349	0.741006	4.08869	1.28432	1.21537	0.359499	37468
H3K4me3	Lung	1.0ug	34232569	16164051	0.656992	0.669507	3.13513	1.29526	1.16534	0.376091	38573
H3K27ac	Lung	0.5ug	33364892	16000329	0.593006	0.592932	2.46924	1.25748	1.31469	0.381991	81078
H3K27ac	Lung	1.0ug	65134357	28981017	0.548656	0.539409	2.11398	1.19626	1.21212	0.350575	100742
H3K27me3	Lung	0.5ug	34954280	19891811	0.7215	0.724555	3.68081	1.06661	0.543512	0.0829231	6867
H3K27me3	Lung	1.0ug	34848942	20468725	0.743819	0.746878	4.0073	1.0544	0.443526	0.0724037	6027
H3K4me1	Muscle	0.5ug	34866274	20650097	0.693086	0.689027	3.18637	1.05588	0.876641	0.169112	77733
H3K4me1	Muscle	1.0ug	28118912	17073795	0.709239	0.704064	3.32423	1.05954	0.869172	0.188987	78835
H3K4me3	Muscle	0.5ug	33479645	17333776	0.712249	0.719065	3.62681	1.38365	1.28262	0.384706	45068
H3K4me3	Muscle	1.0ug	28681805	11375345	0.548875	0.546802	2.22496	1.38236	1.30274	0.400189	41275
H3K27ac	Muscle	0.5ug	35671199	16212939	0.558762	0.551679	2.21703	1.32935	1.50866	0.353087	79288
H3K27ac	Muscle	1.0ug	41676921	22137306	0.645378	0.643357	2.7931	1.31269	1.47373	0.392014	98313
H3K27me3	Muscle	0.5ug	29469706	15194935	0.70252	0.697687	3.26262	1.07898	0.511044	0.0943915	17860
H3K27me3	Muscle	1.0ug	32665616	15079631	0.62894	0.620468	2.58262	1.07848	0.487266	0.0939517	15362
H3K4me1	Ovary	1.0ug	29851645	18854236	0.731776	0.73214	3.74884	1.06501	1.20982	0.230141	89753
H3K4me1	Ovary	2.0ug	26836588	17200901	0.744208	0.745058	3.94585	1.06546	1.12799	0.23546	87649
H3K4me3	Ovary	1.0ug	28705014	15215894	0.725152	0.736372	3.932	1.30014	1.28131	0.375782	31833
H3K4me3	Ovary	2.0ug	26313116	13468533	0.711632	0.723021	3.73836	1.33345	1.18901	0.434469	35921
H3K27ac	Ovary	1.0ug	29641830	17358136	0.728149	0.732417	3.79428	1.2517	1.34455	0.420898	70212
H3K27ac	Ovary	2.0ug	28236515	17133727	0.750063	0.753426	4.10471	1.24644	1.32816	0.403599	72690
H3K27me3	Ovary	1.0ug	19706011	11731440	0.764635	0.765877	4.30067	1.10017	0.532163	0.0683369	22716
H3K27me3	Ovary	2.0ug	35925294	19402590	0.694235	0.694756	3.29425	1.07213	0.523277	0.0495276	39146
					Complexity	Complexity	Complexity	Enrichment	Enrichment	Enrichment
