# Supplementary material for: Functionally Annotating Regulatory Elements in the Equine Genome Using Histone Mark ChIP-Seq
Source: Genes (Basel). 2019 Dec 18;11(1):3. doi: 10.3390/genes11010003 (PMC7017286; doi:10.3390/genes11010003)
Supplement: Supplementary file 1 [file genes-11-00003-s001.zip › Supplement/Table_S3_ENCODE_comparison.xlsx]

## Sheet: Sheet1
Mark	Tissue	Combined Peak Number	ENCODE Peak Number	ENCODE Accession
H3K4me1	Adipose	107318	260137	ENCFF503NNI
H3K4me1	Brain	95918	208634	ENCFF304IPZ
H3K4me1	Heart	121663	252397	ENCFF720SXQ
H3K4me1	Liver	11676	19538	ENCFF629FSX
H3K4me1	Lung	92972	371852	ENCFF271SCL
H3K4me1	Muscle	95816	199056	ENCFF286NIM
H3K4me1	Ovary	102986	290940	ENCFF423QUC
H3K4me3	Adipose	26905	103909	ENCFF711TJV
H3K4me3	Brain	27101	70004	ENCFF733MXP
H3K4me3	Heart	26475	3804	ENCFF765QKM
H3K4me3	Liver	28498	46726	ENCFF228VKE
H3K4me3	Lung	28546	53032	ENCFF890ESC
H3K4me3	Muscle	2811	44787	ENCFF178MGY
H3K4me3	Ovary	28378	39238	ENCFF652QTC
H3K27ac	Adipose	7962	119346	ENCFF140PPW
H3K27ac	Brain	78823	115692	ENCFF073BUA
H3K27ac	Heart	68728	107709	ENCFF283CXG
H3K27ac	Liver	87589	160542	ENCFF710URH
H3K27ac	Lung	69054	154303	ENCFF159KOZ
H3K27ac	Muscle	76495	107011	ENCFF094AJQ
H3K27ac	Ovary	64318	188716	ENCFF478NMO
H3K27me3	Adipose	25183	172266	ENCFF699CLI
H3K27me3	Brain	24243	152554	ENCFF067HQZ
H3K27me3	Heart	68113	91450	ENCFF647YSZ
H3K27me3	Liver	63874	188665	ENCFF134JJJ
H3K27me3	Lung	30191	45680	ENCFF784XKT
H3K27me3	Muscle	42610	72065	ENCFF654RZS
H3K27me3	Ovary	40825	143999	ENCFF165LTG
