# Supplementary material for: Functionally Annotating Regulatory Elements in the Equine Genome Using Histone Mark ChIP-Seq
Source: Genes (Basel). 2019 Dec 18;11(1):3. doi: 10.3390/genes11010003 (PMC7017286; doi:10.3390/genes11010003)
Supplement: Supplementary file 1 [file genes-11-00003-s001.zip › Supplement/Table_S4_ame_annotations_adipose_AcEnhUni.xlsx]

## Sheet: ame
rank	motif_DB	motif_ID	motif_alt_ID	consensus	p-value	adj_p-value	E-value	tests	FASTA_max	pos	neg	PWM_min	TP	%TP	FP	%FP
1	/JASPAR/JASPAR2018_CORE_vertebrates_non-redundant.meme	MA0746.1	SP3	VCCACGCCCMC	1.79e-14	1.49e-10	8.88e-08	8317	1610	1610	6708	1.01	913	56.71	3097	46.17
2	/JASPAR/JASPAR2018_CORE_vertebrates_non-redundant.meme	MA1122.1	TFDP1	VSGCGGGAAVN	2.1e-14	1.74e-10	1.04e-07	8317	1580	1582	6736	1.01	308	19.47	805	11.95
3	/JASPAR/JASPAR2018_CORE_vertebrates_non-redundant.meme	MA0003.3	TFAP2A	HGCCYSAGGCD	3.93e-14	3.27e-10	1.95e-07	8317	1610	1614	6704	1.01	614	38.04	1900	28.34
4	/JASPAR/JASPAR2018_CORE_vertebrates_non-redundant.meme	MA0524.2	TFAP2C	YGCCYBVRGGCA	5.49e-14	4.56e-10	2.73e-07	8317	1610	1613	6705	1.01	717	44.45	2307	34.41
5	OUTPUT/Adipose_ACTIVEenhancers_unique/meme_out/meme.txt	GRGRSSSSGGRSKGVGGGRRSRGRGSNGG	MEME-2	GRGRSSSSGGRSKGVGGGRRSRGRGSNGG	1.16e-13	9.63e-10	5.75e-07	8317	1610	1613	6705	1.18	983	60.94	3406	50.8
6	/JASPAR/JASPAR2018_CORE_vertebrates_non-redundant.meme	MA0741.1	KLF16	GMCACGCCCCC	6.99e-13	5.81e-09	3.47e-06	8317	2220	2223	6095	1.01	868	39.05	1871	30.7
7	/JASPAR/JASPAR2018_CORE_vertebrates_non-redundant.meme	MA0810.1	TFAP2A(var.2)	YGCCCBVRGGCR	2.1e-12	1.75e-08	1.04e-05	8317	1580	1582	6736	1.01	684	43.24	2279	33.83
8	/JASPAR/JASPAR2018_CORE_vertebrates_non-redundant.meme	MA0599.1	KLF5	GCCCCDCCCH	3.77e-12	3.13e-08	1.87e-05	8317	1620	1619	6699	1.01	894	55.22	3062	45.71
9	/JASPAR/JASPAR2018_CORE_vertebrates_non-redundant.meme	MA0811.1	TFAP2B	YGCCCBVRGGCA	5.9e-12	4.91e-08	2.93e-05	8317	1580	1580	6738	1.01	667	42.22	2227	33.05
10	/JASPAR/JASPAR2018_CORE_vertebrates_non-redundant.meme	MA0146.2	Zfx	SSSGCCBVGGCCTS	7.97e-12	6.63e-08	3.96e-05	8317	1580	1582	6736	1.02	545	34.45	1742	25.86
11	/JASPAR/JASPAR2018_CORE_vertebrates_non-redundant.meme	MA0747.1	SP8	RCCACGCCCMCY	1.01e-11	8.37e-08	5e-05	8317	1610	1610	6708	1.01	690	42.86	2269	33.83
12	/JASPAR/JASPAR2018_CORE_vertebrates_non-redundant.meme	MA0814.1	TFAP2C(var.2)	HGCCTSAGGCD	1.04e-11	8.63e-08	5.15e-05	8317	1610	1614	6704	1.01	555	34.39	1737	25.91
13	/JASPAR/JASPAR2018_CORE_vertebrates_non-redundant.meme	MA0738.1	HIC2	RTGCCCRSB	1.55e-11	1.29e-07	7.69e-05	8317	1680	1680	6638	1	942	56.07	3118	46.97
14	/JASPAR/JASPAR2018_CORE_vertebrates_non-redundant.meme	MA0516.1	SP2	GYCCCGCCYCYBSSS	2.11e-11	1.75e-07	0.000105	8317	1680	1681	6637	1.03	828	49.26	2674	40.29
15	/JASPAR/JASPAR2018_CORE_vertebrates_non-redundant.meme	MA1107.1	KLF9	VSCCACACCCACH	1.25e-10	1.04e-06	0.000623	8317	1610	1610	6708	1.02	714	44.35	2398	35.75
16	OUTPUT/Adipose_ACTIVEenhancers_unique/dreme_out/dreme.txt	CCCWSCCC	DREME-9	CCCWSCCC	1.27e-10	1.06e-06	0.000631	8317	2350	2346	5972	1.01	885	37.72	1817	30.43
17	/JASPAR/JASPAR2018_CORE_vertebrates_non-redundant.meme	MA0493.1	Klf1	RRCCACACCCW	1.51e-10	1.26e-06	0.000752	8317	1580	1582	6736	1.01	610	38.56	2036	30.23
18	/JASPAR/JASPAR2018_CORE_vertebrates_non-redundant.meme	MA0750.2	ZBTB7A	NVCCGGAAGTGSV	2.56e-10	2.13e-06	0.00127	8317	1580	1582	6736	1.01	452	28.57	1423	21.13
19	/JASPAR/JASPAR2018_CORE_vertebrates_non-redundant.meme	MA0079.3	SP1	GCCCCKCCCCC	2.67e-10	2.22e-06	0.00133	8317	1720	1721	6597	1.01	907	52.7	2921	44.28
20	/JASPAR/JASPAR2018_CORE_vertebrates_non-redundant.meme	MA1102.1	CTCFL	CRSCAGGGGGCRSB	2.74e-10	2.28e-06	0.00136	8317	1580	1580	6738	1.02	447	28.29	1407	20.88
21	/JASPAR/JASPAR2018_CORE_vertebrates_non-redundant.meme	MA0522.2	TCF3	HRCACCTGBN	3.31e-10	2.76e-06	0.00164	8317	1610	1609	6709	1.01	736	45.74	2502	37.29
22	OUTPUT/Adipose_ACTIVEenhancers_unique/meme_out/meme.txt	RGRRGARRSAGRGRSARRRG	MEME-3	RGRRGARRSAGRGRSARRRG	3.46e-10	2.88e-06	0.00172	8317	1740	1739	6579	1.04	1304	74.99	4432	67.37
23	/JASPAR/JASPAR2018_CORE_vertebrates_non-redundant.meme	MA0103.3	ZEB1	SNCACCTGSVN	3.63e-10	3.02e-06	0.0018	8317	1610	1608	6710	1.01	661	41.11	2205	32.86
24	/JASPAR/JASPAR2018_CORE_vertebrates_non-redundant.meme	MA0830.1	TCF4	HRCACCTGBN	6.7e-10	5.58e-06	0.00333	8317	1610	1606	6712	1.01	686	42.71	2317	34.52
25	/JASPAR/JASPAR2018_CORE_vertebrates_non-redundant.meme	MA0753.1	ZNF740	MCCCCCCCAC	2.82e-09	2.34e-05	0.014	8317	1720	1723	6595	1.01	630	36.56	1924	29.17
26	/JASPAR/JASPAR2018_CORE_vertebrates_non-redundant.meme	MA0163.1	PLAG1	GGGGCCCWAGGGGG	5.56e-09	4.62e-05	0.0276	8317	1570	1569	6749	1.05	203	12.94	548	8.12
27	/JASPAR/JASPAR2018_CORE_vertebrates_non-redundant.meme	MA0695.1	ZBTB7C	RCGACCACCGAN	1.1e-08	9.12e-05	0.0544	8317	1570	1570	6748	1.01	511	32.55	1718	25.46
28	/JASPAR/JASPAR2018_CORE_vertebrates_non-redundant.meme	MA1100.1	ASCL1	VSAGCAGCTGSNN	3.21e-08	0.000267	0.159	8317	1610	1613	6705	1.01	610	37.82	2059	30.71
29	/JASPAR/JASPAR2018_CORE_vertebrates_non-redundant.meme	MA1099.1	Hes1	SVCACGYGHN	3.34e-08	0.000278	0.166	8317	1570	1570	6748	1	348	22.17	1097	16.26
30	/JASPAR/JASPAR2018_CORE_vertebrates_non-redundant.meme	MA0470.1	E2F4	GGGCGGGAARN	3.38e-08	0.000281	0.168	8317	1550	1546	6772	1.01	193	12.48	539	7.96
31	/JASPAR/JASPAR2018_CORE_vertebrates_non-redundant.meme	MA0597.1	THAP1	YTGCCCDBA	5.2e-08	0.000432	0.258	8317	1740	1737	6581	1	1259	72.48	4329	65.78
32	/JASPAR/JASPAR2018_CORE_vertebrates_non-redundant.meme	MA0057.1	MZF1(var.2)	BKAGGGGKAR	8.98e-08	0.000746	0.445	8317	1610	1610	6708	1.01	846	52.55	3037	45.27
33	/JASPAR/JASPAR2018_CORE_vertebrates_non-redundant.meme	MA0751.1	ZIC4	GRCCCCCCGCKGYGH	1.14e-07	0.00095	0.567	8317	1580	1579	6739	1.03	334	21.15	1051	15.6
34	/JASPAR/JASPAR2018_CORE_vertebrates_non-redundant.meme	MA0740.1	KLF14	KRCCACGCCCMCYT	1.72e-07	0.00143	0.852	8317	1570	1570	6748	1.03	174	11.08	476	7.05
35	/JASPAR/JASPAR2018_CORE_vertebrates_non-redundant.meme	MA0812.1	TFAP2B(var.2)	HGCCTSAGGCD	2.37e-07	0.00197	1.18	8317	1640	1638	6680	1.01	423	25.82	1337	20.01
36	/JASPAR/JASPAR2018_CORE_vertebrates_non-redundant.meme	MA0504.1	NR2C2	VGRGGTCARAGGTCA	2.81e-07	0.00234	1.39	8317	1670	1672	6646	1.03	396	23.68	1206	18.15
37	/JASPAR/JASPAR2018_CORE_vertebrates_non-redundant.meme	MA0471.1	E2F6	RGGCGGGARRV	4.16e-07	0.00345	2.06	8317	1670	1672	6646	1.01	626	37.44	2063	31.04
38	/JASPAR/JASPAR2018_CORE_vertebrates_non-redundant.meme	MA0820.1	FIGLA	WMCACCTGKW	4.26e-07	0.00354	2.11	8317	1600	1603	6715	1.01	760	47.41	2726	40.6
39	/JASPAR/JASPAR2018_CORE_vertebrates_non-redundant.meme	MA0872.1	TFAP2A(var.3)	TGCCCYSRGGGCA	4.81e-07	0.00399	2.38	8317	1680	1680	6638	1.02	352	20.95	1049	15.8
40	/JASPAR/JASPAR2018_CORE_vertebrates_non-redundant.meme	MA0065.2	Pparg::Rxra	STRGGGCARAGGKCA	5.27e-07	0.00437	2.61	8317	1740	1738	6580	1.02	1004	57.77	3367	51.17
41	/JASPAR/JASPAR2018_CORE_vertebrates_non-redundant.meme	MA0528.1	ZNF263	GGAGGAGGRRGRGGRGGRRGR	7.67e-07	0.00636	3.8	8317	1980	1980	6338	1.1	1304	65.86	3792	59.83
42	/JASPAR/JASPAR2018_CORE_vertebrates_non-redundant.meme	MA1149.1	RARA::RXRG	RRGGTCAHNNNRRGGTCA	8.06e-07	0.00669	3.99	8317	1680	1681	6637	1.03	420	24.99	1298	19.56
43	/JASPAR/JASPAR2018_CORE_vertebrates_non-redundant.meme	MA0039.3	KLF4	MCACACCCTNN	8.9e-07	0.00738	4.4	8317	1580	1582	6736	1.01	631	39.89	2253	33.45
# AME (Analysis of Motif Enrichment): Version 5.0.5 compiled on Aug 16 2019 at 11:40:04
# The format of this file is described at http://meme-suite.org/doc/ame-output-format.html.
# ame --o AME_OUTPUT/Adipose_ACTIVEenhancers_unique Adipose_ACTIVEenhancers_unique.fa /JASPAR/JASPAR2018_CORE_vertebrates_non-redundant.meme OUTPUT/Adipose_ACTIVEenhancers_unique/meme_out/meme.txt OUTPUT/Adipose_ACTIVEenhancers_unique/dreme_out/dreme.txt

## Sheet: Uniprot
yourlist:M201908236746803381A1F0E0DB47453E0216320D9571E4E	Entry	Entry name	Status	Protein names	Gene names	Organism	Length	GO (biological pathways)
TFDP1	Q08639	TFDP1_MOUSE	reviewed	Transcription factor Dp-1 (DRTF1-polypeptide 1) (E2F dimerization partner 1)	Tfdp1	Mus musculus (Mouse)	410	anoikis [GO:0043276]; cell cycle [GO:0007049]; epidermis development [GO:0008544]; negative regulation of fat cell proliferation [GO:0070345]; positive regulation of transcription by RNA polymerase II [GO:0045944]; positive regulation of transcription, DNA-templated [GO:0045893]; regulation of DNA biosynthetic process [GO:2000278]; regulation of cell cycle [GO:0051726]; regulation of transcriptio…
TFDP1	Q14186	TFDP1_HUMAN	reviewed	Transcription factor Dp-1 (DRTF1-polypeptide 1) (DRTF1) (E2F dimerization partner 1)	TFDP1 DP1	Homo sapiens (Human)	410	DNA damage response, signal transduction by p53 class mediator resulting in cell cycle arrest [GO:0006977]; anoikis [GO:0043276]; epidermis development [GO:0008544]; negative regulation of G0 to G1 transition [GO:0070317]; negative regulation of fat cell proliferation [GO:0070345]; positive regulation of protein insertion into mitochondrial membrane involved in apoptotic signaling pathway [GO:190…
TFDP1	Q17QZ4	TFDP1_BOVIN	reviewed	Transcription factor Dp-1	TFDP1	Bos taurus (Bovine)	410	cell cycle [GO:0007049]; negative regulation of fat cell proliferation [GO:0070345]; regulation of cell cycle [GO:0051726]
TFAP2A	A1A4R9	AP2A_BOVIN	reviewed	Transcription factor AP-2-alpha (AP2-alpha) (AP-2 transcription factor) (Activating enhancer-binding protein 2-alpha) (Activator protein 2) (AP-2)	TFAP2A	Bos taurus (Bovine)	437	bone morphogenesis [GO:0060349]; cellular response to iron ion [GO:0071281]; embryonic cranial skeleton morphogenesis [GO:0048701]; embryonic forelimb morphogenesis [GO:0035115]; eyelid development in camera-type eye [GO:0061029]; inner ear morphogenesis [GO:0042472]; kidney development [GO:0001822]; negative regulation of apoptotic process [GO:0043066]; negative regulation of reactive oxygen spe…
TFAP2A	P05549	AP2A_HUMAN	reviewed	Transcription factor AP-2-alpha (AP2-alpha) (AP-2 transcription factor) (Activating enhancer-binding protein 2-alpha) (Activator protein 2) (AP-2)	TFAP2A AP2TF TFAP2	Homo sapiens (Human)	437	bone morphogenesis [GO:0060349]; cellular response to iron ion [GO:0071281]; embryonic cranial skeleton morphogenesis [GO:0048701]; embryonic forelimb morphogenesis [GO:0035115]; eyelid development in camera-type eye [GO:0061029]; inner ear morphogenesis [GO:0042472]; kidney development [GO:0001822]; negative regulation of apoptotic process [GO:0043066]; negative regulation of cell population pro…
TFAP2A	P34056	AP2A_MOUSE	reviewed	Transcription factor AP-2-alpha (AP2-alpha) (AP-2 transcription factor) (Activating enhancer-binding protein 2-alpha) (Activator protein 2) (AP-2)	Tfap2a Ap2tf Tcfap2a	Mus musculus (Mouse)	437	anterior neuropore closure [GO:0021506]; basement membrane organization [GO:0071711]; bone morphogenesis [GO:0060349]; cellular response to iron ion [GO:0071281]; cornea development in camera-type eye [GO:0061303]; embryonic body morphogenesis [GO:0010172]; embryonic camera-type eye morphogenesis [GO:0048596]; embryonic cranial skeleton morphogenesis [GO:0048701]; embryonic forelimb morphogenesis…
TFAP2A	P58197	AP2A_RAT	reviewed	Transcription factor AP-2-alpha (AP2-alpha) (AP-2 transcription factor) (Activating enhancer-binding protein 2-alpha) (Activator protein 2) (AP-2)	Tfap2a Tcfap2a	Rattus norvegicus (Rat)	437	Schwann cell development [GO:0014044]; bone morphogenesis [GO:0060349]; cellular response to iron ion [GO:0071281]; embryonic cranial skeleton morphogenesis [GO:0048701]; embryonic forelimb morphogenesis [GO:0035115]; eyelid development in camera-type eye [GO:0061029]; inner ear morphogenesis [GO:0042472]; kidney development [GO:0001822]; negative regulation of apoptotic process [GO:0043066]; neg…
TFAP2A	Q9N0N3	AP2A_SHEEP	reviewed	Transcription factor AP-2-alpha (AP2-alpha) (AP-2 transcription factor) (Activating enhancer-binding protein 2-alpha) (Activator protein 2) (AP-2)	TFAP2A	Ovis aries (Sheep)	491	bone morphogenesis [GO:0060349]; cellular response to iron ion [GO:0071281]; embryonic cranial skeleton morphogenesis [GO:0048701]; embryonic forelimb morphogenesis [GO:0035115]; eyelid development in camera-type eye [GO:0061029]; inner ear morphogenesis [GO:0042472]; kidney development [GO:0001822]; negative regulation of apoptotic process [GO:0043066]; negative regulation of reactive oxygen spe…
TFAP2C	Q61312	AP2C_MOUSE	reviewed	Transcription factor AP-2 gamma (AP2-gamma) (AP-2.2) (Activating enhancer-binding protein 2 gamma)	Tfap2c Tcfap2c	Mus musculus (Mouse)	449	cell differentiation [GO:0030154]; cerebral cortex development [GO:0021987]; dichotomous subdivision of terminal units involved in mammary gland duct morphogenesis [GO:0060598]; epithelial cell proliferation involved in mammary gland duct elongation [GO:0060750]; forebrain neuron fate commitment [GO:0021877]; germ-line stem cell population maintenance [GO:0030718]; hair follicle development [GO:0…
TFAP2C	Q92754	AP2C_HUMAN	reviewed	Transcription factor AP-2 gamma (AP2-gamma) (Activating enhancer-binding protein 2 gamma) (Transcription factor ERF-1)	TFAP2C	Homo sapiens (Human)	450	cell-cell signaling [GO:0007267]; male gonad development [GO:0008584]; negative regulation of transcription by RNA polymerase II [GO:0000122]; positive regulation of transcription by RNA polymerase II [GO:0045944]; regulation of gene expression, epigenetic [GO:0040029]; regulation of transcription by RNA polymerase II [GO:0006357]
SP3	L8GD75	SUB3_PSED2	reviewed	Subtilisin-like protease 3 (EC 3.4.21.-) (Destructin-3) (Serine protease 3) (PdSP3)	SP3 GMDG_04447	Pseudogymnoascus destructans (strain ATCC MYA-4855 / 20631-21) (Bat white-nose syndrome fungus) (Geomyces destructans)	404	unknown
SP3	O70494	SP3_MOUSE	reviewed	Transcription factor Sp3	Sp3	Mus musculus (Mouse)	783	B cell differentiation [GO:0030183]; T cell differentiation [GO:0030217]; definitive hemopoiesis [GO:0060216]; embryonic camera-type eye morphogenesis [GO:0048596]; embryonic placenta development [GO:0001892]; embryonic process involved in female pregnancy [GO:0060136]; embryonic skeletal system development [GO:0048706]; enucleate erythrocyte differentiation [GO:0043353]; erythrocyte differentiat…
SP3	Q02447	SP3_HUMAN	reviewed	Transcription factor Sp3 (SPR-2)	SP3	Homo sapiens (Human)	781	B cell differentiation [GO:0030183]; T cell differentiation [GO:0030217]; definitive hemopoiesis [GO:0060216]; embryonic camera-type eye morphogenesis [GO:0048596]; embryonic placenta development [GO:0001892]; embryonic process involved in female pregnancy [GO:0060136]; embryonic skeletal system development [GO:0048706]; enucleate erythrocyte differentiation [GO:0043353]; granulocyte differentiat…
SP3	Q90WR8	SP3_CHICK	reviewed	Transcription factor Sp3	SP3	Gallus gallus (Chicken)	771	B cell differentiation [GO:0030183]; T cell differentiation [GO:0030217]; definitive hemopoiesis [GO:0060216]; embryonic camera-type eye morphogenesis [GO:0048596]; embryonic skeletal system development [GO:0048706]; enucleate erythrocyte differentiation [GO:0043353]; granulocyte differentiation [GO:0030851]; liver development [GO:0001889]; lung development [GO:0030324]; megakaryocyte differentia…
TFAP2A(var.2)
TFAP2B	Q61313	AP2B_MOUSE	reviewed	Transcription factor AP-2-beta (AP2-beta) (Activating enhancer-binding protein 2-beta)	Tfap2b Tcfap2b	Mus musculus (Mouse)	459	aorta morphogenesis [GO:0035909]; calcium ion homeostasis [GO:0055074]; cellular ammonia homeostasis [GO:0097275]; cellular creatinine homeostasis [GO:0097276]; cellular urea homeostasis [GO:0097277]; collecting duct development [GO:0072044]; distal tubule development [GO:0072017]; ductus arteriosus closure [GO:0097070]; fat cell differentiation [GO:0045444]; forelimb morphogenesis [GO:0035136]; …
TFAP2B	Q76HI7	AP2B_CANLF	reviewed	Transcription factor AP-2-beta (AP2-beta) (Activating enhancer-binding protein 2-beta)	TFAP2B	Canis lupus familiaris (Dog) (Canis familiaris)	460	aorta morphogenesis [GO:0035909]; calcium ion homeostasis [GO:0055074]; cellular ammonia homeostasis [GO:0097275]; cellular creatinine homeostasis [GO:0097276]; cellular urea homeostasis [GO:0097277]; collecting duct development [GO:0072044]; distal tubule development [GO:0072017]; ductus arteriosus closure [GO:0097070]; fat cell differentiation [GO:0045444]; forelimb morphogenesis [GO:0035136]; …
TFAP2B	Q92481	AP2B_HUMAN	reviewed	Transcription factor AP-2-beta (AP2-beta) (Activating enhancer-binding protein 2-beta)	TFAP2B	Homo sapiens (Human)	460	aorta morphogenesis [GO:0035909]; calcium ion homeostasis [GO:0055074]; cellular ammonia homeostasis [GO:0097275]; cellular creatinine homeostasis [GO:0097276]; cellular urea homeostasis [GO:0097277]; collecting duct development [GO:0072044]; distal tubule development [GO:0072017]; ductus arteriosus closure [GO:0097070]; fat cell differentiation [GO:0045444]; forelimb morphogenesis [GO:0035136]; …
KLF16	P58334	KLF16_MOUSE	reviewed	Krueppel-like factor 16 (Basic transcription element-binding protein 4) (BTE-binding protein 4) (Dopamine receptor-regulating factor) (Transcription factor BTEB4)	Klf16 Bteb4 Drrf	Mus musculus (Mouse)	251	dopamine receptor signaling pathway [GO:0007212]; negative regulation of transcription by RNA polymerase II [GO:0000122]; regulation of transcription by RNA polymerase II [GO:0006357]
KLF16	Q9BXK1	KLF16_HUMAN	reviewed	Krueppel-like factor 16 (Basic transcription element-binding protein 4) (BTE-binding protein 4) (Novel Sp1-like zinc finger transcription factor 2) (Transcription factor BTEB4) (Transcription factor NSLP2)	KLF16 BTEB4 NSLP2	Homo sapiens (Human)	252	dopamine receptor signaling pathway [GO:0007212]; regulation of transcription by RNA polymerase II [GO:0006357]
Zfx	O62836	ZFX_BOVIN	reviewed	Zinc finger X-chromosomal protein	ZFX	Bos taurus (Bovine)	800	fertilization [GO:0009566]; homeostasis of number of cells [GO:0048872]; multicellular organism growth [GO:0035264]; oocyte development [GO:0048599]; ovarian follicle development [GO:0001541]; parental behavior [GO:0060746]; post-embryonic development [GO:0009791]; regulation of transcription, DNA-templated [GO:0006355]; spermatogenesis [GO:0007283]
Zfx	P00218	FER_THEAC	reviewed	Zinc-containing ferredoxin	zfx Ta1448	Thermoplasma acidophilum (strain ATCC 25905 / DSM 1728 / JCM 9062 / NBRC 15155 / AMRC-C165)	143	unknown
Zfx	P00219	FER_SULAC	reviewed	Zinc-containing ferredoxin	zfx Saci_0456	Sulfolobus acidocaldarius (strain ATCC 33909 / DSM 639 / JCM 8929 / NBRC 15157 / NCIMB 11770)	103	unknown
Zfx	P17010	ZFX_HUMAN	reviewed	Zinc finger X-chromosomal protein	ZFX	Homo sapiens (Human)	805	unknown
Zfx	P17012	ZFX_MOUSE	reviewed	Zinc finger X-chromosomal protein	Zfx	Mus musculus (Mouse)	799	fertilization [GO:0009566]; germ cell development [GO:0007281]; homeostasis of number of cells [GO:0048872]; multicellular organism growth [GO:0035264]; oocyte development [GO:0048599]; ovarian follicle development [GO:0001541]; parental behavior [GO:0060746]; post-embryonic development [GO:0009791]; regulation of transcription, DNA-templated [GO:0006355]; spermatogenesis [GO:0007283]
Zfx	P49949	FER_ACIAM	reviewed	Zinc-containing ferredoxin (Seven-iron ferredoxin)	zfx	Acidianus ambivalens (Desulfurolobus ambivalens)	103	unknown
Zfx	P55907	FER1_SULTO	reviewed	Zinc-containing ferredoxin-1	zfx1 zfx STK_01630	Sulfurisphaera tokodaii (strain DSM 16993 / JCM 10545 / NBRC 100140 / 7) (Sulfolobus tokodaii)	104	unknown
Zfx	P80944	ZFX_PIG	reviewed	Zinc finger X-chromosomal protein (Fragment)	ZFX	Sus scrofa (Pig)	148	unknown
Zfx	P81541	FER_ACIIN	reviewed	Zinc-containing ferredoxin (Seven-iron ferredoxin) (Fragment)	zfx	Acidianus infernus	49	oxidation-reduction process [GO:0055114]
Zfx	P81542	FER_METPR	reviewed	Zinc-containing ferredoxin (Seven-iron ferredoxin) (Fragment)	zfx	Metallosphaera prunae	38	oxidation-reduction process [GO:0055114]
Zfx	P81543	FERA_SULME	reviewed	Zinc-containing ferredoxin A (FDA) (Seven-iron ferredoxin) (Fragment)	zfx	Sulfolobus metallicus	54	oxidation-reduction process [GO:0055114]
KLF5	Q13887	KLF5_HUMAN	reviewed	Krueppel-like factor 5 (Basic transcription element-binding protein 2) (BTE-binding protein 2) (Colon krueppel-like factor) (GC-box-binding protein 2) (Intestinal-enriched krueppel-like factor) (Transcription factor BTEB2)	KLF5 BTEB2 CKLF IKLF	Homo sapiens (Human)	457	angiogenesis [GO:0001525]; cell-cell signaling via exosome [GO:0099156]; cellular response to leukemia inhibitory factor [GO:1990830]; cellular response to organic cyclic compound [GO:0071407]; cellular response to peptide [GO:1901653]; intestinal epithelial cell development [GO:0060576]; microvillus assembly [GO:0030033]; myotube differentiation involved in skeletal muscle regeneration [GO:00149…
KLF5	Q9Z0Z7	KLF5_MOUSE	reviewed	Krueppel-like factor 5 (Basic transcription element-binding protein 2) (BTE-binding protein 2) (Intestinal-enriched krueppel-like factor) (Transcription factor BTEB2)	Klf5 Bteb2 Iklf	Mus musculus (Mouse)	446	angiogenesis [GO:0001525]; cell-cell signaling via exosome [GO:0099156]; cellular response to leukemia inhibitory factor [GO:1990830]; cellular response to organic cyclic compound [GO:0071407]; cellular response to peptide [GO:1901653]; intestinal epithelial cell development [GO:0060576]; microvillus assembly [GO:0030033]; myotube differentiation involved in skeletal muscle regeneration [GO:00149…
TFAP2C(var.2)
SP8	Q5XGT8	SP8_XENLA	reviewed	Transcription factor Sp8	sp8	Xenopus laevis (African clawed frog)	500	unknown
SP8	Q64HY5	SP8_CHICK	reviewed	Transcription factor Sp8	SP8	Gallus gallus (Chicken)	480	dorsal/ventral pattern formation [GO:0009953]; embryonic limb morphogenesis [GO:0030326]; proximal/distal pattern formation [GO:0009954]; regulation of transcription by RNA polymerase II [GO:0006357]
SP8	Q710D6	COX5B_VULVU	reviewed	Cytochrome c oxidase subunit 5B, mitochondrial (Cytochrome c oxidase polypeptide Vb) (Sperm protein 8) (fSP8)	COX5B SP8	Vulpes vulpes (Red fox)	128	unknown
SP8	Q8BMJ8	SP8_MOUSE	reviewed	Transcription factor Sp8	Sp8	Mus musculus (Mouse)	486	dorsal/ventral pattern formation [GO:0009953]; embryonic limb morphogenesis [GO:0030326]; proximal/distal pattern formation [GO:0009954]; regulation of transcription by RNA polymerase II [GO:0006357]
SP8	Q8IXZ3	SP8_HUMAN	reviewed	Transcription factor Sp8 (Specificity protein 8)	SP8	Homo sapiens (Human)	490	dorsal/ventral pattern formation [GO:0009953]; embryonic limb morphogenesis [GO:0030326]; proximal/distal pattern formation [GO:0009954]; regulation of transcription by RNA polymerase II [GO:0006357]
HIC2	Q90W33	HIC2_DANRE	reviewed	Hypermethylated in cancer 2 protein	hic2 hrg22	Danio rerio (Zebrafish) (Brachydanio rerio)	560	cellular response to DNA damage stimulus [GO:0006974]
HIC2	Q96JB3	HIC2_HUMAN	reviewed	Hypermethylated in cancer 2 protein (Hic-2) (HIC1-related gene on chromosome 22 protein) (Hic-3) (Zinc finger and BTB domain-containing protein 30)	HIC2 HRG22 KIAA1020 ZBTB30	Homo sapiens (Human)	615	negative regulation of transcription, DNA-templated [GO:0045892]
HIC2	Q9JLZ6	HIC2_MOUSE	reviewed	Hypermethylated in cancer 2 protein (Hic-2)	Hic2 Kiaa1020	Mus musculus (Mouse)	619	cellular response to DNA damage stimulus [GO:0006974]
SP2	L8FSM5	SUB2_PSED2	reviewed	Subtilisin-like protease 2 (EC 3.4.21.-) (Destructin-1) (Serine protease 2) (PdSP2)	SP2 GMDG_06417	Pseudogymnoascus destructans (strain ATCC MYA-4855 / 20631-21) (Bat white-nose syndrome fungus) (Geomyces destructans)	400	unknown
SP2	P20613	SSP2_BOMMO	reviewed	Sex-specific storage-protein 2 (SP 2) (Arylphorin)	SP2	Bombyx mori (Silk moth)	704	unknown
SP2	P42820	CHIP_BETVU	reviewed	Acidic endochitinase SP2 (EC 3.2.1.14)	SP2	Beta vulgaris (Sugar beet)	288	cell wall macromolecule catabolic process [GO:0016998]; chitin catabolic process [GO:0006032]; defense response [GO:0006952]; polysaccharide catabolic process [GO:0000272]
SP2	Q02086	SP2_HUMAN	reviewed	Transcription factor Sp2	SP2 KIAA0048	Homo sapiens (Human)	613	immune response [GO:0006955]; multicellular organism growth [GO:0035264]; negative regulation of transcription by RNA polymerase II [GO:0000122]; regulation of transcription by RNA polymerase II [GO:0006357]
SP2	Q5E9U0	SP2_BOVIN	reviewed	Transcription factor Sp2	SP2	Bos taurus (Bovine)	613	multicellular organism growth [GO:0035264]; regulation of transcription by RNA polymerase II [GO:0006357]
SP2	Q64707	U2AFL_MOUSE	reviewed	U2 small nuclear ribonucleoprotein auxiliary factor 35 kDa subunit-related protein 1 (CCCH type zinc finger, RNA-binding motif and serine/arginine rich protein 1) (SP2) (U2(RNU2) small nuclear RNA auxiliary factor 1-like 1)	Zrsr1 Sp2 Sp2-7 U2af1-rs1 U2af1l1	Mus musculus (Mouse)	428	mRNA splicing, via spliceosome [GO:0000398]
SP2	Q9D2H6	SP2_MOUSE	reviewed	Transcription factor Sp2	Sp2 Kiaa0048	Mus musculus (Mouse)	612	cardiovascular system development [GO:0072358]; embryonic organ development [GO:0048568]; fibroblast proliferation [GO:0048144]; in utero embryonic development [GO:0001701]; multicellular organism growth [GO:0035264]; negative regulation of transcription by RNA polymerase II [GO:0000122]; regulation of transcription by RNA polymerase II [GO:0006357]
KLF9	O35739	KLF9_MOUSE	reviewed	Krueppel-like factor 9 (Basic transcription element-binding protein 1) (BTE-binding protein 1) (GC-box-binding protein 1) (Transcription factor BTEB1)	Klf9 Bteb Bteb-1 Bteb1	Mus musculus (Mouse)	244	cellular response to cortisol stimulus [GO:0071387]; cellular response to thyroid hormone stimulus [GO:0097067]; embryo implantation [GO:0007566]; negative regulation of keratinocyte proliferation [GO:0010839]; positive regulation of transcription by RNA polymerase II [GO:0045944]; progesterone receptor signaling pathway [GO:0050847]; regulation of transcription by RNA polymerase II [GO:0006357];…
KLF9	P79288	KLF9_PIG	reviewed	Krueppel-like factor 9 (Basic transcription element-binding protein 1) (BTE-binding protein 1) (GC-box-binding protein 1) (Transcription factor BTEB1)	KLF9 BTEB BTEB1	Sus scrofa (Pig)	244	cellular response to cortisol stimulus [GO:0071387]; cellular response to thyroid hormone stimulus [GO:0097067]; circadian rhythm [GO:0007623]; negative regulation of keratinocyte proliferation [GO:0010839]; regulation of transcription by RNA polymerase II [GO:0006357]
KLF9	Q01713	KLF9_RAT	reviewed	Krueppel-like factor 9 (Basic transcription element-binding protein 1) (BTE-binding protein 1) (GC-box-binding protein 1) (Transcription factor BTEB1)	Klf9 Bteb Bteb1	Rattus norvegicus (Rat)	244	cellular response to cortisol stimulus [GO:0071387]; cellular response to peptide [GO:1901653]; negative regulation of keratinocyte proliferation [GO:0010839]; regulation of transcription by RNA polymerase II [GO:0006357]; rhythmic process [GO:0048511]
KLF9	Q13886	KLF9_HUMAN	reviewed	Krueppel-like factor 9 (Basic transcription element-binding protein 1) (BTE-binding protein 1) (GC-box-binding protein 1) (Transcription factor BTEB1)	KLF9 BTEB BTEB1	Homo sapiens (Human)	244	cellular response to cortisol stimulus [GO:0071387]; cellular response to thyroid hormone stimulus [GO:0097067]; circadian rhythm [GO:0007623]; negative regulation of keratinocyte proliferation [GO:0010839]; regulation of transcription by RNA polymerase II [GO:0006357]
CTCFL	A2APF3	CTCFL_MOUSE	reviewed	Transcriptional repressor CTCFL (Brother of the regulator of imprinted sites) (CCCTC-binding factor) (CTCF paralog) (CTCF-like protein)	Ctcfl Boris	Mus musculus (Mouse)	636	DNA methylation involved in gamete generation [GO:0043046]; histone methylation [GO:0016571]; positive regulation of gene expression [GO:0010628]; positive regulation of transcription by RNA polymerase II [GO:0045944]; positive regulation of transcription, DNA-templated [GO:0045893]; regulation of gene expression by genetic imprinting [GO:0006349]; regulation of histone H3-K4 methylation [GO:0051…
CTCFL	Q8NI51	CTCFL_HUMAN	reviewed	Transcriptional repressor CTCFL (Brother of the regulator of imprinted sites) (CCCTC-binding factor) (CTCF paralog) (CTCF-like protein) (Cancer/testis antigen 27) (CT27) (Zinc finger protein CTCF-T)	CTCFL BORIS	Homo sapiens (Human)	663	DNA methylation involved in gamete generation [GO:0043046]; cell cycle [GO:0007049]; histone methylation [GO:0016571]; positive regulation of gene expression [GO:0010628]; positive regulation of transcription by RNA polymerase II [GO:0045944]; positive regulation of transcription, DNA-templated [GO:0045893]; regulation of gene expression by genetic imprinting [GO:0006349]; regulation of histone H…
Klf1	P46099	KLF1_MOUSE	reviewed	Krueppel-like factor 1 (Erythroid krueppel-like transcription factor) (EKLF)	Klf1 Elkf	Mus musculus (Mouse)	358	chromatin remodeling [GO:0006338]; embryonic hemopoiesis [GO:0035162]; erythrocyte development [GO:0048821]; erythrocyte differentiation [GO:0030218]; erythrocyte maturation [GO:0043249]; in utero embryonic development [GO:0001701]; liver development [GO:0001889]; positive regulation of transcription by RNA polymerase II [GO:0045944]; positive regulation of transcription, DNA-templated [GO:004589…
Klf1	Q13351	KLF1_HUMAN	reviewed	Krueppel-like factor 1 (Erythroid krueppel-like transcription factor) (EKLF)	KLF1 EKLF	Homo sapiens (Human)	362	cellular response to peptide [GO:1901653]; erythrocyte differentiation [GO:0030218]; maternal process involved in female pregnancy [GO:0060135]; positive regulation of transcription by RNA polymerase II [GO:0045944]; positive regulation of transcription, DNA-templated [GO:0045893]; regulation of transcription by RNA polymerase II [GO:0006357]; regulation of transcription, DNA-templated [GO:000635…
Klf1	Q9US36	KLF1_SCHPO	reviewed	Zinc finger protein klf1 (Krueppel-like zinc finger transcription factor 1)	klf1 SPAC1039.05c	Schizosaccharomyces pombe (strain 972 / ATCC 24843) (Fission yeast)	781	negative regulation of transcription by RNA polymerase II [GO:0000122]; positive regulation of transcription by RNA polymerase II [GO:0045944]; regulation of fungal-type cell wall organization [GO:0060237]; transcription, DNA-templated [GO:0006351]
TCF3	P15806	TFE2_MOUSE	reviewed	Transcription factor E2-alpha (Immunoglobulin enhancer-binding factor E12/E47) (Transcription factor 3) (TCF-3) (Transcription factor A1)	Tcf3 Alf2 Me2 Tcfe2a	Mus musculus (Mouse)	651	B cell lineage commitment [GO:0002326]; Peyer's patch development [GO:0048541]; T cell differentiation in thymus [GO:0033077]; cell development [GO:0048468]; erythrocyte differentiation [GO:0030218]; gastrulation [GO:0007369]; histone H3 acetylation [GO:0043966]; histone H4 acetylation [GO:0043967]; immunoglobulin V(D)J recombination [GO:0033152]; lymphocyte differentiation [GO:0030098]; natural …
TCF3	P15923	TFE2_HUMAN	reviewed	Transcription factor E2-alpha (Class B basic helix-loop-helix protein 21) (bHLHb21) (Immunoglobulin enhancer-binding factor E12/E47) (Immunoglobulin transcription factor 1) (Kappa-E2-binding factor) (Transcription factor 3) (TCF-3) (Transcription factor ITF-1)	TCF3 BHLHB21 E2A ITF1	Homo sapiens (Human)	654	B cell differentiation [GO:0030183]; B cell lineage commitment [GO:0002326]; immunoglobulin V(D)J recombination [GO:0033152]; negative regulation of transcription by RNA polymerase II [GO:0000122]; positive regulation of B cell proliferation [GO:0030890]; positive regulation of DNA-binding transcription factor activity [GO:0051091]; positive regulation of cell cycle [GO:0045787]; positive regulat…
TCF3	P21677	TFE2_RAT	reviewed	Transcription factor E2-alpha (Immunoglobulin enhancer-binding factor E12/E47) (Pancreas specific transcription factor 1c) (Transcription factor 3) (TCF-3) (Transcription regulator Pan)	Tcf3 Pan Ptf1c Tcfe2a	Rattus norvegicus (Rat)	649	B cell lineage commitment [GO:0002326]; immunoglobulin V(D)J recombination [GO:0033152]; positive regulation of B cell proliferation [GO:0030890]; positive regulation of DNA-binding transcription factor activity [GO:0051091]; positive regulation of cell cycle [GO:0045787]; positive regulation of gene expression [GO:0010628]; positive regulation of neuron differentiation [GO:0045666]; positive reg…
TCF3	P70062	T7L1A_XENLA	reviewed	Transcription factor 7-like 1-A (HMG box transcription factor 3-A) (TCF-3-A) (xTcf-3)	tcf7l1-a tcf3 tcf3a	Xenopus laevis (African clawed frog)	554	canonical Wnt signaling pathway [GO:0060070]; multicellular organism development [GO:0007275]; negative regulation of transcription by RNA polymerase II [GO:0000122]
TCF3	P98180	TFE2_MESAU	reviewed	Transcription factor E2-alpha (Immunoglobulin-enhancer-binding factor E12/E47) (Transcription factor 3) (TCF-3) (Transcription regulator Pan)	TCF3 PAN	Mesocricetus auratus (Golden hamster)	649	B cell lineage commitment [GO:0002326]; positive regulation of B cell proliferation [GO:0030890]; positive regulation of DNA-binding transcription factor activity [GO:0051091]; positive regulation of cell cycle [GO:0045787]; positive regulation of neuron differentiation [GO:0045666]; positive regulation of transcription by RNA polymerase II [GO:0045944]; positive regulation of transcription, DNA-…
TCF3	Q01978	TFE2_XENLA	reviewed	Transcription factor E2-alpha (Transcription factor 3) (TCF-3) (Transcription factor XE12/XE47)	tcf3 e2a	Xenopus laevis (African clawed frog)	658	positive regulation of neuron differentiation [GO:0045666]
TCF3	Q6GL68	TF7L1_XENTR	reviewed	Transcription factor 7-like 1 (HMG box transcription factor 3) (TCF-3)	tcf7l1 tcf3	Xenopus tropicalis (Western clawed frog) (Silurana tropicalis)	553	canonical Wnt signaling pathway [GO:0060070]; multicellular organism development [GO:0007275]; regulation of transcription by RNA polymerase II [GO:0006357]; regulation of transcription, DNA-templated [GO:0006355]
TCF3	Q90ZB6	T7L1B_XENLA	reviewed	Transcription factor 7-like 1-B (HMG box transcription factor 3-B) (TCF-3-B) (xTcf-3)	tcf7l1-b tcf3 tcf3b	Xenopus laevis (African clawed frog)	551	canonical Wnt signaling pathway [GO:0060070]; multicellular organism development [GO:0007275]; regulation of transcription by RNA polymerase II [GO:0006357]
TCF3	Q9HCS4	TF7L1_HUMAN	reviewed	Transcription factor 7-like 1 (HMG box transcription factor 3) (TCF-3)	TCF7L1 TCF3	Homo sapiens (Human)	588	beta-catenin-TCF complex assembly [GO:1904837]; canonical Wnt signaling pathway [GO:0060070]; chromatin organization [GO:0006325]; regulation of Wnt signaling pathway [GO:0030111]; regulation of transcription by RNA polymerase II [GO:0006357]; regulation of transcription, DNA-templated [GO:0006355]
TCF3	Q9YHE8	T7L1A_DANRE	reviewed	Transcription factor 7-like 1-A (HMG box transcription factor 3-A) (TCF-3) (TCF-3-A) (zTcf-3) (Protein headless)	tcf7l1a hdl tcf3 tcf3a	Danio rerio (Zebrafish) (Brachydanio rerio)	560	canonical Wnt signaling pathway [GO:0060070]; cell proliferation in dorsal spinal cord [GO:0010456]; embryonic camera-type eye morphogenesis [GO:0048596]; endothelial cell fate specification [GO:0060847]; forebrain development [GO:0030900]; generation of neurons [GO:0048699]; head morphogenesis [GO:0060323]; heart development [GO:0007507]; midbrain development [GO:0030901]; negative regulation of…
TCF3	Q9Z1J1	TF7L1_MOUSE	reviewed	Transcription factor 7-like 1 (HMG box transcription factor 3) (TCF-3) (mTCF-3)	Tcf7l1 Tcf3	Mus musculus (Mouse)	584	anterior/posterior axis specification, embryo [GO:0008595]; axial mesoderm morphogenesis [GO:0048319]; canonical Wnt signaling pathway [GO:0060070]; negative regulation of transcription, DNA-templated [GO:0045892]; positive regulation of transcription by RNA polymerase II [GO:0045944]; regulation of stem cell population maintenance [GO:2000036]; regulation of transcription by RNA polymerase II [G…
SP1	L8G6I7	SUB1_PSED2	reviewed	Subtilisin-like protease 1 (EC 3.4.21.-) (Destructin-2) (Serine protease 1) (PdSP1)	SP1 GMDG_08491	Pseudogymnoascus destructans (strain ATCC MYA-4855 / 20631-21) (Bat white-nose syndrome fungus) (Geomyces destructans)	400	unknown
SP1	O89090	SP1_MOUSE	reviewed	Transcription factor Sp1 (Specificity protein 1)	Sp1	Mus musculus (Mouse)	784	cellular response to insulin stimulus [GO:0032869]; definitive hemopoiesis [GO:0060216]; embryonic camera-type eye morphogenesis [GO:0048596]; embryonic placenta development [GO:0001892]; embryonic process involved in female pregnancy [GO:0060136]; embryonic skeletal system development [GO:0048706]; enucleate erythrocyte differentiation [GO:0043353]; in utero embryonic development [GO:0001701]; l…
SP1	P08047	SP1_HUMAN	reviewed	Transcription factor Sp1	SP1 TSFP1	Homo sapiens (Human)	785	cellular response to insulin stimulus [GO:0032869]; positive regulation by host of viral transcription [GO:0043923]; positive regulation of angiogenesis [GO:0045766]; positive regulation of blood vessel endothelial cell migration [GO:0043536]; positive regulation of gene expression [GO:0010628]; positive regulation of hydrogen sulfide biosynthetic process [GO:1904828]; positive regulation of tran…
SP1	P09179	SSP1_BOMMO	reviewed	Sex-specific storage-protein 1 (SP 1) (Methionine-rich storage protein)	SP1	Bombyx mori (Silk moth)	747	unknown
SP1	Q01714	SP1_RAT	reviewed	Transcription factor Sp1	Sp1	Rattus norvegicus (Rat)	786	cellular response to insulin stimulus [GO:0032869]; positive regulation by host of viral transcription [GO:0043923]; positive regulation of angiogenesis [GO:0045766]; positive regulation of blood vessel endothelial cell migration [GO:0043536]; positive regulation of hydrogen sulfide biosynthetic process [GO:1904828]; positive regulation of transcription by RNA polymerase II [GO:0045944]; positive…
SP1	Q76LW6	DAND5_MOUSE	reviewed	DAN domain family member 5 (Cerberus-like protein 2) (Cerl-2)	Dand5 Cerl2 Sp1	Mus musculus (Mouse)	185	atrial septum development [GO:0003283]; determination of heart left/right asymmetry [GO:0061371]; determination of left/right asymmetry in lateral mesoderm [GO:0003140]; determination of left/right symmetry [GO:0007368]; negative regulation of BMP signaling pathway [GO:0030514]; negative regulation of nodal signaling pathway [GO:1900108]; negative regulation of nodal signaling pathway involved in…
SP1	Q8L7N4	SP1_ARATH	reviewed	E3 ubiquitin-protein ligase SP1 (EC 2.3.2.27) (DIAP1-like protein 1) (Protein SUPPRESSOR OF PPI1 LOCUS 1) (RING-type E3 ubiquitin transferase SP1)	SP1 DIAL1 At1g63900/At1g63890 T12P18.8/T12P18.9	Arabidopsis thaliana (Mouse-ear cress)	343	organelle organization [GO:0006996]; regulation of protein import into chloroplast stroma [GO:1904215]
SP1	Q8N907	DAND5_HUMAN	reviewed	DAN domain family member 5 (Cerberus-like protein 2) (Cerl-2) (Cysteine knot superfamily 1, BMP antagonist 3) (Gremlin-3)	DAND5 CER2 CKTSF1B3 GREM3 SP1	Homo sapiens (Human)	189	atrial septum development [GO:0003283]; determination of heart left/right asymmetry [GO:0061371]; determination of left/right asymmetry in lateral mesoderm [GO:0003140]; negative regulation of BMP signaling pathway [GO:0030514]; negative regulation of nodal signaling pathway [GO:1900108]; negative regulation of nodal signaling pathway involved in determination of lateral mesoderm left/right asymm…
TCF4	P15881	ITF2_CANLF	reviewed	Transcription factor 4 (TCF-4) (Immunoglobulin transcription factor 2) (ITF-2) (Thyroglobulin promoter transcription factor TFE)	TCF4 ITF2 TFE	Canis lupus familiaris (Dog) (Canis familiaris)	642	positive regulation of neuron differentiation [GO:0045666]; positive regulation of transcription by RNA polymerase II [GO:0045944]
TCF4	P15884	ITF2_HUMAN	reviewed	Transcription factor 4 (TCF-4) (Class B basic helix-loop-helix protein 19) (bHLHb19) (Immunoglobulin transcription factor 2) (ITF-2) (SL3-3 enhancer factor 2) (SEF-2)	TCF4 BHLHB19 ITF2 SEF2	Homo sapiens (Human)	667	DNA-templated transcription, initiation [GO:0006352]; positive regulation of neuron differentiation [GO:0045666]; positive regulation of transcription by RNA polymerase II [GO:0045944]; positive regulation of transcription, DNA-templated [GO:0045893]; protein-DNA complex assembly [GO:0065004]; transcription initiation from RNA polymerase II promoter [GO:0006367]
TCF4	Q60722	ITF2_MOUSE	reviewed	Transcription factor 4 (TCF-4) (Class A helix-loop-helix transcription factor ME2) (Immunoglobulin transcription factor 2) (ITF-2) (MITF-2) (SL3-3 enhancer factor 2) (SEF-2)	Tcf4 Itf2 Sef2	Mus musculus (Mouse)	670	DNA-templated transcription, initiation [GO:0006352]; endothelial cell activation [GO:0042118]; negative regulation of angiogenesis [GO:0016525]; negative regulation of gene expression [GO:0010629]; negative regulation of transcription by RNA polymerase II [GO:0000122]; positive regulation of neuron differentiation [GO:0045666]; positive regulation of transcription by RNA polymerase II [GO:004594…
TCF4	Q62655	ITF2_RAT	reviewed	Transcription factor 4 (TCF-4) (Immunoglobulin transcription factor 2) (ITF-2) (RITF-2) (R8f DNA-binding protein) (SL3-3 enhancer factor 2) (SEF-2)	Tcf4 Itf2 Sef2	Rattus norvegicus (Rat)	589	positive regulation of neuron differentiation [GO:0045666]; positive regulation of transcription by RNA polymerase II [GO:0045944]
TCF4	Q90683	ITF2_CHICK	reviewed	Transcription factor 4 (TCF-4) (Class A helix-loop-helix transcription factor GE2) (Fragment)	TCF4	Gallus gallus (Chicken)	85	positive regulation of neuron differentiation [GO:0045666]; positive regulation of transcription by RNA polymerase II [GO:0045944]
TCF4	Q924A0	TF7L2_MOUSE	reviewed	Transcription factor 7-like 2 (HMG box transcription factor 4) (T-cell-specific transcription factor 4) (T-cell factor 4) (TCF-4) (mTCF-4)	Tcf7l2 Tcf4	Mus musculus (Mouse)	459	blood vessel development [GO:0001568]; bone mineralization [GO:0030282]; canonical Wnt signaling pathway [GO:0060070]; canonical Wnt signaling pathway involved in positive regulation of epithelial to mesenchymal transition [GO:0044334]; cell cycle arrest [GO:0007050]; cellular glucose homeostasis [GO:0001678]; cellular response to starvation [GO:0009267]; embryonic digestive tract morphogenesis […
TCF4	Q9NQB0	TF7L2_HUMAN	reviewed	Transcription factor 7-like 2 (HMG box transcription factor 4) (T-cell-specific transcription factor 4) (T-cell factor 4) (TCF-4) (hTCF-4)	TCF7L2 TCF4	Homo sapiens (Human)	619	Wnt signaling pathway, calcium modulating pathway [GO:0007223]; beta-catenin-TCF complex assembly [GO:1904837]; blood vessel development [GO:0001568]; canonical Wnt signaling pathway [GO:0060070]; canonical Wnt signaling pathway involved in positive regulation of epithelial to mesenchymal transition [GO:0044334]; cell cycle arrest [GO:0007050]; fat cell differentiation [GO:0045444]; glucose homeo…
ZBTB7A	O88939	ZBT7A_MOUSE	reviewed	Zinc finger and BTB domain-containing protein 7A (Leukemia/lymphoma-related factor) (POZ and Krueppel erythroid myeloid ontogenic factor) (POK erythroid myeloid ontogenic factor) (Pokemon)	Zbtb7a Lrf Zbtb7	Mus musculus (Mouse)	569	B cell differentiation [GO:0030183]; cartilage development [GO:0051216]; cellular response to DNA damage stimulus [GO:0006974]; chromatin organization [GO:0006325]; chromatin remodeling [GO:0006338]; double-strand break repair via classical nonhomologous end joining [GO:0097680]; erythrocyte maturation [GO:0043249]; fat cell differentiation [GO:0045444]; negative regulation of Notch signaling pat…
ZBTB7A	O93567	ZBT7A_CHICK	reviewed	Zinc finger and BTB domain-containing protein 7A (Leukemia/lymphoma-related factor) (cLRF)	ZBTB7A LRF ZBTB7	Gallus gallus (Chicken)	546	cellular response to DNA damage stimulus [GO:0006974]; chromatin remodeling [GO:0006338]; negative regulation of transcription, DNA-templated [GO:0045892]; regulation of transcription regulatory region DNA binding [GO:2000677]
ZBTB7A	O95365	ZBT7A_HUMAN	reviewed	Zinc finger and BTB domain-containing protein 7A (Factor binding IST protein 1) (FBI-1) (Factor that binds to inducer of short transcripts protein 1) (HIV-1 1st-binding protein 1) (Leukemia/lymphoma-related factor) (POZ and Krueppel erythroid myeloid ontogenic factor) (POK erythroid myeloid ontogenic factor) (Pokemon) (Pokemon 1) (TTF-I-interacting peptide 21) (TIP21) (Zinc finger protein 857A)	ZBTB7A FBI1 LRF ZBTB7 ZNF857A	Homo sapiens (Human)	584	B cell differentiation [GO:0030183]; cellular response to DNA damage stimulus [GO:0006974]; chromatin organization [GO:0006325]; chromatin remodeling [GO:0006338]; double-strand break repair via classical nonhomologous end joining [GO:0097680]; erythrocyte maturation [GO:0043249]; fat cell differentiation [GO:0045444]; negative regulation of Notch signaling pathway [GO:0045746]; negative regulati…
ZBTB7A	Q9QZ48	ZBT7A_RAT	reviewed	Zinc finger and BTB domain-containing protein 7A (Leukemia/lymphoma-related factor) (Osteoclast-derived zinc finger protein)	Zbtb7a Lrf Oczf Zbtb7	Rattus norvegicus (Rat)	569	B cell differentiation [GO:0030183]; chromatin remodeling [GO:0006338]; double-strand break repair via classical nonhomologous end joining [GO:0097680]; erythrocyte maturation [GO:0043249]; fat cell differentiation [GO:0045444]; negative regulation of Notch signaling pathway [GO:0045746]; negative regulation of androgen receptor signaling pathway [GO:0060766]; negative regulation of transcription…
ZEB1	A0A0E0RTV6	ZEB1_GIBZE	reviewed	FAD-linked oxidoreductase ZEB1 (EC 1.-.-.-) (Zearalenone biosynthesis protein 1)	ZEB1 FGRAMPH1_01T05753 FGSG_02397	Gibberella zeae (strain PH-1 / ATCC MYA-4620 / FGSC 9075 / NRRL 31084) (Wheat head blight fungus) (Fusarium graminearum)	565	unknown
ZEB1	P36197	ZEB1_CHICK	reviewed	Zinc finger E-box-binding homeobox 1 (Delta EF1) (Delta-crystallin enhancer-binding factor) (Transcription factor 8) (TCF-8)	ZEB1 TCF8	Gallus gallus (Chicken)	1114	negative regulation of transcription, DNA-templated [GO:0045892]; positive regulation of neuron differentiation [GO:0045666]
ZEB1	P37275	ZEB1_HUMAN	reviewed	Zinc finger E-box-binding homeobox 1 (NIL-2-A zinc finger protein) (Negative regulator of IL2) (Transcription factor 8) (TCF-8)	ZEB1 AREB6 TCF8	Homo sapiens (Human)	1124	cartilage development [GO:0051216]; cellular response to amino acid stimulus [GO:0071230]; central nervous system development [GO:0007417]; cochlea morphogenesis [GO:0090103]; cytokine-mediated signaling pathway [GO:0019221]; embryonic camera-type eye morphogenesis [GO:0048596]; embryonic skeletal system morphogenesis [GO:0048704]; negative regulation of cell population proliferation [GO:0008285]…
ZEB1	Q60542	ZEB1_MESAU	reviewed	Zinc finger E-box-binding homeobox 1 (Transcription factor 8) (TCF-8) (Zinc finger protein BZP)	ZEB1 BZP TCF8	Mesocricetus auratus (Golden hamster)	1043	cartilage development [GO:0051216]; cellular response to amino acid stimulus [GO:0071230]; central nervous system development [GO:0007417]; cochlea morphogenesis [GO:0090103]; embryonic camera-type eye morphogenesis [GO:0048596]; embryonic skeletal system morphogenesis [GO:0048704]; negative regulation of cell population proliferation [GO:0008285]; negative regulation of endothelial cell differen…
ZEB1	Q62947	ZEB1_RAT	reviewed	Zinc finger E-box-binding homeobox 1 (Transcription factor 8) (TCF-8) (Zinc finger homeodomain enhancer-binding protein) (Zfhep)	Zeb1 Tcf8	Rattus norvegicus (Rat)	1109	cellular response to transforming growth factor beta stimulus [GO:0071560]; forebrain development [GO:0030900]; negative regulation of transcription by RNA polymerase II [GO:0000122]; negative regulation of transcription, DNA-templated [GO:0045892]; positive regulation of neuron differentiation [GO:0045666]; positive regulation of transcription by RNA polymerase II [GO:0045944]; response to activ…
ZEB1	Q64318	ZEB1_MOUSE	reviewed	Zinc finger E-box-binding homeobox 1 (Delta EF1) (Transcription factor 8) (TCF-8) (Zinc finger homeobox protein 1a) (MEB1)	Zeb1 Tcf8 Zfhx1a Zfx1a Zfx1ha	Mus musculus (Mouse)	1117	animal organ development [GO:0048513]; cartilage development [GO:0051216]; cellular response to amino acid stimulus [GO:0071230]; central nervous system development [GO:0007417]; cochlea morphogenesis [GO:0090103]; embryonic camera-type eye morphogenesis [GO:0048596]; embryonic morphogenesis [GO:0048598]; embryonic skeletal system morphogenesis [GO:0048704]; negative regulation of cell population…
ZNF740	Q6NZQ6	ZN740_MOUSE	reviewed	Zinc finger protein 740	Znf740 Zfp740	Mus musculus (Mouse)	180	positive regulation of transcription by RNA polymerase II [GO:0045944]
ZNF740	Q8NDX6	ZN740_HUMAN	reviewed	Zinc finger protein 740 (OriLyt TD-element-binding protein 7)	ZNF740 TB7	Homo sapiens (Human)	193	positive regulation of transcription by RNA polymerase II [GO:0045944]
PLAG1	Q58NQ5	PLAG1_CHICK	reviewed	Zinc finger protein PLAG1 (Pleiomorphic adenoma gene 1 protein)	PLAG1	Gallus gallus (Chicken)	501	regulation of transcription, DNA-templated [GO:0006355]; transcription, DNA-templated [GO:0006351]
PLAG1	Q5U2T6	PLAG1_RAT	reviewed	Zinc finger protein PLAG1 (Pleiomorphic adenoma gene 1 protein)	Plag1	Rattus norvegicus (Rat)	499	gland morphogenesis [GO:0022612]; multicellular organism growth [GO:0035264]; negative regulation of gene expression [GO:0010629]; positive regulation of glial cell proliferation [GO:0060252]; prostate gland growth [GO:0060736]; regulation of transcription, DNA-templated [GO:0006355]
PLAG1	Q6DJT9	PLAG1_HUMAN	reviewed	Zinc finger protein PLAG1 (Pleiomorphic adenoma gene 1 protein)	PLAG1	Homo sapiens (Human)	500	gland morphogenesis [GO:0022612]; multicellular organism growth [GO:0035264]; negative regulation of gene expression [GO:0010629]; positive regulation of glial cell proliferation [GO:0060252]; positive regulation of transcription by RNA polymerase II [GO:0045944]; prostate gland growth [GO:0060736]; regulation of transcription, DNA-templated [GO:0006355]
PLAG1	Q9QYE0	PLAG1_MOUSE	reviewed	Zinc finger protein PLAG1 (Pleiomorphic adenoma gene 1 protein)	Plag1	Mus musculus (Mouse)	499	gland morphogenesis [GO:0022612]; multicellular organism growth [GO:0035264]; negative regulation of gene expression [GO:0010629]; organ growth [GO:0035265]; positive regulation of gene expression [GO:0010628]; positive regulation of glial cell proliferation [GO:0060252]; positive regulation of transcription by RNA polymerase II [GO:0045944]; prostate gland growth [GO:0060736]; regulation of tran…
ZBTB7C	A1YPR0	ZBT7C_HUMAN	reviewed	Zinc finger and BTB domain-containing protein 7C (Affected by papillomavirus DNA integration in ME180 cells protein 1) (APM-1) (Zinc finger and BTB domain-containing protein 36) (Zinc finger protein 857C)	ZBTB7C APM1 ZBTB36 ZNF857C	Homo sapiens (Human)	619	negative regulation of cell population proliferation [GO:0008285]; positive regulation of fat cell differentiation [GO:0045600]; positive regulation of transcription by RNA polymerase II [GO:0045944]; regulation of RNA polymerase II regulatory region sequence-specific DNA binding [GO:1903025]
ZBTB7C	Q8VCZ7	ZBT7C_MOUSE	reviewed	Zinc finger and BTB domain-containing protein 7C (Zinc finger and BTB domain-containing protein 36)	Zbtb7c Zbtb36	Mus musculus (Mouse)	619	negative regulation of cell population proliferation [GO:0008285]; positive regulation of fat cell differentiation [GO:0045600]; positive regulation of transcription by RNA polymerase II [GO:0045944]; regulation of RNA polymerase II regulatory region sequence-specific DNA binding [GO:1903025]
ASCL1	P19359	ASCL1_RAT	reviewed	Achaete-scute homolog 1	Ascl1 Ash1 Mash-1	Rattus norvegicus (Rat)	233	Notch signaling pathway [GO:0007219]; adrenal chromaffin cell differentiation [GO:0061104]; carotid body glomus cell differentiation [GO:0061103]; cell maturation [GO:0048469]; cellular response to magnetism [GO:0071259]; central nervous system neuron development [GO:0021954]; cerebral cortex GABAergic interneuron differentiation [GO:0021892]; cerebral cortex development [GO:0021987]; commitment …
ASCL1	P50553	ASCL1_HUMAN	reviewed	Achaete-scute homolog 1 (ASH-1) (hASH1) (Class A basic helix-loop-helix protein 46) (bHLHa46)	ASCL1 ASH1 BHLHA46 HASH1	Homo sapiens (Human)	236	Notch signaling pathway [GO:0007219]; adrenal chromaffin cell differentiation [GO:0061104]; carotid body glomus cell differentiation [GO:0061103]; cell maturation [GO:0048469]; cellular response to magnetism [GO:0071259]; central nervous system neuron development [GO:0021954]; cerebral cortex GABAergic interneuron differentiation [GO:0021892]; cerebral cortex development [GO:0021987]; commitment …
ASCL1	Q02067	ASCL1_MOUSE	reviewed	Achaete-scute homolog 1 (ASH-1) (mASH-1) (mASH1)	Ascl1 Ash1 Mash-1 Mash1	Mus musculus (Mouse)	231	Notch signaling pathway [GO:0007219]; adrenal chromaffin cell differentiation [GO:0061104]; carotid body glomus cell differentiation [GO:0061103]; cell differentiation [GO:0030154]; cell maturation [GO:0048469]; cellular response to magnetism [GO:0071259]; central nervous system neuron development [GO:0021954]; cerebral cortex GABAergic interneuron differentiation [GO:0021892]; cerebral cortex de…
ASCL1	Q06234	ASCL1_XENLA	reviewed	Achaete-scute homolog 1 (XASH1)	ascl1 ash1	Xenopus laevis (African clawed frog)	199	nervous system development [GO:0007399]; neuron development [GO:0048666]; neuron differentiation [GO:0030182]; neuron fate commitment [GO:0048663]; neuron fate specification [GO:0048665]; positive regulation of neuron differentiation [GO:0045666]; regulation of transcription by RNA polymerase II [GO:0006357]; ventral spinal cord interneuron fate commitment [GO:0060579]
ASCL1	Q06234	ASCL1_XENLA	reviewed	Achaete-scute homolog 1 (XASH1)	ascl1 ash1	Xenopus laevis (African clawed frog)	199	unknown
E2F4	Q16254	E2F4_HUMAN	reviewed	Transcription factor E2F4 (E2F-4)	E2F4	Homo sapiens (Human)	413	DNA damage response, signal transduction by p53 class mediator resulting in cell cycle arrest [GO:0006977]; animal organ morphogenesis [GO:0009887]; blood circulation [GO:0008015]; cell volume homeostasis [GO:0006884]; centriole assembly [GO:0098534]; epithelial cell development [GO:0002064]; motile cilium assembly [GO:0044458]; multi-ciliated epithelial cell differentiation [GO:1903251]; negativ…
E2F4	Q6DE14	E2F4_XENLA	reviewed	Transcription factor E2F4 (E2F-4)	e2f4	Xenopus laevis (African clawed frog)	375	centriole assembly [GO:0098534]; mitotic cell cycle [GO:0000278]; motile cilium assembly [GO:0044458]; multi-ciliated epithelial cell differentiation [GO:1903251]; positive regulation of transcription by RNA polymerase II [GO:0045944]
E2F4	Q8R0K9	E2F4_MOUSE	reviewed	Transcription factor E2F4 (E2F-4)	E2f4	Mus musculus (Mouse)	410	animal organ morphogenesis [GO:0009887]; blood circulation [GO:0008015]; cell volume homeostasis [GO:0006884]; centriole assembly [GO:0098534]; cilium assembly [GO:0060271]; epithelial cell development [GO:0002064]; motile cilium assembly [GO:0044458]; multi-ciliated epithelial cell differentiation [GO:1903251]; negative regulation of transcription by RNA polymerase II [GO:0000122]; positive regu…
E2F4	Q9FNY0	E2FA_ARATH	reviewed	Transcription factor E2FA (E2F transcription factor-3) (AtE2F3)	E2FA E2F3 E2F4 At2g36010 F11F19.8	Arabidopsis thaliana (Mouse-ear cress)	485	cell cycle [GO:0007049]; negative regulation of transcription by RNA polymerase II [GO:0000122]; positive regulation of meiotic cell cycle [GO:0051446]; positive regulation of transcription by RNA polymerase II [GO:0045944]; positive regulation of transcription, DNA-templated [GO:0045893]; regulation of cell cycle [GO:0051726]
ZIC4	A0JC51	ZIC4_XENLA	reviewed	Zinc finger protein ZIC 4 (XlZic4) (Zinc finger protein of the cerebellum 4)	zic4	Xenopus laevis (African clawed frog)	530	nervous system development [GO:0007399]; neural crest formation [GO:0014029]
ZIC4	Q61467	ZIC4_MOUSE	reviewed	Zinc finger protein ZIC 4 (Zinc finger protein of the cerebellum 4)	Zic4	Mus musculus (Mouse)	341	central nervous system development [GO:0007417]
ZIC4	Q8N9L1	ZIC4_HUMAN	reviewed	Zinc finger protein ZIC 4 (Zinc finger protein of the cerebellum 4)	ZIC4	Homo sapiens (Human)	334	central nervous system development [GO:0007417]
THAP1	B5XCB8	THAP1_SALSA	reviewed	THAP domain-containing protein 1	thap1	Salmo salar (Atlantic salmon)	233	cell cycle [GO:0007049]
THAP1	Q1JPT7	THAP1_DANRE	reviewed	THAP domain-containing protein 1	thap1 zgc:136597	Danio rerio (Zebrafish) (Brachydanio rerio)	225	cell cycle [GO:0007049]
THAP1	Q3T0G1	THAP1_BOVIN	reviewed	THAP domain-containing protein 1	THAP1	Bos taurus (Bovine)	213	cell cycle [GO:0007049]; endothelial cell proliferation [GO:0001935]; negative regulation of transcription by RNA polymerase II [GO:0000122]; regulation of mitotic cell cycle [GO:0007346]; regulation of transcription, DNA-templated [GO:0006355]; transcription, DNA-templated [GO:0006351]
THAP1	Q4R3Q6	THAP1_MACFA	reviewed	THAP domain-containing protein 1	THAP1 QtsA-15008	Macaca fascicularis (Crab-eating macaque) (Cynomolgus monkey)	212	cell cycle [GO:0007049]; endothelial cell proliferation [GO:0001935]; regulation of mitotic cell cycle [GO:0007346]; regulation of transcription, DNA-templated [GO:0006355]; transcription, DNA-templated [GO:0006351]
THAP1	Q5RCE4	THAP1_PONAB	reviewed	THAP domain-containing protein 1	THAP1	Pongo abelii (Sumatran orangutan) (Pongo pygmaeus abelii)	213	cell cycle [GO:0007049]; endothelial cell proliferation [GO:0001935]; regulation of mitotic cell cycle [GO:0007346]; regulation of transcription, DNA-templated [GO:0006355]; transcription, DNA-templated [GO:0006351]
THAP1	Q5U208	THAP1_RAT	reviewed	THAP domain-containing protein 1	Thap1	Rattus norvegicus (Rat)	210	cell cycle [GO:0007049]; endothelial cell proliferation [GO:0001935]; negative regulation of transcription by RNA polymerase II [GO:0000122]; regulation of mitotic cell cycle [GO:0007346]; transcription, DNA-templated [GO:0006351]
THAP1	Q6DIN8	THAP1_XENTR	reviewed	THAP domain-containing protein 1	thap1 TGas105m14.1	Xenopus tropicalis (Western clawed frog) (Silurana tropicalis)	225	cell cycle [GO:0007049]
THAP1	Q8CHW1	THAP1_MOUSE	reviewed	THAP domain-containing protein 1	Thap1	Mus musculus (Mouse)	210	cell cycle [GO:0007049]; endothelial cell proliferation [GO:0001935]; negative regulation of transcription by RNA polymerase II [GO:0000122]; regulation of mitotic cell cycle [GO:0007346]; regulation of transcription, DNA-templated [GO:0006355]; transcription, DNA-templated [GO:0006351]
THAP1	Q9NVV9	THAP1_HUMAN	reviewed	THAP domain-containing protein 1	THAP1	Homo sapiens (Human)	213	cell cycle [GO:0007049]; endothelial cell proliferation [GO:0001935]; negative regulation of transcription by RNA polymerase II [GO:0000122]; regulation of mitotic cell cycle [GO:0007346]; regulation of transcription, DNA-templated [GO:0006355]; transcription, DNA-templated [GO:0006351]
Hes1	A0A0B4J2D5	GAL3B_HUMAN	reviewed	Glutamine amidotransferase-like class 1 domain-containing protein 3B, mitochondrial (Keio novel protein-I) (KNP-I) (Protein GT335) (Protein HES1)	GATD3B HES1 KNPI	Homo sapiens (Human)	268	unknown
Hes1	O57337	HES1_CHICK	reviewed	Transcription factor HES-1 (C-HAIRY1) (Hairy and enhancer of split 1)	HES1 HAIRY1	Gallus gallus (Chicken)	290	Notch signaling pathway [GO:0007219]; anterior/posterior pattern specification [GO:0009952]; cell differentiation [GO:0030154]; negative regulation of neuron differentiation [GO:0045665]; negative regulation of transcription by RNA polymerase II [GO:0000122]; regulation of neurogenesis [GO:0050767]
Hes1	P35428	HES1_MOUSE	reviewed	Transcription factor HES-1 (Hairy and enhancer of split 1)	Hes1 Hes-1	Mus musculus (Mouse)	282	Notch signaling pathway [GO:0007219]; S-shaped body morphogenesis [GO:0072050]; adenohypophysis development [GO:0021984]; anterior/posterior pattern specification [GO:0009952]; aorta morphogenesis [GO:0035909]; artery morphogenesis [GO:0048844]; ascending aorta morphogenesis [GO:0035910]; cardiac neural crest cell development involved in outflow tract morphogenesis [GO:0061309]; cell adhesion [GO…
Hes1	P35843	HES1_YEAST	reviewed	Protein HES1 (Oxysterol-binding protein homolog 5)	HES1 OSH5 YOR237W O5234	Saccharomyces cerevisiae (strain ATCC 204508 / S288c) (Baker's yeast)	434	endocytosis [GO:0006897]; exocytosis [GO:0006887]; maintenance of cell polarity [GO:0030011]; piecemeal microautophagy of the nucleus [GO:0034727]; sterol biosynthetic process [GO:0016126]; sterol transport [GO:0015918]
Hes1	Q04666	HES1_RAT	reviewed	Transcription factor HES-1 (Hairy and enhancer of split 1) (Hairy-like protein) (RHL)	Hes1 Hes-1 Hl	Rattus norvegicus (Rat)	281	Notch signaling pathway [GO:0007219]; anterior/posterior pattern specification [GO:0009952]; cell differentiation [GO:0030154]; cellular response to fatty acid [GO:0071398]; cellular response to interleukin-1 [GO:0071347]; cellular response to nerve growth factor stimulus [GO:1990090]; cellular response to tumor necrosis factor [GO:0071356]; forebrain radial glial cell differentiation [GO:0021861…
Hes1	Q14469	HES1_HUMAN	reviewed	Transcription factor HES-1 (Class B basic helix-loop-helix protein 39) (bHLHb39) (Hairy and enhancer of split 1) (Hairy homolog) (Hairy-like protein) (hHL)	HES1 BHLHB39 HL HRY	Homo sapiens (Human)	280	Notch signaling pathway [GO:0007219]; S-shaped body morphogenesis [GO:0072050]; adenohypophysis development [GO:0021984]; anterior/posterior pattern specification [GO:0009952]; artery morphogenesis [GO:0048844]; ascending aorta morphogenesis [GO:0035910]; cardiac neural crest cell development involved in outflow tract morphogenesis [GO:0061309]; cell adhesion [GO:0007155]; cell differentiation [G…
Hes1	Q3ZBG4	HES1_BOVIN	reviewed	Transcription factor HES-1 (Hairy and enhancer of split 1)	HES1	Bos taurus (Bovine)	280	Notch signaling pathway [GO:0007219]; S-shaped body morphogenesis [GO:0072050]; adenohypophysis development [GO:0021984]; anterior/posterior pattern specification [GO:0009952]; ascending aorta morphogenesis [GO:0035910]; cardiac neural crest cell development involved in outflow tract morphogenesis [GO:0061309]; cell adhesion [GO:0007155]; cell differentiation [GO:0030154]; cell maturation [GO:004…
Hes1	Q5PPM5	HES1_XENTR	reviewed	Transcription factor HES-1 (Hairy and enhancer of split 1) (Protein hairy-1)	hes1 TNeu075p11.1	Xenopus tropicalis (Western clawed frog) (Silurana tropicalis)	267	Notch signaling pathway [GO:0007219]; anterior/posterior pattern specification [GO:0009952]; cell differentiation [GO:0030154]; negative regulation of muscle organ development [GO:0048635]; negative regulation of neuron differentiation [GO:0045665]; negative regulation of transcription by RNA polymerase II [GO:0000122]; negative regulation of transcription, DNA-templated [GO:0045892]; regulation …
TFAP2A(var.3)
KLF14	Q14V87	KLF14_GORGO	reviewed	Krueppel-like factor 14	KLF14	Gorilla gorilla gorilla (Western lowland gorilla)	323	regulation of transcription by RNA polymerase II [GO:0006357]
KLF14	Q19A40	KLF14_PANTR	reviewed	Krueppel-like factor 14	KLF14	Pan troglodytes (Chimpanzee)	323	positive regulation of sphingolipid mediated signaling pathway [GO:1902070]; positive regulation of transcription by RNA polymerase II [GO:0045944]; regulation of transcription by RNA polymerase II [GO:0006357]
KLF14	Q19A41	KLF14_MOUSE	reviewed	Krueppel-like factor 14	Klf14	Mus musculus (Mouse)	325	positive regulation of sphingolipid mediated signaling pathway [GO:1902070]; positive regulation of transcription by RNA polymerase II [GO:0045944]; regulation of transcription by RNA polymerase II [GO:0006357]
KLF14	Q3SY56	SP6_HUMAN	reviewed	Transcription factor Sp6 (Krueppel-like factor 14)	SP6 KLF14	Homo sapiens (Human)	376	regulation of odontogenesis [GO:0042481]; regulation of transcription by RNA polymerase II [GO:0006357]
KLF14	Q8TD94	KLF14_HUMAN	reviewed	Krueppel-like factor 14 (Basic transcription element-binding protein 5) (BTE-binding protein 5) (Transcription factor BTEB5)	KLF14 BTEB5	Homo sapiens (Human)	323	positive regulation of sphingolipid mediated signaling pathway [GO:1902070]; positive regulation of transcription by RNA polymerase II [GO:0045944]; regulation of transcription by RNA polymerase II [GO:0006357]
KLF14	Q9ESX2	SP6_MOUSE	reviewed	Transcription factor Sp6 (Epiprofin) (Krueppel-like factor 14)	Sp6 Epfn Klf14	Mus musculus (Mouse)	376	regulation of odontogenesis [GO:0042481]; regulation of transcription by RNA polymerase II [GO:0006357]; transcription by RNA polymerase II [GO:0006366]
TFAP2B(var.2)
MZF1	P28698	MZF1_HUMAN	reviewed	Myeloid zinc finger 1 (MZF-1) (Zinc finger and SCAN domain-containing protein 6) (Zinc finger protein 42)	MZF1 MZF ZNF42 ZSCAN6	Homo sapiens (Human)	734	negative regulation of transcription by RNA polymerase II [GO:0000122]; positive regulation of transcription by RNA polymerase II [GO:0045944]; regulation of transcription, DNA-templated [GO:0006355]
E2F6	O54917	E2F6_MOUSE	reviewed	Transcription factor E2F6 (E2F-6) (E2F-binding site-modulating activity protein) (EMA)	E2f6	Mus musculus (Mouse)	272	negative regulation of transcription by RNA polymerase II [GO:0000122]; positive regulation of transcription by RNA polymerase II [GO:0045944]; regulation of cell cycle [GO:0051726]; regulation of transcription involved in G1/S transition of mitotic cell cycle [GO:0000083]
E2F6	O75461	E2F6_HUMAN	reviewed	Transcription factor E2F6 (E2F-6)	E2F6	Homo sapiens (Human)	281	negative regulation of G0 to G1 transition [GO:0070317]; negative regulation of transcription by RNA polymerase II [GO:0000122]; positive regulation of transcription by RNA polymerase II [GO:0045944]; regulation of cell cycle [GO:0051726]; regulation of transcription involved in G1/S transition of mitotic cell cycle [GO:0000083]
E2F6	Q08DY6	E2F6_BOVIN	reviewed	Transcription factor E2F6 (E2F-6)	E2F6	Bos taurus (Bovine)	285	negative regulation of transcription by RNA polymerase II [GO:0000122]; positive regulation of transcription by RNA polymerase II [GO:0045944]; regulation of cell cycle [GO:0051726]; regulation of transcription involved in G1/S transition of mitotic cell cycle [GO:0000083]
FIGLA	O55208	FIGLA_MOUSE	reviewed	Factor in the germline alpha (FIGalpha) (Transcription factor FIGa)	Figla	Mus musculus (Mouse)	194	multicellular organism development [GO:0007275]; oogenesis [GO:0048477]; positive regulation of transcription by RNA polymerase II [GO:0045944]
FIGLA	Q6QHK4	FIGLA_HUMAN	reviewed	Factor in the germline alpha (FIGalpha) (Class C basic helix-loop-helix protein 8) (bHLHc8) (Folliculogenesis-specific basic helix-loop-helix protein) (Transcription factor FIGa)	FIGLA BHLHC8	Homo sapiens (Human)	219	multicellular organism development [GO:0007275]; oocyte development [GO:0048599]
NR2C2	P49116	NR2C2_HUMAN	reviewed	Nuclear receptor subfamily 2 group C member 2 (Orphan nuclear receptor TAK1) (Orphan nuclear receptor TR4) (Testicular receptor 4)	NR2C2 TAK1 TR4	Homo sapiens (Human)	596	anatomical structure development [GO:0048856]; cell differentiation [GO:0030154]; nervous system development [GO:0007399]; positive regulation of embryonic development [GO:0040019]; positive regulation of transcription by RNA polymerase II [GO:0045944]; regulation of transcription by RNA polymerase II [GO:0006357]; regulation of transcription, DNA-templated [GO:0006355]; spermatogenesis [GO:00072…
NR2C2	P49117	NR2C2_MOUSE	reviewed	Nuclear receptor subfamily 2 group C member 2 (Orphan nuclear receptor TAK1) (Orphan nuclear receptor TR4) (Testicular receptor 4)	Nr2c2 Mtr2r1 Tak1 Tr4	Mus musculus (Mouse)	596	anatomical structure development [GO:0048856]; cell differentiation [GO:0030154]; cerebellum development [GO:0021549]; meiotic cell cycle [GO:0051321]; p38MAPK cascade [GO:0038066]; positive regulation of behavior [GO:0048520]; positive regulation of embryonic development [GO:0040019]; positive regulation of myoblast differentiation [GO:0045663]; positive regulation of transcription by RNA polyme…
NR2C2	P55094	NR2C2_RAT	reviewed	Nuclear receptor subfamily 2 group C member 2 (Orphan nuclear receptor TR4) (Testicular receptor 4)	Nr2c2 Tr4	Rattus norvegicus (Rat)	596	anatomical structure development [GO:0048856]; cell differentiation [GO:0030154]; positive regulation of embryonic development [GO:0040019]; positive regulation of transcription by RNA polymerase II [GO:0045944]; regulation of transcription by RNA polymerase II [GO:0006357]; spermatogenesis [GO:0007283]
KLF4	O43474	KLF4_HUMAN	reviewed	Krueppel-like factor 4 (Epithelial zinc finger protein EZF) (Gut-enriched krueppel-like factor)	KLF4 EZF GKLF	Homo sapiens (Human)	513	canonical Wnt signaling pathway [GO:0060070]; cellular response to cycloheximide [GO:0071409]; cellular response to growth factor stimulus [GO:0071363]; cellular response to hydrogen peroxide [GO:0070301]; cellular response to laminar fluid shear stress [GO:0071499]; cellular response to leukemia inhibitory factor [GO:1990830]; cellular response to peptide [GO:1901653]; cellular response to retin…
KLF4	Q60793	KLF4_MOUSE	reviewed	Krueppel-like factor 4 (Epithelial zinc finger protein EZF) (Gut-enriched krueppel-like factor)	Klf4 Ezf Gklf Zie	Mus musculus (Mouse)	483	canonical Wnt signaling pathway [GO:0060070]; cell differentiation [GO:0030154]; cellular response to cycloheximide [GO:0071409]; cellular response to growth factor stimulus [GO:0071363]; cellular response to hydrogen peroxide [GO:0070301]; cellular response to laminar fluid shear stress [GO:0071499]; cellular response to leukemia inhibitory factor [GO:1990830]; cellular response to peptide [GO:1…
Pparg	O18924	PPARG_MACMU	reviewed	Peroxisome proliferator-activated receptor gamma (PPAR-gamma) (Nuclear receptor subfamily 1 group C member 3)	PPARG NR1C3	Macaca mulatta (Rhesus macaque)	505	cell differentiation [GO:0030154]; cellular response to insulin stimulus [GO:0032869]; fatty acid metabolic process [GO:0006631]; hormone-mediated signaling pathway [GO:0009755]; macrophage derived foam cell differentiation [GO:0010742]; multicellular organism development [GO:0007275]; negative regulation of cholesterol storage [GO:0010887]; negative regulation of transcription by RNA polymerase …
Pparg	O18971	PPARG_BOVIN	reviewed	Peroxisome proliferator-activated receptor gamma (PPAR-gamma) (Nuclear receptor subfamily 1 group C member 3)	PPARG NR1C3	Bos taurus (Bovine)	505	activation of cysteine-type endopeptidase activity involved in apoptotic process [GO:0006919]; cell differentiation [GO:0030154]; cell fate commitment [GO:0045165]; cell maturation [GO:0048469]; cellular response to insulin stimulus [GO:0032869]; cellular response to low-density lipoprotein particle stimulus [GO:0071404]; epithelial cell differentiation [GO:0030855]; fatty acid metabolic process …
Pparg	O19052	PPARG_RABIT	reviewed	Peroxisome proliferator-activated receptor gamma (PPAR-gamma) (Nuclear receptor subfamily 1 group C member 3)	PPARG NR1C3	Oryctolagus cuniculus (Rabbit)	475	cellular response to insulin stimulus [GO:0032869]; macrophage derived foam cell differentiation [GO:0010742]; positive regulation of fat cell differentiation [GO:0045600]; positive regulation of transcription by RNA polymerase II [GO:0045944]; positive regulation of transcription, DNA-templated [GO:0045893]; regulation of circadian rhythm [GO:0042752]; regulation of transcription by RNA polymera…
Pparg	O62807	PPARG_PIG	reviewed	Peroxisome proliferator-activated receptor gamma (PPAR-gamma) (Nuclear receptor subfamily 1 group C member 3)	PPARG NR1C3	Sus scrofa (Pig)	504	activation of cysteine-type endopeptidase activity involved in apoptotic process [GO:0006919]; cell differentiation [GO:0030154]; cell maturation [GO:0048469]; cellular response to insulin stimulus [GO:0032869]; cellular response to low-density lipoprotein particle stimulus [GO:0071404]; fatty acid metabolic process [GO:0006631]; glucose homeostasis [GO:0042593]; hormone-mediated signaling pathwa…
Pparg	O88275	PPARG_RAT	reviewed	Peroxisome proliferator-activated receptor gamma (PPAR-gamma) (Nuclear receptor subfamily 1 group C member 3)	Pparg Nr1c3	Rattus norvegicus (Rat)	505	activation of cysteine-type endopeptidase activity involved in apoptotic process [GO:0006919]; animal organ regeneration [GO:0031100]; cell differentiation [GO:0030154]; cell maturation [GO:0048469]; cellular response to hyperoxia [GO:0071455]; cellular response to insulin stimulus [GO:0032869]; cellular response to low-density lipoprotein particle stimulus [GO:0071404]; cellular response to pros…
Pparg	P37231	PPARG_HUMAN	reviewed	Peroxisome proliferator-activated receptor gamma (PPAR-gamma) (Nuclear receptor subfamily 1 group C member 3)	PPARG NR1C3	Homo sapiens (Human)	505	activation of cysteine-type endopeptidase activity involved in apoptotic process [GO:0006919]; animal organ regeneration [GO:0031100]; cell differentiation [GO:0030154]; cell fate commitment [GO:0045165]; cell maturation [GO:0048469]; cellular response to hyperoxia [GO:0071455]; cellular response to insulin stimulus [GO:0032869]; cellular response to low-density lipoprotein particle stimulus [GO:…
Pparg	P37234	PPARG_XENLA	reviewed	Peroxisome proliferator-activated receptor gamma (PPAR-gamma) (Nuclear receptor subfamily 1 group C member 3)	pparg nr1c3	Xenopus laevis (African clawed frog)	477	cellular response to insulin stimulus [GO:0032869]; regulation of transcription by RNA polymerase II [GO:0006357]; rhythmic process [GO:0048511]
Pparg	P37238	PPARG_MOUSE	reviewed	Peroxisome proliferator-activated receptor gamma (PPAR-gamma) (Nuclear receptor subfamily 1 group C member 3)	Pparg Nr1c3	Mus musculus (Mouse)	505	activation of cysteine-type endopeptidase activity involved in apoptotic process [GO:0006919]; brown fat cell differentiation [GO:0050873]; cell differentiation [GO:0030154]; cell fate commitment [GO:0045165]; cell maturation [GO:0048469]; cellular response to insulin stimulus [GO:0032869]; cellular response to lithium ion [GO:0071285]; cellular response to low-density lipoprotein particle stimul…
Pparg	P57797	PPARG_CRIGR	reviewed	Peroxisome proliferator-activated receptor gamma (PPAR-gamma) (Nuclear receptor subfamily 1 group C member 3)	PPARG NR1C3	Cricetulus griseus (Chinese hamster) (Cricetulus barabensis griseus)	475	cellular response to insulin stimulus [GO:0032869]; macrophage derived foam cell differentiation [GO:0010742]; positive regulation of fat cell differentiation [GO:0045600]; positive regulation of transcription by RNA polymerase II [GO:0045944]; positive regulation of transcription, DNA-templated [GO:0045893]; regulation of circadian rhythm [GO:0042752]; regulation of transcription by RNA polymera…
Pparg	Q4U3Q4	PPARG_CANLF	reviewed	Peroxisome proliferator-activated receptor gamma (PPAR-gamma) (Nuclear receptor subfamily 1 group C member 3)	PPARG NR1C3	Canis lupus familiaris (Dog) (Canis familiaris)	505	cell differentiation [GO:0030154]; cellular response to insulin stimulus [GO:0032869]; fatty acid metabolic process [GO:0006631]; hormone-mediated signaling pathway [GO:0009755]; macrophage derived foam cell differentiation [GO:0010742]; multicellular organism development [GO:0007275]; negative regulation of cholesterol storage [GO:0010887]; negative regulation of transcription by RNA polymerase …
Rxra	P19793	RXRA_HUMAN	reviewed	Retinoic acid receptor RXR-alpha (Nuclear receptor subfamily 2 group B member 1) (Retinoid X receptor alpha)	RXRA NR2B1	Homo sapiens (Human)	462	anatomical structure development [GO:0048856]; bile acid and bile salt transport [GO:0015721]; camera-type eye development [GO:0043010]; cardiac muscle cell proliferation [GO:0060038]; cell differentiation [GO:0030154]; cholesterol metabolic process [GO:0008203]; embryo implantation [GO:0007566]; in utero embryonic development [GO:0001701]; maternal placenta development [GO:0001893]; modulation b…
Rxra	P28700	RXRA_MOUSE	reviewed	Retinoic acid receptor RXR-alpha (Nuclear receptor subfamily 2 group B member 1) (Retinoid X receptor alpha)	Rxra Nr2b1	Mus musculus (Mouse)	467	anatomical structure development [GO:0048856]; angiogenesis involved in coronary vascular morphogenesis [GO:0060978]; camera-type eye development [GO:0043010]; cardiac muscle cell differentiation [GO:0055007]; cardiac muscle cell proliferation [GO:0060038]; cell differentiation [GO:0030154]; embryo implantation [GO:0007566]; heart development [GO:0007507]; heart morphogenesis [GO:0003007]; in ute…
Rxra	P51128	RXRA_XENLA	reviewed	Retinoic acid receptor RXR-alpha (Nuclear receptor subfamily 2 group B member 1) (Retinoid X receptor alpha)	rxra nr2b1	Xenopus laevis (African clawed frog)	488	unknown
Rxra	Q05343	RXRA_RAT	reviewed	Retinoic acid receptor RXR-alpha (Nuclear receptor subfamily 2 group B member 1) (Retinoid X receptor alpha)	Rxra Nr2b1	Rattus norvegicus (Rat)	467	aging [GO:0007568]; anatomical structure development [GO:0048856]; axon regeneration [GO:0031103]; cell differentiation [GO:0030154]; cellular response to insulin stimulus [GO:0032869]; female pregnancy [GO:0007565]; inflammatory response [GO:0006954]; liver development [GO:0001889]; midgut development [GO:0007494]; negative regulation of cell population proliferation [GO:0008285]; negative regul…
Rxra	Q90415	RXRAB_DANRE	reviewed	Retinoic acid receptor RXR-alpha-B (Nuclear receptor subfamily 2 group B member 1-B) (Retinoid X receptor alpha-B)	rxrab nr2b1b rxra rxrg	Danio rerio (Zebrafish) (Brachydanio rerio)	379	anatomical structure development [GO:0048856]; cell differentiation [GO:0030154]; negative regulation of transcription by RNA polymerase II [GO:0000122]; positive regulation of transcription by RNA polymerase II [GO:0045944]; regulation of transcription by RNA polymerase II [GO:0006357]; response to retinoic acid [GO:0032526]; retinoic acid receptor signaling pathway [GO:0048384]
Rxra	Q90416	RXRGA_DANRE	reviewed	Retinoic acid receptor RXR-gamma-A (Nuclear receptor subfamily 2 group B member 3-A) (Retinoic acid receptor RXR-alpha) (Retinoid X receptor alpha) (Retinoid X receptor gamma-A)	rxrga nr2b1 nr2b3a rxr rxra rxrg	Danio rerio (Zebrafish) (Brachydanio rerio)	441	anatomical structure development [GO:0048856]; cell differentiation [GO:0030154]; negative regulation of transcription by RNA polymerase II [GO:0000122]; positive regulation of transcription by RNA polymerase II [GO:0045944]; positive regulation of transcription, DNA-templated [GO:0045893]; regulation of transcription by RNA polymerase II [GO:0006357]; response to retinoic acid [GO:0032526]; reti…
ZNF263	O14978	ZN263_HUMAN	reviewed	Zinc finger protein 263 (Zinc finger protein FPM315) (Zinc finger protein with KRAB and SCAN domains 12)	ZNF263 FPM315 ZKSCAN12	Homo sapiens (Human)	683	negative regulation of transcription by RNA polymerase II [GO:0000122]; negative regulation of transcription, DNA-templated [GO:0045892]; regulation of transcription, DNA-templated [GO:0006355]
KLF4	O43474	KLF4_HUMAN	reviewed	Krueppel-like factor 4 (Epithelial zinc finger protein EZF) (Gut-enriched krueppel-like factor)	KLF4 EZF GKLF	Homo sapiens (Human)	513	canonical Wnt signaling pathway [GO:0060070]; cellular response to cycloheximide [GO:0071409]; cellular response to growth factor stimulus [GO:0071363]; cellular response to hydrogen peroxide [GO:0070301]; cellular response to laminar fluid shear stress [GO:0071499]; cellular response to leukemia inhibitory factor [GO:1990830]; cellular response to peptide [GO:1901653]; cellular response to retin…
KLF4	Q60793	KLF4_MOUSE	reviewed	Krueppel-like factor 4 (Epithelial zinc finger protein EZF) (Gut-enriched krueppel-like factor)	Klf4 Ezf Gklf Zie	Mus musculus (Mouse)	483	canonical Wnt signaling pathway [GO:0060070]; cell differentiation [GO:0030154]; cellular response to cycloheximide [GO:0071409]; cellular response to growth factor stimulus [GO:0071363]; cellular response to hydrogen peroxide [GO:0070301]; cellular response to laminar fluid shear stress [GO:0071499]; cellular response to leukemia inhibitory factor [GO:1990830]; cellular response to peptide [GO:1…
RARA	C6EHJ8	RUTD_ECOBD	reviewed	Putative aminoacrylate hydrolase RutD (EC 3.5.1.-) (Aminohydrolase)	rutD rarA ECBD_2585 ECD_01012 B21_01019	Escherichia coli (strain B / BL21-DE3)	266	nitrogen utilization [GO:0019740]; uracil catabolic process [GO:0006212]
RARA	C8TNB9	RUTD_ECO26	reviewed	Putative aminoacrylate hydrolase RutD (EC 3.5.1.-) (Aminohydrolase)	rutD rarA ECO26_1247	Escherichia coli O26:H11 (strain 11368 / EHEC)	266	nitrogen utilization [GO:0019740]; uracil catabolic process [GO:0006212]
RARA	C8U5H1	RUTD_ECO10	reviewed	Putative aminoacrylate hydrolase RutD (EC 3.5.1.-) (Aminohydrolase)	rutD rarA ECO103_1055	Escherichia coli O103:H2 (strain 12009 / EHEC)	266	nitrogen utilization [GO:0019740]; uracil catabolic process [GO:0006212]
RARA	C8UMM5	RUTD_ECO1A	reviewed	Putative aminoacrylate hydrolase RutD (EC 3.5.1.-) (Aminohydrolase)	rutD rarA ECO111_1198	Escherichia coli O111:H- (strain 11128 / EHEC)	266	nitrogen utilization [GO:0019740]; uracil catabolic process [GO:0006212]
RARA	P0AAZ4	RARA_ECOLI	reviewed	Replication-associated recombination protein A	rarA mgsA ycaJ b0892 JW0875	Escherichia coli (strain K12)	447	DNA-dependent DNA replication [GO:0006261]; DNA recombination [GO:0006310]
RARA	P0AAZ5	RARA_ECOL6	reviewed	Replication-associated recombination protein A	rarA c1029	Escherichia coli O6:H1 (strain CFT073 / ATCC 700928 / UPEC)	447	DNA replication [GO:0006260]
RARA	P0AAZ6	RARA_ECO57	reviewed	Replication-associated recombination protein A	rarA Z1238 ECs0977	Escherichia coli O157:H7	447	DNA replication [GO:0006260]
RARA	P10276	RARA_HUMAN	reviewed	Retinoic acid receptor alpha (RAR-alpha) (Nuclear receptor subfamily 1 group B member 1)	RARA NR1B1	Homo sapiens (Human)	462	apoptotic cell clearance [GO:0043277]; bone morphogenesis [GO:0060349]; cell differentiation [GO:0030154]; cellular response to estrogen stimulus [GO:0071391]; cellular response to lipopolysaccharide [GO:0071222]; cellular response to retinoic acid [GO:0071300]; chondroblast differentiation [GO:0060591]; embryonic camera-type eye development [GO:0031076]; epithelium development [GO:0060429]; face…
RARA	P11416	RARA_MOUSE	reviewed	Retinoic acid receptor alpha (RAR-alpha) (Nuclear receptor subfamily 1 group B member 1)	Rara Nr1b1	Mus musculus (Mouse)	462	apoptotic cell clearance [GO:0043277]; bone development [GO:0060348]; bone morphogenesis [GO:0060349]; cell differentiation [GO:0030154]; cellular response to estrogen stimulus [GO:0071391]; cellular response to lipopolysaccharide [GO:0071222]; cellular response to retinoic acid [GO:0071300]; chondroblast differentiation [GO:0060591]; embryonic camera-type eye development [GO:0031076]; epithelium…
RARA	P18514	RARA_NOTVI	reviewed	Retinoic acid receptor alpha (RAR-alpha) (Nuclear receptor subfamily 1 group B member 1)	RARA NR1B1	Notophthalmus viridescens (Eastern newt) (Triturus viridescens)	458	retinoic acid receptor signaling pathway [GO:0048384]
RARA	P39918	RARA_COXBU	reviewed	Replication-associated recombination protein A	rarA CBU_1189	Coxiella burnetii (strain RSA 493 / Nine Mile phase I)	440	DNA-dependent DNA replication [GO:0006261]; regulation of DNA repair [GO:0006282]
RARA	P45262	RARA_HAEIN	reviewed	Replication-associated recombination protein A	rarA HI_1590	Haemophilus influenzae (strain ATCC 51907 / DSM 11121 / KW20 / Rd)	446	DNA-dependent DNA replication [GO:0006261]; regulation of DNA repair [GO:0006282]
RARA	P51126	RARA_XENLA	reviewed	Retinoic acid receptor alpha (RAR-alpha) (Nuclear receptor subfamily 1 group B member 1)	rara nr1b1	Xenopus laevis (African clawed frog)	458	central nervous system neuron axonogenesis [GO:0021955]; positive regulation of neurogenesis [GO:0050769]; retinoic acid receptor signaling pathway [GO:0048384]; transcription, DNA-templated [GO:0006351]
RARA	Q5FBR4	RARA_CANLF	reviewed	Retinoic acid receptor alpha (RAR-alpha) (Nuclear receptor subfamily 1 group B member 1)	RARA NR1B1	Canis lupus familiaris (Dog) (Canis familiaris)	462	bone morphogenesis [GO:0060349]; cell differentiation [GO:0030154]; cellular response to retinoic acid [GO:0071300]; epithelium development [GO:0060429]; gland development [GO:0048732]; hormone-mediated signaling pathway [GO:0009755]; liver development [GO:0001889]; multicellular organism development [GO:0007275]; negative regulation of transcription by RNA polymerase II [GO:0000122]; positive re…
RARA	Q90966	RARA_CHICK	reviewed	Retinoic acid receptor alpha (RAR-alpha) (Nuclear receptor subfamily 1 group B member 1)	RARA NR1B1	Gallus gallus (Chicken)	460	apoptotic cell clearance [GO:0043277]; cellular response to corticotropin-releasing hormone stimulus [GO:0071376]; cellular response to estrogen stimulus [GO:0071391]; cellular response to lipopolysaccharide [GO:0071222]; cellular response to retinoic acid [GO:0071300]; chondroblast differentiation [GO:0060591]; embryonic camera-type eye development [GO:0031076]; face development [GO:0060324]; ge…
RARA	Q9W5Z3	RARA_TAKRU	reviewed	Retinoic acid receptor alpha (RAR-alpha) (Nuclear receptor subfamily 1 group B member 1)	rara nr1b1	Takifugu rubripes (Japanese pufferfish) (Fugu rubripes)	447	hindbrain morphogenesis [GO:0021575]; liver development [GO:0001889]; response to retinoic acid [GO:0032526]; retinoic acid receptor signaling pathway [GO:0048384]
RXRG	P28701	RXRG_CHICK	reviewed	Retinoic acid receptor RXR-gamma (Nuclear receptor subfamily 2 group B member 3) (Retinoid X receptor gamma)	RXRG NR2B3	Gallus gallus (Chicken)	467	anatomical structure development [GO:0048856]; cell differentiation [GO:0030154]; positive regulation of transcription by RNA polymerase II [GO:0045944]; regulation of transcription by RNA polymerase II [GO:0006357]; response to retinoic acid [GO:0032526]; retinoic acid receptor signaling pathway [GO:0048384]
RXRG	P28705	RXRG_MOUSE	reviewed	Retinoic acid receptor RXR-gamma (Nuclear receptor subfamily 2 group B member 3) (Retinoid X receptor gamma)	Rxrg Nr2b3	Mus musculus (Mouse)	463	anatomical structure development [GO:0048856]; cell differentiation [GO:0030154]; positive regulation of transcription by RNA polymerase II [GO:0045944]; positive regulation of transcription from RNA polymerase II promoter involved in cellular response to chemical stimulus [GO:1901522]; protein homotetramerization [GO:0051289]; regulation of myelination [GO:0031641]; regulation of transcription b…
RXRG	P48443	RXRG_HUMAN	reviewed	Retinoic acid receptor RXR-gamma (Nuclear receptor subfamily 2 group B member 3) (Retinoid X receptor gamma)	RXRG NR2B3	Homo sapiens (Human)	463	anatomical structure development [GO:0048856]; cell differentiation [GO:0030154]; positive regulation of transcription by RNA polymerase II [GO:0045944]; regulation of transcription by RNA polymerase II [GO:0006357]; response to retinoic acid [GO:0032526]; retinoic acid receptor signaling pathway [GO:0048384]; transcription initiation from RNA polymerase II promoter [GO:0006367]
RXRG	P51129	RXRG_XENLA	reviewed	Retinoic acid receptor RXR-gamma (Nuclear receptor subfamily 2 group B member 3) (Retinoid X receptor gamma)	rxrg nr2b3	Xenopus laevis (African clawed frog)	470
RXRG	Q0GFF6	RXRG_PIG	reviewed	Retinoic acid receptor RXR-gamma (Nuclear receptor subfamily 2 group B member 3) (Retinoid X receptor gamma)	RXRG NR2B3	Sus scrofa (Pig)	463	anatomical structure development [GO:0048856]; cell differentiation [GO:0030154]; positive regulation of transcription by RNA polymerase II [GO:0045944]; regulation of transcription by RNA polymerase II [GO:0006357]; response to retinoic acid [GO:0032526]; retinoic acid receptor signaling pathway [GO:0048384]
RXRG	Q0VC20	RXRG_BOVIN	reviewed	Retinoic acid receptor RXR-gamma (Nuclear receptor subfamily 2 group B member 3) (Retinoid X receptor gamma)	RXRG NR2B3	Bos taurus (Bovine)	463	anatomical structure development [GO:0048856]; cell differentiation [GO:0030154]; positive regulation of transcription by RNA polymerase II [GO:0045944]; regulation of transcription by RNA polymerase II [GO:0006357]; response to retinoic acid [GO:0032526]; retinoic acid receptor signaling pathway [GO:0048384]
RXRG	Q5BJR8	RXRG_RAT	reviewed	Retinoic acid receptor RXR-gamma (Nuclear receptor subfamily 2 group B member 3) (Retinoid X receptor gamma)	Rxrg Nr2b3	Rattus norvegicus (Rat)	463	anatomical structure development [GO:0048856]; cell differentiation [GO:0030154]; cellular response to hormone stimulus [GO:0032870]; heart development [GO:0007507]; neuron differentiation [GO:0030182]; peripheral nervous system development [GO:0007422]; positive regulation of transcription by RNA polymerase II [GO:0045944]; regulation of myelination [GO:0031641]; regulation of transcription by R…
RXRG	Q5REL6	RXRG_PONAB	reviewed	Retinoic acid receptor RXR-gamma (Nuclear receptor subfamily 2 group B member 3) (Retinoid X receptor gamma)	RXRG NR2B3	Pongo abelii (Sumatran orangutan) (Pongo pygmaeus abelii)	463
RXRG	Q90415	RXRAB_DANRE	reviewed	Retinoic acid receptor RXR-alpha-B (Nuclear receptor subfamily 2 group B member 1-B) (Retinoid X receptor alpha-B)	rxrab nr2b1b rxra rxrg	Danio rerio (Zebrafish) (Brachydanio rerio)	379	anatomical structure development [GO:0048856]; cell differentiation [GO:0030154]; negative regulation of transcription by RNA polymerase II [GO:0000122]; positive regulation of transcription by RNA polymerase II [GO:0045944]; regulation of transcription by RNA polymerase II [GO:0006357]; response to retinoic acid [GO:0032526]; retinoic acid receptor signaling pathway [GO:0048384]
RXRG	Q90416	RXRGA_DANRE	reviewed	Retinoic acid receptor RXR-gamma-A (Nuclear receptor subfamily 2 group B member 3-A) (Retinoic acid receptor RXR-alpha) (Retinoid X receptor alpha) (Retinoid X receptor gamma-A)	rxrga nr2b1 nr2b3a rxr rxra rxrg	Danio rerio (Zebrafish) (Brachydanio rerio)	441	anatomical structure development [GO:0048856]; cell differentiation [GO:0030154]; negative regulation of transcription by RNA polymerase II [GO:0000122]; positive regulation of transcription, DNA-templated [GO:0045893]; positive regulation of transcription by RNA polymerase II [GO:0045944]; regulation of transcription by RNA polymerase II [GO:0006357]; response to retinoic acid [GO:0032526]; reti…

## Sheet: Summary
Rank	Motif ID	Consensus	Adjusted p-value	Alternative Names	Organism	Biological Process GO	Biological Process GO	Biological Process GO	Biological Process GO	Biological Process GO	Biological Process GO	Biological Process GO	Biological Process GO	Biological Process GO	Biological Process GO	Biological Process GO	Biological Process GO	Biological Process GO	Biological Process GO	Biological Process GO	Biological Process GO	Biological Process GO	Biological Process GO	Biological Process GO	Biological Process GO	Biological Process GO	Biological Process GO	Biological Process GO	Biological Process GO	Biological Process GO	Biological Process GO	Biological Process GO	Biological Process GO	Biological Process GO	Biological Process GO	Biological Process GO	Biological Process GO	Biological Process GO	Biological Process GO	Biological Process GO	Biological Process GO	Biological Process GO	Biological Process GO	Biological Process GO	Biological Process GO	Biological Process GO	Biological Process GO	Biological Process GO	Biological Process GO
1	SP3	VCCACGCCCMC	1.49e-10	SP3	Homo sapiens (Human)	'B cell differentiation [GO:0030183]'	'T cell differentiation [GO:0030217]'	'definitive hemopoiesis [GO:0060216]'	'embryonic camera-type eye morphogenesis [GO:0048596]'	'embryonic placenta development [GO:0001892]'	'embryonic process involved in female pregnancy [GO:0060136]'	'embryonic skeletal system development [GO:0048706]'	'enucleate erythrocyte differentiation [GO:0043353]'	'granulocyte differentiation [GO:0030851]'	'liver development [GO:0001889]'	'lung development [GO:0030324]'	'megakaryocyte differentiation [GO:0030219]'	'monocyte differentiation [GO:0030224]'	'natural killer cell differentiation [GO:0001779]'	'negative regulation of transcription, DNA-templated [GO:0045892]'	'ossification [GO:0001503]'	'positive regulation of transcription by RNA polymerase II [GO:0045944]'	'positive regulation of transcription, DNA-templated [GO:0045893]'	'regulation of transcription by RNA polymerase II [GO:0006357]'	'regulation of transcription, DNA-templated [GO:0006355]'	'trophectodermal cell differentiation [GO:0001829]'
2	TFDP1	VSGCGGGAAVN	1.74e-10	TFDP1 DP1	Homo sapiens (Human)	'DNA damage response, signal transduction by p53 class mediator resulting in cell cycle arrest [GO:0006977]'	'anoikis [GO:0043276]'	'epidermis development [GO:0008544]'	'negative regulation of G0 to G1 transition [GO:0070317]'	'negative regulation of fat cell proliferation [GO:0070345]'	'positive regulation of protein insertion into mitochondrial membrane involved in apoptotic signaling pathway [GO:1900740]'	'positive regulation of transcription by RNA polymerase II [GO:0045944]'	'regulation of DNA biosynthetic process [GO:2000278]'	'regulation of transcription by RNA polymerase II [GO:0006357]'	'regulation of transcription involved in G1/S transition of mitotic cell cycle [GO:0000083]'
3	TFAP2A	HGCCYSAGGCD	3.27e-10	TFAP2A AP2TF TFAP2	Homo sapiens (Human)	'bone morphogenesis [GO:0060349]'	'cellular response to iron ion [GO:0071281]'	'embryonic cranial skeleton morphogenesis [GO:0048701]'	'embryonic forelimb morphogenesis [GO:0035115]'	'eyelid development in camera-type eye [GO:0061029]'	'inner ear morphogenesis [GO:0042472]'	'kidney development [GO:0001822]'	'negative regulation of apoptotic process [GO:0043066]'	'negative regulation of cell population proliferation [GO:0008285]'	'negative regulation of reactive oxygen species metabolic process [GO:2000378]'	'negative regulation of transcription by RNA polymerase II [GO:0000122]'	'negative regulation of transcription by competitive promoter binding [GO:0010944]'	'negative regulation of transcription, DNA-templated [GO:0045892]'	'oculomotor nerve formation [GO:0021623]'	'optic cup structural organization [GO:0003409]'	'optic vesicle morphogenesis [GO:0003404]'	'positive regulation of bone mineralization [GO:0030501]'	'positive regulation of gene expression [GO:0010628]'	'positive regulation of neuron apoptotic process [GO:0043525]'	'positive regulation of tooth mineralization [GO:0070172]'	'positive regulation of transcription by RNA polymerase II [GO:0045944]'	'positive regulation of transcription, DNA-templated [GO:0045893]'	'regulation of cell differentiation [GO:0045595]'	'regulation of transcription by RNA polymerase II [GO:0006357]'	'retina layer formation [GO:0010842]'	'roof of mouth development [GO:0060021]'	'sensory perception of sound [GO:0007605]'	'trigeminal nerve development [GO:0021559]'
4	TFAP2C	YGCCYBVRGGCA	4.56e-10	TFAP2C	Homo sapiens (Human)	'cell-cell signaling [GO:0007267]'	'male gonad development [GO:0008584]'	'negative regulation of transcription by RNA polymerase II [GO:0000122]'	'positive regulation of transcription by RNA polymerase II [GO:0045944]'	'regulation of gene expression, epigenetic [GO:0040029]'	'regulation of transcription by RNA polymerase II [GO:0006357]'
5	MEME-2	GRGRSSSSGGRSKGVGGGRRSRGRGSNGG	9.63e-10
6	KLF16	GMCACGCCCCC	5.81e-09	KLF16 BTEB4 NSLP2	Homo sapiens (Human)	'dopamine receptor signaling pathway [GO:0007212]'	'regulation of transcription by RNA polymerase II [GO:0006357]'
7	TFAP2A(var.2)	YGCCCBVRGGCR	1.75e-08
8	KLF5	GCCCCDCCCH	3.13e-08	KLF5 BTEB2 CKLF IKLF	Homo sapiens (Human)	'angiogenesis [GO:0001525]'	'cell-cell signaling via exosome [GO:0099156]'	'cellular response to leukemia inhibitory factor [GO:1990830]'	'cellular response to organic cyclic compound [GO:0071407]'	'cellular response to peptide [GO:1901653]'	'intestinal epithelial cell development [GO:0060576]'	'microvillus assembly [GO:0030033]'	'myotube differentiation involved in skeletal muscle regeneration [GO:0014908]'	'negative regulation of transcription by RNA polymerase II [GO:0000122]'	'positive regulation of cell population proliferation [GO:0008284]'	'positive regulation of fat cell differentiation [GO:0045600]'	'positive regulation of pri-miRNA transcription by RNA polymerase II [GO:1902895]'	'positive regulation of transcription by RNA polymerase II [GO:0045944]'	'positive regulation of transcription by transcription factor localization [GO:0061586]'	'regulation of microvillus assembly [GO:0032534]'	'regulation of transcription by RNA polymerase II [GO:0006357]'	'satellite cell activation involved in skeletal muscle regeneration [GO:0014901]'	'skeletal muscle satellite cell differentiation [GO:0014816]'	'transcription by RNA polymerase II [GO:0006366]'
9	TFAP2B	YGCCCBVRGGCA	4.91e-08	TFAP2B	Homo sapiens (Human)	'aorta morphogenesis [GO:0035909]'	'calcium ion homeostasis [GO:0055074]'	'cellular ammonia homeostasis [GO:0097275]'	'cellular creatinine homeostasis [GO:0097276]'	'cellular urea homeostasis [GO:0097277]'	'collecting duct development [GO:0072044]'	'distal tubule development [GO:0072017]'	'ductus arteriosus closure [GO:0097070]'	'fat cell differentiation [GO:0045444]'	'forelimb morphogenesis [GO:0035136]'	'glucose homeostasis [GO:0042593]'	'glucose metabolic process [GO:0006006]'	'hindlimb morphogenesis [GO:0035137]'	'kidney development [GO:0001822]'	'magnesium ion homeostasis [GO:0010960]'	'metanephric nephron development [GO:0072210]'	'negative regulation of apoptotic process [GO:0043066]'	'negative regulation of cell population proliferation [GO:0008285]'	'negative regulation of cysteine-type endopeptidase activity involved in apoptotic process [GO:0043154]'	'negative regulation of neuron apoptotic process [GO:0043524]'	'negative regulation of transcription by RNA polymerase II [GO:0000122]'	'negative regulation of transcription, DNA-templated [GO:0045892]'	'phosphate ion homeostasis [GO:0055062]'	'positive regulation of cell population proliferation [GO:0008284]'	'positive regulation of neuron apoptotic process [GO:0043525]'	'positive regulation of transcription by RNA polymerase II [GO:0045944]'	'positive regulation of transcription, DNA-templated [GO:0045893]'	'positive regulation of urine volume [GO:0035810]'	'potassium ion homeostasis [GO:0055075]'	'regulation of BMP signaling pathway [GO:0030510]'	'regulation of cell differentiation [GO:0045595]'	'regulation of insulin secretion [GO:0050796]'	'regulation of transcription by RNA polymerase II [GO:0006357]'	'regulation of transcription, DNA-templated [GO:0006355]'	'renal water homeostasis [GO:0003091]'	'response to drug [GO:0042493]'	'retina layer formation [GO:0010842]'	'skin development [GO:0043588]'	'sodium ion homeostasis [GO:0055078]'	'sympathetic nervous system development [GO:0048485]'	'transcription by RNA polymerase II [GO:0006366]'
10	Zfx	SSSGCCBVGGCCTS	6.63e-08	Zfx	Mus musculus (Mouse)	'fertilization [GO:0009566]'	'germ cell development [GO:0007281]'	'homeostasis of number of cells [GO:0048872]'	'multicellular organism growth [GO:0035264]'	'oocyte development [GO:0048599]'	'ovarian follicle development [GO:0001541]'	'parental behavior [GO:0060746]'	'post-embryonic development [GO:0009791]'	'regulation of transcription, DNA-templated [GO:0006355]'	'spermatogenesis [GO:0007283]'
11	SP8	RCCACGCCCMCY	8.37e-08	SP8	Homo sapiens (Human)	'dorsal/ventral pattern formation [GO:0009953]'	'embryonic limb morphogenesis [GO:0030326]'	'proximal/distal pattern formation [GO:0009954]'	'regulation of transcription by RNA polymerase II [GO:0006357]'
12	TFAP2C(var.2)	HGCCTSAGGCD	8.63e-08
13	HIC2	RTGCCCRSB	1.29e-07	HIC2 HRG22 KIAA1020 ZBTB30	Homo sapiens (Human)	'negative regulation of transcription, DNA-templated [GO:0045892]'
14	SP2	GYCCCGCCYCYBSSS	1.75e-07	SP2 KIAA0048	Homo sapiens (Human)	'immune response [GO:0006955]'	'multicellular organism growth [GO:0035264]'	'negative regulation of transcription by RNA polymerase II [GO:0000122]'	'regulation of transcription by RNA polymerase II [GO:0006357]'
15	KLF9	VSCCACACCCACH	1.04e-06	KLF9 BTEB BTEB1	Homo sapiens (Human)	'cellular response to cortisol stimulus [GO:0071387]'	'cellular response to thyroid hormone stimulus [GO:0097067]'	'circadian rhythm [GO:0007623]'	'negative regulation of keratinocyte proliferation [GO:0010839]'	'regulation of transcription by RNA polymerase II [GO:0006357]'
16	DREME-9	CCCWSCCC	1.06e-06
17	Klf1	RRCCACACCCW	1.26e-06	KLF1 EKLF	Homo sapiens (Human)	'cellular response to peptide [GO:1901653]'	'erythrocyte differentiation [GO:0030218]'	'maternal process involved in female pregnancy [GO:0060135]'	'positive regulation of transcription by RNA polymerase II [GO:0045944]'	'positive regulation of transcription, DNA-templated [GO:0045893]'	'regulation of transcription by RNA polymerase II [GO:0006357]'	'regulation of transcription, DNA-templated [GO:0006355]'
18	ZBTB7A	NVCCGGAAGTGSV	2.13e-06	ZBTB7A FBI1 LRF ZBTB7 ZNF857A	Homo sapiens (Human)	'B cell differentiation [GO:0030183]'	'cellular response to DNA damage stimulus [GO:0006974]'	'chromatin organization [GO:0006325]'	'chromatin remodeling [GO:0006338]'	'double-strand break repair via classical nonhomologous end joining [GO:0097680]'	'erythrocyte maturation [GO:0043249]'	'fat cell differentiation [GO:0045444]'	'negative regulation of Notch signaling pathway [GO:0045746]'	'negative regulation of androgen receptor signaling pathway [GO:0060766]'	'negative regulation of transcription, DNA-templated [GO:0045892]'	'negative regulation of transforming growth factor beta receptor signaling pathway [GO:0030512]'	'positive regulation of NF-kappaB transcription factor activity [GO:0051092]'	'protein localization to nucleus [GO:0034504]'	'regulation of DNA-binding transcription factor activity [GO:0051090]'	'regulation of alternative mRNA splicing, via spliceosome [GO:0000381]'	'regulation of apoptotic process [GO:0042981]'	'regulation of glycolytic process [GO:0006110]'	'regulation of transcription regulatory region DNA binding [GO:2000677]'	'regulation of transcription, DNA-templated [GO:0006355]'	'transcription, DNA-templated [GO:0006351]'
19	SP1	GCCCCKCCCCC	2.22e-06	SP1 TSFP1	Homo sapiens (Human)	'cellular response to insulin stimulus [GO:0032869]'	'positive regulation by host of viral transcription [GO:0043923]'	'positive regulation of angiogenesis [GO:0045766]'	'positive regulation of blood vessel endothelial cell migration [GO:0043536]'	'positive regulation of gene expression [GO:0010628]'	'positive regulation of hydrogen sulfide biosynthetic process [GO:1904828]'	'positive regulation of transcription by RNA polymerase II [GO:0045944]'	'positive regulation of transcription, DNA-templated [GO:0045893]'	'positive regulation of vascular endothelial cell proliferation [GO:1905564]'	'regulation of cholesterol biosynthetic process [GO:0045540]'	'regulation of phenotypic switching by transcription from RNA polymerase II promoter [GO:0100057]'	'regulation of transcription by RNA polymerase II [GO:0006357]'	'regulation of transcription, DNA-templated [GO:0006355]'	'response to hydroperoxide [GO:0033194]'	'rhythmic process [GO:0048511]'	'snRNA transcription by RNA polymerase II [GO:0042795]'	'viral process [GO:0016032]'
20	CTCFL	CRSCAGGGGGCRSB	2.28e-06	CTCFL BORIS	Homo sapiens (Human)	'DNA methylation involved in gamete generation [GO:0043046]'	'cell cycle [GO:0007049]'	'histone methylation [GO:0016571]'	'positive regulation of gene expression [GO:0010628]'	'positive regulation of transcription by RNA polymerase II [GO:0045944]'	'positive regulation of transcription, DNA-templated [GO:0045893]'	'regulation of gene expression by genetic imprinting [GO:0006349]'	'regulation of histone H3-K4 methylation [GO:0051569]'
21	TCF3	HRCACCTGBN	2.76e-06	TCF3 BHLHB21 E2A ITF1	Homo sapiens (Human)	'B cell differentiation [GO:0030183]'	'B cell lineage commitment [GO:0002326]'	'immunoglobulin V(D)J recombination [GO:0033152]'	'negative regulation of transcription by RNA polymerase II [GO:0000122]'	'positive regulation of B cell proliferation [GO:0030890]'	'positive regulation of DNA-binding transcription factor activity [GO:0051091]'	'positive regulation of cell cycle [GO:0045787]'	'positive regulation of muscle cell differentiation [GO:0051149]'	'positive regulation of neuron differentiation [GO:0045666]'	'positive regulation of transcription by RNA polymerase II [GO:0045944]'	'positive regulation of transcription, DNA-templated [GO:0045893]'	'regulation of G1/S transition of mitotic cell cycle [GO:2000045]'	'regulation of hematopoietic stem cell differentiation [GO:1902036]'	'regulation of transcription, DNA-templated [GO:0006355]'	'transcription, DNA-templated [GO:0006351]'
22	MEME-3	RGRRGARRSAGRGRSARRRG	2.88e-06
23	ZEB1	SNCACCTGSVN	3.02e-06	ZEB1 AREB6 TCF8	Homo sapiens (Human)	'cartilage development [GO:0051216]'	'cellular response to amino acid stimulus [GO:0071230]'	'central nervous system development [GO:0007417]'	'cochlea morphogenesis [GO:0090103]'	'cytokine-mediated signaling pathway [GO:0019221]'	'embryonic camera-type eye morphogenesis [GO:0048596]'	'embryonic skeletal system morphogenesis [GO:0048704]'	'negative regulation of cell population proliferation [GO:0008285]'	'negative regulation of endothelial cell differentiation [GO:0045602]'	'negative regulation of transcription by RNA polymerase II [GO:0000122]'	'negative regulation of transcription, DNA-templated [GO:0045892]'	'pattern specification process [GO:0007389]'	'positive regulation of neuron differentiation [GO:0045666]'	'positive regulation of transcription by RNA polymerase II [GO:0045944]'	'regulation of T cell differentiation in thymus [GO:0033081]'	'regulation of mesenchymal cell proliferation [GO:0010464]'	'regulation of smooth muscle cell differentiation [GO:0051150]'	'regulation of transcription by RNA polymerase II [GO:0006357]'	'regulation of transforming growth factor beta receptor signaling pathway [GO:0017015]'	'semicircular canal morphogenesis [GO:0048752]'
24	TCF4	HRCACCTGBN	5.58e-06	TCF4 BHLHB19 ITF2 SEF2	Homo sapiens (Human)	'DNA-templated transcription, initiation [GO:0006352]'	'positive regulation of neuron differentiation [GO:0045666]'	'positive regulation of transcription by RNA polymerase II [GO:0045944]'	'positive regulation of transcription, DNA-templated [GO:0045893]'	'protein-DNA complex assembly [GO:0065004]'	'transcription initiation from RNA polymerase II promoter [GO:0006367]'
25	ZNF740	MCCCCCCCAC	2.34e-05	ZNF740 TB7	Homo sapiens (Human)	'positive regulation of transcription by RNA polymerase II [GO:0045944]'
26	PLAG1	GGGGCCCWAGGGGG	4.62e-05	PLAG1	Homo sapiens (Human)	'gland morphogenesis [GO:0022612]'	'multicellular organism growth [GO:0035264]'	'negative regulation of gene expression [GO:0010629]'	'positive regulation of glial cell proliferation [GO:0060252]'	'positive regulation of transcription by RNA polymerase II [GO:0045944]'	'prostate gland growth [GO:0060736]'	'regulation of transcription, DNA-templated [GO:0006355]'
27	ZBTB7C	RCGACCACCGAN	9.12e-05	ZBTB7C APM1 ZBTB36 ZNF857C	Homo sapiens (Human)	'negative regulation of cell population proliferation [GO:0008285]'	'positive regulation of fat cell differentiation [GO:0045600]'	'positive regulation of transcription by RNA polymerase II [GO:0045944]'	'regulation of RNA polymerase II regulatory region sequence-specific DNA binding [GO:1903025]'
28	ASCL1	VSAGCAGCTGSNN	0.000267	ASCL1 ASH1 BHLHA46 HASH1	Homo sapiens (Human)	'Notch signaling pathway [GO:0007219]'	'adrenal chromaffin cell differentiation [GO:0061104]'	'carotid body glomus cell differentiation [GO:0061103]'	'cell maturation [GO:0048469]'	'cellular response to magnetism [GO:0071259]'	'central nervous system neuron development [GO:0021954]'	'cerebral cortex GABAergic interneuron differentiation [GO:0021892]'	'cerebral cortex development [GO:0021987]'	'commitment of neuronal cell to specific neuron type in forebrain [GO:0021902]'	'heart development [GO:0007507]'	'lung epithelial cell differentiation [GO:0060487]'	'lung neuroendocrine cell differentiation [GO:0061100]'	'musculoskeletal movement, spinal reflex action [GO:0050883]'	'negative regulation of apoptotic process [GO:0043066]'	'negative regulation of neuron differentiation [GO:0045665]'	'negative regulation of transcription by RNA polymerase II [GO:0000122]'	'negative regulation of transcription, DNA-templated [GO:0045892]'	'neuroblast fate determination [GO:0007400]'	'neuroblast proliferation [GO:0007405]'	'neurogenesis [GO:0022008]'	'neuron development [GO:0048666]'	'neuron differentiation [GO:0030182]'	'neuron fate commitment [GO:0048663]'	'neuron fate specification [GO:0048665]'	'neuron migration [GO:0001764]'	'noradrenergic neuron development [GO:0003358]'	'noradrenergic neuron fate commitment [GO:0003359]'	'olfactory pit development [GO:0060166]'	'oligodendrocyte development [GO:0014003]'	'positive regulation of Notch signaling pathway [GO:0045747]'	'positive regulation of cell cycle [GO:0045787]'	'positive regulation of neural precursor cell proliferation [GO:2000179]'	'positive regulation of neuron apoptotic process [GO:0043525]'	'positive regulation of neuron differentiation [GO:0045666]'	'positive regulation of transcription by RNA polymerase II [GO:0045944]'	'regulation of epithelial cell differentiation [GO:0030856]'	'regulation of gene expression [GO:0010468]'	'regulation of mitotic cell cycle [GO:0007346]'	'regulation of neurogenesis [GO:0050767]'	'regulation of timing of subpallium neuron differentiation [GO:0060165]'	'regulation of transcription by RNA polymerase II [GO:0006357]'	'response to epidermal growth factor [GO:0070849]'	'response to folic acid [GO:0051593]'	'response to lithium ion [GO:0010226]'
29	Hes1	SVCACGYGHN	0.000278	HES1 BHLHB39 HL HRY	Homo sapiens (Human)	'Notch signaling pathway [GO:0007219]'	'S-shaped body morphogenesis [GO:0072050]'	'adenohypophysis development [GO:0021984]'	'anterior/posterior pattern specification [GO:0009952]'	'artery morphogenesis [GO:0048844]'	'ascending aorta morphogenesis [GO:0035910]'	'cardiac neural crest cell development involved in outflow tract morphogenesis [GO:0061309]'	'cell adhesion [GO:0007155]'	'cell differentiation [GO:0030154]'	'cell maturation [GO:0048469]'	'cell migration [GO:0016477]'	'cell morphogenesis involved in neuron differentiation [GO:0048667]'	'cochlea development [GO:0090102]'	'comma-shaped body morphogenesis [GO:0072049]'	'common bile duct development [GO:0061009]'	'embryonic heart tube morphogenesis [GO:0003143]'	'establishment of epithelial cell polarity [GO:0090162]'	'forebrain radial glial cell differentiation [GO:0021861]'	'glomerulus vasculature development [GO:0072012]'	'hindbrain morphogenesis [GO:0021575]'	'inner ear receptor cell stereocilium organization [GO:0060122]'	'labyrinthine layer blood vessel development [GO:0060716]'	'lateral inhibition [GO:0046331]'	'liver development [GO:0001889]'	'lung development [GO:0030324]'	'metanephric nephron tubule morphogenesis [GO:0072282]'	'midbrain development [GO:0030901]'	'midbrain-hindbrain boundary morphogenesis [GO:0021555]'	'negative regulation of cell fate determination [GO:1905934]'	'negative regulation of forebrain neuron differentiation [GO:2000978]'	'negative regulation of glial cell proliferation [GO:0060253]'	'negative regulation of inner ear auditory receptor cell differentiation [GO:0045608]'	'negative regulation of neuron differentiation [GO:0045665]'	'negative regulation of oligodendrocyte differentiation [GO:0048715]'	'negative regulation of pancreatic A cell differentiation [GO:2000227]'	'negative regulation of pro-B cell differentiation [GO:2000974]'	'negative regulation of stem cell differentiation [GO:2000737]'	'negative regulation of stomach neuroendocrine cell differentiation [GO:0061106]'	'negative regulation of transcription by RNA polymerase II [GO:0000122]'	'negative regulation of transcription, DNA-templated [GO:0045892]'	'nervous system development [GO:0007399]'	'neuronal stem cell population maintenance [GO:0097150]'	'oculomotor nerve development [GO:0021557]'	'outflow tract morphogenesis [GO:0003151]'
30	E2F4	GGGCGGGAARN	0.000281	E2F4	Homo sapiens (Human)	'DNA damage response, signal transduction by p53 class mediator resulting in cell cycle arrest [GO:0006977]'	'animal organ morphogenesis [GO:0009887]'	'blood circulation [GO:0008015]'	'cell volume homeostasis [GO:0006884]'	'centriole assembly [GO:0098534]'	'epithelial cell development [GO:0002064]'	'motile cilium assembly [GO:0044458]'	'multi-ciliated epithelial cell differentiation [GO:1903251]'	'negative regulation of transcription by RNA polymerase II [GO:0000122]'	'positive regulation of transcription by RNA polymerase II [GO:0045944]'	'regulation of cell cycle [GO:0051726]'	'regulation of cell population proliferation [GO:0042127]'	'regulation of transcription from RNA polymerase II promoter in response to UV-induced DNA damage [GO:0010767]'	'regulation of transcription involved in G1/S transition of mitotic cell cycle [GO:0000083]'	'response to organonitrogen compound [GO:0010243]'
31	THAP1	YTGCCCDBA	0.000432	THAP1	Homo sapiens (Human)	'cell cycle [GO:0007049]'	'endothelial cell proliferation [GO:0001935]'	'negative regulation of transcription by RNA polymerase II [GO:0000122]'	'regulation of mitotic cell cycle [GO:0007346]'	'regulation of transcription, DNA-templated [GO:0006355]'	'transcription, DNA-templated [GO:0006351]'
32	MZF1(var.2)	BKAGGGGKAR	0.000746	MZF1 MZF ZNF42 ZSCAN6	Homo sapiens (Human)	'negative regulation of transcription by RNA polymerase II [GO:0000122]'	'positive regulation of transcription by RNA polymerase II [GO:0045944]'	'regulation of transcription, DNA-templated [GO:0006355]'
33	ZIC4	GRCCCCCCGCKGYGH	0.00095	ZIC4	Homo sapiens (Human)	'central nervous system development [GO:0007417]'
34	KLF14	KRCCACGCCCMCYT	0.00143	KLF14 BTEB5	Homo sapiens (Human)	'positive regulation of sphingolipid mediated signaling pathway [GO:1902070]'	'positive regulation of transcription by RNA polymerase II [GO:0045944]'	'regulation of transcription by RNA polymerase II [GO:0006357]'
35	TFAP2B(var.2)	HGCCTSAGGCD	0.00197
36	NR2C2	VGRGGTCARAGGTCA	0.00234	NR2C2 TAK1 TR4	Homo sapiens (Human)	'anatomical structure development [GO:0048856]'	'cell differentiation [GO:0030154]'	'nervous system development [GO:0007399]'	'positive regulation of embryonic development [GO:0040019]'	'positive regulation of transcription by RNA polymerase II [GO:0045944]'	'regulation of transcription by RNA polymerase II [GO:0006357]'	'regulation of transcription, DNA-templated [GO:0006355]'	'spermatogenesis [GO:0007283]'	'transcription initiation from RNA polymerase II promoter [GO:0006367]'
37	E2F6	RGGCGGGARRV	0.00345	E2F6	Homo sapiens (Human)	'negative regulation of G0 to G1 transition [GO:0070317]'	'negative regulation of transcription by RNA polymerase II [GO:0000122]'	'positive regulation of transcription by RNA polymerase II [GO:0045944]'	'regulation of cell cycle [GO:0051726]'	'regulation of transcription involved in G1/S transition of mitotic cell cycle [GO:0000083]'
38	FIGLA	WMCACCTGKW	0.00354	FIGLA BHLHC8	Homo sapiens (Human)	'multicellular organism development [GO:0007275]'	'oocyte development [GO:0048599]'
39	TFAP2A(var.3)	TGCCCYSRGGGCA	0.00399
40	Pparg::Rxra	STRGGGCARAGGKCA	0.00437
	Pparg:			PPARG NR1C3	Homo sapiens (Human)	'activation of cysteine-type endopeptidase activity involved in apoptotic process [GO:0006919]'	'animal organ regeneration [GO:0031100]'	'cell differentiation [GO:0030154]'	'cell fate commitment [GO:0045165]'	'cell maturation [GO:0048469]'	'cellular response to hyperoxia [GO:0071455]'	'cellular response to insulin stimulus [GO:0032869]'	'cellular response to low-density lipoprotein particle stimulus [GO:0071404]'	'cellular response to prostaglandin E stimulus [GO:0071380]'	'cellular response to retinoic acid [GO:0071300]'	'cellular response to vitamin E [GO:0071306]'	'epithelial cell differentiation [GO:0030855]'	'fatty acid metabolic process [GO:0006631]'	'fatty acid oxidation [GO:0019395]'	'glucose homeostasis [GO:0042593]'	'heart development [GO:0007507]'	'hormone-mediated signaling pathway [GO:0009755]'	'innate immune response [GO:0045087]'	'lipid homeostasis [GO:0055088]'	'lipid metabolic process [GO:0006629]'	'lipoprotein transport [GO:0042953]'	'long-chain fatty acid transport [GO:0015909]'	'low-density lipoprotein particle receptor biosynthetic process [GO:0045713]'	'macrophage derived foam cell differentiation [GO:0010742]'	'monocyte differentiation [GO:0030224]'	'multicellular organism development [GO:0007275]'	'negative regulation of acute inflammatory response [GO:0002674]'	'negative regulation of angiogenesis [GO:0016525]'	'negative regulation of blood vessel endothelial cell migration [GO:0043537]'	'negative regulation of cell growth [GO:0030308]'	'negative regulation of cholesterol storage [GO:0010887]'	'negative regulation of collagen biosynthetic process [GO:0032966]'	'negative regulation of gene silencing by miRNA [GO:0060965]'	'negative regulation of interferon-gamma-mediated signaling pathway [GO:0060336]'	'negative regulation of macrophage derived foam cell differentiation [GO:0010745]'	'negative regulation of pancreatic stellate cell proliferation [GO:2000230]'	'negative regulation of receptor biosynthetic process [GO:0010871]'	'negative regulation of sequestering of triglyceride [GO:0010891]'	'negative regulation of smooth muscle cell proliferation [GO:0048662]'	'negative regulation of telomerase activity [GO:0051974]'	'negative regulation of transcription by RNA polymerase II [GO:0000122]'	'negative regulation of transcription, DNA-templated [GO:0045892]'	'negative regulation of vascular endothelial cell proliferation [GO:1905563]'	'negative regulation of vascular smooth muscle cell proliferation [GO:1904706]'
	:Rxra			RXRA NR2B1	Homo sapiens (Human)	'anatomical structure development [GO:0048856]'	'bile acid and bile salt transport [GO:0015721]'	'camera-type eye development [GO:0043010]'	'cardiac muscle cell proliferation [GO:0060038]'	'cell differentiation [GO:0030154]'	'cholesterol metabolic process [GO:0008203]'	'embryo implantation [GO:0007566]'	'in utero embryonic development [GO:0001701]'	'maternal placenta development [GO:0001893]'	'modulation by virus of host morphology or physiology [GO:0019048]'	'negative regulation of transcription by RNA polymerase II [GO:0000122]'	'peroxisome proliferator activated receptor signaling pathway [GO:0035357]'	'positive regulation of transcription by RNA polymerase II [GO:0045944]'	'positive regulation of translational initiation by iron [GO:0045994]'	'protein homotetramerization [GO:0051289]'	'regulation of branching involved in prostate gland morphogenesis [GO:0060687]'	'regulation of lipid metabolic process [GO:0019216]'	'regulation of transcription by RNA polymerase II [GO:0006357]'	'response to retinoic acid [GO:0032526]'	'retinoic acid receptor signaling pathway [GO:0048384]'	'secretory columnal luminar epithelial cell differentiation involved in prostate glandular acinus development [GO:0060528]'	'transcription initiation from RNA polymerase II promoter [GO:0006367]'	'ventricular cardiac muscle cell differentiation [GO:0055012]'	'ventricular cardiac muscle tissue morphogenesis [GO:0055010]'	'vitamin metabolic process [GO:0006766]'
41	ZNF263	GGAGGAGGRRGRGGRGGRRGR	0.00636	ZNF263 FPM315 ZKSCAN12	Homo sapiens (Human)	'negative regulation of transcription by RNA polymerase II [GO:0000122]'	'negative regulation of transcription, DNA-templated [GO:0045892]'	'regulation of transcription, DNA-templated [GO:0006355]'
42	RARA::RXRG	RRGGTCAHNNNRRGGTCA	0.00669
	RARA:			RARA NR1B1	Homo sapiens (Human)	apoptotic cell clearance [GO:0043277]'	bone morphogenesis [GO:0060349]'	cell differentiation [GO:0030154]'	cellular response to estrogen stimulus [GO:0071391]'	cellular response to lipopolysaccharide [GO:0071222]'	cellular response to retinoic acid [GO:0071300]'	chondroblast differentiation [GO:0060591]'	embryonic camera-type eye development [GO:0031076]'	epithelium development [GO:0060429]'	face development [GO:0060324]'	female pregnancy [GO:0007565]'	germ cell development [GO:0007281]'	gland development [GO:0048732]'	glandular epithelial cell development [GO:0002068]'	growth plate cartilage development [GO:0003417]'	hippocampus development [GO:0021766]'	hormone-mediated signaling pathway [GO:0009755]'	limb development [GO:0060173]'	liver development [GO:0001889]'	multicellular organism development [GO:0007275]'	multicellular organism growth [GO:0035264]'	negative regulation of apoptotic process [GO:0043066]'	negative regulation of cartilage development [GO:0061037]'	negative regulation of cell population proliferation [GO:0008285]'	negative regulation of granulocyte differentiation [GO:0030853]'	negative regulation of interferon-gamma production [GO:0032689]'	negative regulation of transcription, DNA-templated [GO:0045892]'	negative regulation of transcription by RNA polymerase II [GO:0000122]'	negative regulation of tumor necrosis factor production [GO:0032720]'	neural tube closure [GO:0001843]'	outflow tract septum morphogenesis [GO:0003148]'	positive regulation of binding [GO:0051099]'	positive regulation of cell cycle [GO:0045787]'	positive regulation of cell population proliferation [GO:0008284]'	positive regulation of interleukin-13 production [GO:0032736]'	positive regulation of interleukin-4 production [GO:0032753]'	positive regulation of interleukin-5 production [GO:0032754]'	positive regulation of neuron differentiation [GO:0045666]'	positive regulation of T-helper 2 cell differentiation [GO:0045630]'	positive regulation of transcription, DNA-templated [GO:0045893]'	positive regulation of transcription by RNA polymerase II [GO:0045944]'	prostate gland development [GO:0030850]'	protein phosphorylation [GO:0006468]'	regulation of myelination [GO:0031641]'
	:RXRG			RXRG NR2B3	Homo sapiens (Human)	anatomical structure development [GO:0048856]'	cell differentiation [GO:0030154]'	positive regulation of transcription by RNA polymerase II [GO:0045944]'	regulation of transcription by RNA polymerase II [GO:0006357]'	response to retinoic acid [GO:0032526]'	retinoic acid receptor signaling pathway [GO:0048384]'	transcription initiation from RNA polymerase II promoter [GO:0006367]'
43	KLF4	MCACACCCTNN	0.00738	KLF4 EZF GKLF	Homo sapiens (Human)	'canonical Wnt signaling pathway [GO:0060070]'	'cellular response to cycloheximide [GO:0071409]'	'cellular response to growth factor stimulus [GO:0071363]'	'cellular response to hydrogen peroxide [GO:0070301]'	'cellular response to laminar fluid shear stress [GO:0071499]'	'cellular response to leukemia inhibitory factor [GO:1990830]'	'cellular response to peptide [GO:1901653]'	'cellular response to retinoic acid [GO:0071300]'	'epidermal cell differentiation [GO:0009913]'	'epidermis morphogenesis [GO:0048730]'	'fat cell differentiation [GO:0045444]'	'mesodermal cell fate determination [GO:0007500]'	'negative regulation of ERK1 and ERK2 cascade [GO:0070373]'	'negative regulation of G1/S transition of mitotic cell cycle [GO:2000134]'	'negative regulation of NF-kappaB transcription factor activity [GO:0032088]'	'negative regulation of angiogenesis [GO:0016525]'	'negative regulation of cell migration involved in sprouting angiogenesis [GO:0090051]'	'negative regulation of cell population proliferation [GO:0008285]'	'negative regulation of chemokine (C-X-C motif) ligand 2 production [GO:2000342]'	'negative regulation of cysteine-type endopeptidase activity involved in apoptotic process [GO:0043154]'	'negative regulation of gene expression [GO:0010629]'	'negative regulation of heterotypic cell-cell adhesion [GO:0034115]'	'negative regulation of inflammatory response [GO:0050728]'	'negative regulation of interleukin-8 biosynthetic process [GO:0045415]'	'negative regulation of leukocyte adhesion to arterial endothelial cell [GO:1904998]'	'negative regulation of muscle hyperplasia [GO:0014740]'	'negative regulation of phosphatidylinositol 3-kinase signaling [GO:0014067]'	'negative regulation of protein kinase B signaling [GO:0051898]'	'negative regulation of response to cytokine stimulus [GO:0060761]'	'negative regulation of smooth muscle cell proliferation [GO:0048662]'	'negative regulation of transcription by RNA polymerase II [GO:0000122]'	'negative regulation of transcription, DNA-templated [GO:0045892]'	'positive regulation of cellular protein metabolic process [GO:0032270]'	'positive regulation of core promoter binding [GO:1904798]'	'positive regulation of gene expression [GO:0010628]'	'positive regulation of hemoglobin biosynthetic process [GO:0046985]'	'positive regulation of nitric oxide biosynthetic process [GO:0045429]'	'positive regulation of protein metabolic process [GO:0051247]'	'positive regulation of sprouting angiogenesis [GO:1903672]'	'positive regulation of telomerase activity [GO:0051973]'	'positive regulation of transcription by RNA polymerase II [GO:0045944]'	'positive regulation of transcription, DNA-templated [GO:0045893]'	'post-embryonic camera-type eye development [GO:0031077]'	'post-embryonic hemopoiesis [GO:0035166]'
[truncated: 33 more columns]
