# Supplementary material for: Functionally Annotating Regulatory Elements in the Equine Genome Using Histone Mark ChIP-Seq
Source: Genes (Basel). 2019 Dec 18;11(1):3. doi: 10.3390/genes11010003 (PMC7017286; doi:10.3390/genes11010003)
Supplement: Supplementary file 1 [file genes-11-00003-s001.zip › Supplement/Table_S5_ame_annotations_adipose_AcProUni.xlsx]

## Sheet: ame
rank	motif_DB	motif_ID	motif_alt_ID	consensus	p-value	adj_p-value	E-value	tests	FASTA_max	pos	neg	PWM_min	TP	%TP	FP	%FP
1	/JASPAR/JASPAR2018_CORE_vertebrates_non-redundant.meme	MA0146.2	Zfx	SSSGCCBVGGCCTS	1.04e-05	0.0166	9.72	1611	436	436	1176	1.02	145	33.26	265	22.53
# AME (Analysis of Motif Enrichment): Version 5.0.5 compiled on Aug 16 2019 at 11:40:04
# The format of this file is described at http://meme-suite.org/doc/ame-output-format.html.
# ame --o AME_OUTPUT/Adipose_ACTIVEpromotors_unique Adipose_ACTIVEpromotors_unique.fa /JASPAR/JASPAR2018_CORE_vertebrates_non-redundant.meme OUTPUT/Adipose_ACTIVEpromotors_unique/meme_out/meme.txt OUTPUT/Adipose_ACTIVEpromotors_unique/dreme_out/dreme.txt

## Sheet: Uniprot
yourlist:M201908236746803381A1F0E0DB47453E0216320D9571E4E	Entry	Entry name	Status	Protein names	Gene names	Organism	Length	GO (biological pathways)
Zfx	O62836	ZFX_BOVIN	reviewed	Zinc finger X-chromosomal protein	ZFX	Bos taurus (Bovine)	800	fertilization [GO:0009566]; homeostasis of number of cells [GO:0048872]; multicellular organism growth [GO:0035264]; oocyte development [GO:0048599]; ovarian follicle development [GO:0001541]; parental behavior [GO:0060746]; post-embryonic development [GO:0009791]; regulation of transcription, DNA-templated [GO:0006355]; spermatogenesis [GO:0007283]
Zfx	P00218	FER_THEAC	reviewed	Zinc-containing ferredoxin	zfx Ta1448	Thermoplasma acidophilum (strain ATCC 25905 / DSM 1728 / JCM 9062 / NBRC 15155 / AMRC-C165)	143	unknown
Zfx	P00219	FER_SULAC	reviewed	Zinc-containing ferredoxin	zfx Saci_0456	Sulfolobus acidocaldarius (strain ATCC 33909 / DSM 639 / JCM 8929 / NBRC 15157 / NCIMB 11770)	103	unknown
Zfx	P17010	ZFX_HUMAN	reviewed	Zinc finger X-chromosomal protein	ZFX	Homo sapiens (Human)	805	unknown
Zfx	P17012	ZFX_MOUSE	reviewed	Zinc finger X-chromosomal protein	Zfx	Mus musculus (Mouse)	799	fertilization [GO:0009566]; germ cell development [GO:0007281]; homeostasis of number of cells [GO:0048872]; multicellular organism growth [GO:0035264]; oocyte development [GO:0048599]; ovarian follicle development [GO:0001541]; parental behavior [GO:0060746]; post-embryonic development [GO:0009791]; regulation of transcription, DNA-templated [GO:0006355]; spermatogenesis [GO:0007283]
Zfx	P49949	FER_ACIAM	reviewed	Zinc-containing ferredoxin (Seven-iron ferredoxin)	zfx	Acidianus ambivalens (Desulfurolobus ambivalens)	103	unknown
Zfx	P55907	FER1_SULTO	reviewed	Zinc-containing ferredoxin-1	zfx1 zfx STK_01630	Sulfurisphaera tokodaii (strain DSM 16993 / JCM 10545 / NBRC 100140 / 7) (Sulfolobus tokodaii)	104	unknown
Zfx	P80944	ZFX_PIG	reviewed	Zinc finger X-chromosomal protein (Fragment)	ZFX	Sus scrofa (Pig)	148	unknown
Zfx	P81541	FER_ACIIN	reviewed	Zinc-containing ferredoxin (Seven-iron ferredoxin) (Fragment)	zfx	Acidianus infernus	49	oxidation-reduction process [GO:0055114]
Zfx	P81542	FER_METPR	reviewed	Zinc-containing ferredoxin (Seven-iron ferredoxin) (Fragment)	zfx	Metallosphaera prunae	38	oxidation-reduction process [GO:0055114]
Zfx	P81543	FERA_SULME	reviewed	Zinc-containing ferredoxin A (FDA) (Seven-iron ferredoxin) (Fragment)	zfx	Sulfolobus metallicus	54	oxidation-reduction process [GO:0055114]

## Sheet: Summary
Rank	Motif ID	Consensus	Adjusted p-value	Alternative Names	Organism	Biological Process GO	Biological Process GO	Biological Process GO	Biological Process GO	Biological Process GO	Biological Process GO	Biological Process GO	Biological Process GO	Biological Process GO	Biological Process GO	Biological Process GO	Biological Process GO	Biological Process GO	Biological Process GO	Biological Process GO	Biological Process GO	Biological Process GO	Biological Process GO	Biological Process GO	Biological Process GO	Biological Process GO	Biological Process GO	Biological Process GO	Biological Process GO	Biological Process GO	Biological Process GO	Biological Process GO	Biological Process GO	Biological Process GO	Biological Process GO	Biological Process GO	Biological Process GO	Biological Process GO	Biological Process GO	Biological Process GO	Biological Process GO	Biological Process GO	Biological Process GO	Biological Process GO	Biological Process GO	Biological Process GO	Biological Process GO	Biological Process GO	Biological Process GO
1	Zfx	SSSGCCBVGGCCTS	0.0166	Zfx	Mus musculus (Mouse)	'fertilization [GO:0009566]'	'germ cell development [GO:0007281]'	'homeostasis of number of cells [GO:0048872]'	'multicellular organism growth [GO:0035264]'	'oocyte development [GO:0048599]'	'ovarian follicle development [GO:0001541]'	'parental behavior [GO:0060746]'	'post-embryonic development [GO:0009791]'	'regulation of transcription, DNA-templated [GO:0006355]'	'spermatogenesis [GO:0007283]'
[truncated: 30 more columns]
