# Supplementary material for: Functionally Annotating Regulatory Elements in the Equine Genome Using Histone Mark ChIP-Seq
Source: Genes (Basel). 2019 Dec 18;11(1):3. doi: 10.3390/genes11010003 (PMC7017286; doi:10.3390/genes11010003)
Supplement: Supplementary file 1 [file genes-11-00003-s001.zip › Supplement/Table_S6_ame_annotations_brain_AcEnhUni.xlsx]

## Sheet: ame
rank	motif_DB	motif_ID	motif_alt_ID	consensus	p-value	adj_p-value	E-value	tests	FASTA_max	pos	neg	PWM_min	TP	%TP	FP	%FP
1	/JASPAR/JASPAR2018_CORE_vertebrates_non-redundant.meme	MA0810.1	TFAP2A(var.2)	YGCCCBVRGGCR	1.61e-20	1.82e-16	1.09e-13	11339	2600	2597	8743	1.01	1177	45.32	3082	35.25
2	/JASPAR/JASPAR2018_CORE_vertebrates_non-redundant.meme	MA0811.1	TFAP2B	YGCCCBVRGGCA	1.14e-17	1.29e-13	7.69e-11	11339	2690	2687	8653	1.01	1152	42.87	2924	33.79
3	/JASPAR/JASPAR2018_CORE_vertebrates_non-redundant.meme	MA0746.1	SP3	VCCACGCCCMC	2.38e-17	2.69e-13	1.61e-10	11339	2690	2691	8649	1.01	1516	56.34	4070	47.06
4	/JASPAR/JASPAR2018_CORE_vertebrates_non-redundant.meme	MA0524.2	TFAP2C	YGCCYBVRGGCA	4.4e-17	4.99e-13	2.98e-10	11339	2690	2690	8650	1.01	1196	44.46	3069	35.48
5	/JASPAR/JASPAR2018_CORE_vertebrates_non-redundant.meme	MA0741.1	KLF16	GMCACGCCCCC	9.36e-17	1.06e-12	6.33e-10	11339	2510	2506	8834	1.01	1057	42.18	2931	33.18
6	/JASPAR/JASPAR2018_CORE_vertebrates_non-redundant.meme	MA0599.1	KLF5	GCCCCDCCCH	5.91e-15	6.7e-11	4e-08	11339	2700	2698	8642	1.01	1497	55.49	4058	46.96
7	/JASPAR/JASPAR2018_CORE_vertebrates_non-redundant.meme	MA0056.1	MZF1	BGGGGA	6.97e-15	7.91e-11	4.72e-08	11339	2730	2729	8611	1	2116	77.54	6030	70.03
8	/JASPAR/JASPAR2018_CORE_vertebrates_non-redundant.meme	MA0493.1	Klf1	RRCCACACCCW	2.58e-14	2.93e-10	1.75e-07	11339	2730	2727	8613	1.01	936	34.32	2303	26.74
9	OUTPUT/Brain_ACTIVEenhancers_unique/dreme_out/dreme.txt	CCAKCCC	DREME-13 *SP1	CCAGCCC	3.42e-14	3.87e-10	2.31e-07	11339	2690	2689	8651	1.01	1213	45.11	3199	36.98
10	/JASPAR/JASPAR2018_CORE_vertebrates_non-redundant.meme	MA0753.1	ZNF740	MCCCCCCCAC	3.73e-13	4.23e-09	2.52e-06	11339	2710	2713	8627	1.01	1048	38.63	2685	31.12
11	/JASPAR/JASPAR2018_CORE_vertebrates_non-redundant.meme	MA1100.1	ASCL1	VSAGCAGCTGSNN	6.56e-13	7.43e-09	4.44e-06	11339	2700	2704	8636	1.01	1200	44.38	3170	36.71
12	/JASPAR/JASPAR2018_CORE_vertebrates_non-redundant.meme	MA0516.1	SP2	GYCCCGCCYCYBSSS	6.86e-13	7.78e-09	4.65e-06	11339	2710	2706	8634	1.02	1422	52.55	3862	44.73
13	/JASPAR/JASPAR2018_CORE_vertebrates_non-redundant.meme	MA0597.1	THAP1	YTGCCCDBA	1.42e-12	1.61e-08	9.59e-06	11339	2630	2627	8713	1	1957	74.5	5870	67.37
14	/JASPAR/JASPAR2018_CORE_vertebrates_non-redundant.meme	MA0079.3	SP1	GCCCCKCCCCC	1.66e-12	1.89e-08	1.13e-05	11339	2710	2707	8633	1.01	1520	56.15	4184	48.47
15	/JASPAR/JASPAR2018_CORE_vertebrates_non-redundant.meme	MA0747.1	SP8	RCCACGCCCMCY	4.31e-12	4.89e-08	2.92e-05	11339	2520	2517	8823	1.02	1083	43.03	3132	35.5
16	/JASPAR/JASPAR2018_CORE_vertebrates_non-redundant.meme	MA0738.1	HIC2	RTGCCCRSB	1.61e-11	1.83e-07	0.000109	11339	2600	2596	8744	1.01	1481	57.05	4339	49.62
17	OUTPUT/Brain_ACTIVEenhancers_unique/dreme_out/dreme.txt	CCCCRCCC	DREME-8 *KLF	CCCCACCC	2.06e-10	2.34e-06	0.0014	11339	2540	2536	8804	1.01	600	23.66	1583	17.98
18	/JASPAR/JASPAR2018_CORE_vertebrates_non-redundant.meme	MA0814.1	TFAP2C(var.2)	HGCCTSAGGCD	2.85e-10	3.23e-06	0.00193	11339	2710	2707	8633	1.01	938	34.65	2445	28.32
19	/JASPAR/JASPAR2018_CORE_vertebrates_non-redundant.meme	MA0003.3	TFAP2A	HGCCYSAGGCD	8.49e-10	9.63e-06	0.00575	11339	2710	2707	8633	1.01	1027	37.94	2730	31.62
20	/JASPAR/JASPAR2018_CORE_vertebrates_non-redundant.meme	MA0146.2	Zfx	SSSGCCBVGGCCTS	1.11e-09	1.26e-05	0.00753	11339	2600	2596	8744	1.02	935	36.02	2601	29.75
21	/JASPAR/JASPAR2018_CORE_vertebrates_non-redundant.meme	MA0130.1	ZNF354C	MTCCAC	1.35e-09	1.53e-05	0.00911	11339	2530	2526	8814	1	1621	64.17	5075	57.58
22	/JASPAR/JASPAR2018_CORE_vertebrates_non-redundant.meme	MA0695.1	ZBTB7C	RCGACCACCGAN	2.3e-09	2.61e-05	0.0156	11339	2610	2612	8728	1.01	747	28.6	1999	22.9
23	/JASPAR/JASPAR2018_CORE_vertebrates_non-redundant.meme	MA1102.1	CTCFL	CRSCAGGGGGCRSB	4.1e-09	4.65e-05	0.0278	11339	2530	2529	8811	1.02	745	29.46	2091	23.73
24	/JASPAR/JASPAR2018_CORE_vertebrates_non-redundant.meme	MA0750.2	ZBTB7A	NVCCGGAAGTGSV	4.18e-09	4.74e-05	0.0283	11339	2550	2552	8788	1.01	673	26.37	1836	20.89
25	/JASPAR/JASPAR2018_CORE_vertebrates_non-redundant.meme	MA1107.1	KLF9	VSCCACACCCACH	1.66e-08	0.000189	0.113	11339	2710	2713	8627	1.02	1119	41.25	3048	35.33
26	OUTPUT/Brain_ACTIVEenhancers_unique/dreme_out/dreme.txt	CCAGGM	DREME-9	CCAGGM	1.75e-08	0.000198	0.118	11339	2690	2688	8652	1	2002	74.48	5965	68.94
27	/JASPAR/JASPAR2018_CORE_vertebrates_non-redundant.meme	MA0733.1	EGR4	NHMCGCCCACGCAHWT	1.9e-08	0.000215	0.129	11339	2600	2601	8739	1.03	465	17.88	1175	13.45
28	/JASPAR/JASPAR2018_CORE_vertebrates_non-redundant.meme	MA0812.1	TFAP2B(var.2)	HGCCTSAGGCD	2.38e-08	0.00027	0.161	11339	2710	2707	8633	1.01	743	27.45	1922	22.26
29	/JASPAR/JASPAR2018_CORE_vertebrates_non-redundant.meme	MA0751.1	ZIC4	GRCCCCCCGCKGYGH	5.73e-08	0.00065	0.388	11339	2540	2535	8805	1.03	545	21.5	1481	16.82
30	OUTPUT/Brain_ACTIVEenhancers_unique/meme_out/meme.txt	CWGGGCTS	MEME-3	CWGGGCTS	5.82e-08	0.00066	0.394	11339	2590	2594	8746	1.01	1308	50.42	3891	44.49
31	OUTPUT/Brain_ACTIVEenhancers_unique/dreme_out/dreme.txt	CBTCCY	DREME-3	CYTCCY	1.56e-07	0.00176	1.05	11339	2720	2721	8619	1	2360	86.73	7121	82.62
32	/JASPAR/JASPAR2018_CORE_vertebrates_non-redundant.meme	MA0048.2	NHLH1	CGCAGCTGCK	1.94e-07	0.0022	1.31	11339	2470	2473	8867	1.01	874	35.34	2654	29.93
33	/JASPAR/JASPAR2018_CORE_vertebrates_non-redundant.meme	MA0470.1	E2F4	GGGCGGGAARN	2.52e-07	0.00285	1.7	11339	2540	2537	8803	1.01	316	12.46	791	8.99
34	/JASPAR/JASPAR2018_CORE_vertebrates_non-redundant.meme	MA0147.3	MYC	NNCCACGTGCNB	2.93e-07	0.00331	1.98	11339	2590	2594	8746	1.01	597	23.01	1618	18.5
35	OUTPUT/Brain_ACTIVEenhancers_unique/dreme_out/dreme.txt	CAKCTSC	DREME-7	CAKCTSC	3.04e-07	0.00344	2.05	11339	2590	2589	8751	1.01	1503	58.05	4592	52.47
36	/JASPAR/JASPAR2018_CORE_vertebrates_non-redundant.meme	MA0163.1	PLAG1	GGGGCCCWAGGGGG	4.02e-07	0.00454	2.71	11339	2730	2727	8613	1.04	318	11.66	726	8.43
37	/JASPAR/JASPAR2018_CORE_vertebrates_non-redundant.meme	MA0499.1	Myod1	NSCAGCTGYYNYB	6.38e-07	0.0072	4.3	11339	2680	2675	8665	1.01	1140	42.62	3237	37.36
38	/JASPAR/JASPAR2018_CORE_vertebrates_non-redundant.meme	MA0899.1	HOXA10	DGYMATAAAAH	9.51e-07	0.0107	6.41	11339	11200	11177	163	1.01	4089	36.58	31	19.02
39	OUTPUT/Brain_ACTIVEenhancers_unique/meme_out/meme.txt	BCTBCYCTSYYYCCY	MEME-1	BCTBCYCTSYYYCCY	1.11e-06	0.0126	7.5	11339	2700	2699	8641	1.01	2284	84.62	6966	80.62
40	/JASPAR/JASPAR2018_CORE_vertebrates_non-redundant.meme	MA0807.1	TBX5	AGGTGTKA	1.19e-06	0.0134	8.01	11339	2510	2508	8832	1.01	1132	45.14	3519	39.84
41	/JASPAR/JASPAR2018_CORE_vertebrates_non-redundant.meme	MA0813.1	TFAP2B(var.3)	TGCCCYBRGGGCA	1.2e-06	0.0135	8.05	11339	10800	10793	547	1.02	1961	18.17	58	10.6
42	/JASPAR/JASPAR2018_CORE_vertebrates_non-redundant.meme	MA0471.1	E2F6	RGGCGGGARRV	1.27e-06	0.0143	8.54	11339	2600	2605	8735	1.01	1010	38.77	2945	33.71
# AME (Analysis of Motif Enrichment): Version 5.0.5 compiled on Aug 16 2019 at 11:40:04
# The format of this file is described at http://meme-suite.org/doc/ame-output-format.html.
# ame --o AME_OUTPUT/Brain_ACTIVEenhancers_unique Brain_ACTIVEenhancers_unique.fa /JASPAR/JASPAR2018_CORE_vertebrates_non-redundant.meme OUTPUT/Brain_ACTIVEenhancers_unique/meme_out/meme.txt OUTPUT/Brain_ACTIVEenhancers_unique/dreme_out/dreme.txt

## Sheet: Uniprot
yourlist:M201908236746803381A1F0E0DB47453E0216320D9571E4E	Entry	Entry name	Status	Protein names	Gene names	Organism	Length	GO (biological pathways)
TFAP2A	A1A4R9	AP2A_BOVIN	reviewed	Transcription factor AP-2-alpha (AP2-alpha) (AP-2 transcription factor) (Activating enhancer-binding protein 2-alpha) (Activator protein 2) (AP-2)	TFAP2A	Bos taurus (Bovine)	437	bone morphogenesis [GO:0060349]; cellular response to iron ion [GO:0071281]; embryonic cranial skeleton morphogenesis [GO:0048701]; embryonic forelimb morphogenesis [GO:0035115]; eyelid development in camera-type eye [GO:0061029]; inner ear morphogenesis [GO:0042472]; kidney development [GO:0001822]; negative regulation of apoptotic process [GO:0043066]; negative regulation of reactive oxygen spe…
TFAP2A	P05549	AP2A_HUMAN	reviewed	Transcription factor AP-2-alpha (AP2-alpha) (AP-2 transcription factor) (Activating enhancer-binding protein 2-alpha) (Activator protein 2) (AP-2)	TFAP2A AP2TF TFAP2	Homo sapiens (Human)	437	bone morphogenesis [GO:0060349]; cellular response to iron ion [GO:0071281]; embryonic cranial skeleton morphogenesis [GO:0048701]; embryonic forelimb morphogenesis [GO:0035115]; eyelid development in camera-type eye [GO:0061029]; inner ear morphogenesis [GO:0042472]; kidney development [GO:0001822]; negative regulation of apoptotic process [GO:0043066]; negative regulation of cell population pro…
TFAP2A	P34056	AP2A_MOUSE	reviewed	Transcription factor AP-2-alpha (AP2-alpha) (AP-2 transcription factor) (Activating enhancer-binding protein 2-alpha) (Activator protein 2) (AP-2)	Tfap2a Ap2tf Tcfap2a	Mus musculus (Mouse)	437	anterior neuropore closure [GO:0021506]; basement membrane organization [GO:0071711]; bone morphogenesis [GO:0060349]; cellular response to iron ion [GO:0071281]; cornea development in camera-type eye [GO:0061303]; embryonic body morphogenesis [GO:0010172]; embryonic camera-type eye morphogenesis [GO:0048596]; embryonic cranial skeleton morphogenesis [GO:0048701]; embryonic forelimb morphogenesis…
TFAP2A	P58197	AP2A_RAT	reviewed	Transcription factor AP-2-alpha (AP2-alpha) (AP-2 transcription factor) (Activating enhancer-binding protein 2-alpha) (Activator protein 2) (AP-2)	Tfap2a Tcfap2a	Rattus norvegicus (Rat)	437	Schwann cell development [GO:0014044]; bone morphogenesis [GO:0060349]; cellular response to iron ion [GO:0071281]; embryonic cranial skeleton morphogenesis [GO:0048701]; embryonic forelimb morphogenesis [GO:0035115]; eyelid development in camera-type eye [GO:0061029]; inner ear morphogenesis [GO:0042472]; kidney development [GO:0001822]; negative regulation of apoptotic process [GO:0043066]; neg…
TFAP2A	Q9N0N3	AP2A_SHEEP	reviewed	Transcription factor AP-2-alpha (AP2-alpha) (AP-2 transcription factor) (Activating enhancer-binding protein 2-alpha) (Activator protein 2) (AP-2)	TFAP2A	Ovis aries (Sheep)	491	bone morphogenesis [GO:0060349]; cellular response to iron ion [GO:0071281]; embryonic cranial skeleton morphogenesis [GO:0048701]; embryonic forelimb morphogenesis [GO:0035115]; eyelid development in camera-type eye [GO:0061029]; inner ear morphogenesis [GO:0042472]; kidney development [GO:0001822]; negative regulation of apoptotic process [GO:0043066]; negative regulation of reactive oxygen spe…
TFAP2B	Q61313	AP2B_MOUSE	reviewed	Transcription factor AP-2-beta (AP2-beta) (Activating enhancer-binding protein 2-beta)	Tfap2b Tcfap2b	Mus musculus (Mouse)	459	aorta morphogenesis [GO:0035909]; calcium ion homeostasis [GO:0055074]; cellular ammonia homeostasis [GO:0097275]; cellular creatinine homeostasis [GO:0097276]; cellular urea homeostasis [GO:0097277]; collecting duct development [GO:0072044]; distal tubule development [GO:0072017]; ductus arteriosus closure [GO:0097070]; fat cell differentiation [GO:0045444]; forelimb morphogenesis [GO:0035136]; …
TFAP2B	Q76HI7	AP2B_CANLF	reviewed	Transcription factor AP-2-beta (AP2-beta) (Activating enhancer-binding protein 2-beta)	TFAP2B	Canis lupus familiaris (Dog) (Canis familiaris)	460	aorta morphogenesis [GO:0035909]; calcium ion homeostasis [GO:0055074]; cellular ammonia homeostasis [GO:0097275]; cellular creatinine homeostasis [GO:0097276]; cellular urea homeostasis [GO:0097277]; collecting duct development [GO:0072044]; distal tubule development [GO:0072017]; ductus arteriosus closure [GO:0097070]; fat cell differentiation [GO:0045444]; forelimb morphogenesis [GO:0035136]; …
TFAP2B	Q92481	AP2B_HUMAN	reviewed	Transcription factor AP-2-beta (AP2-beta) (Activating enhancer-binding protein 2-beta)	TFAP2B	Homo sapiens (Human)	460	aorta morphogenesis [GO:0035909]; calcium ion homeostasis [GO:0055074]; cellular ammonia homeostasis [GO:0097275]; cellular creatinine homeostasis [GO:0097276]; cellular urea homeostasis [GO:0097277]; collecting duct development [GO:0072044]; distal tubule development [GO:0072017]; ductus arteriosus closure [GO:0097070]; fat cell differentiation [GO:0045444]; forelimb morphogenesis [GO:0035136]; …
SP3	L8GD75	SUB3_PSED2	reviewed	Subtilisin-like protease 3 (EC 3.4.21.-) (Destructin-3) (Serine protease 3) (PdSP3)	SP3 GMDG_04447	Pseudogymnoascus destructans (strain ATCC MYA-4855 / 20631-21) (Bat white-nose syndrome fungus) (Geomyces destructans)	404	unknown
SP3	O70494	SP3_MOUSE	reviewed	Transcription factor Sp3	Sp3	Mus musculus (Mouse)	783	B cell differentiation [GO:0030183]; T cell differentiation [GO:0030217]; definitive hemopoiesis [GO:0060216]; embryonic camera-type eye morphogenesis [GO:0048596]; embryonic placenta development [GO:0001892]; embryonic process involved in female pregnancy [GO:0060136]; embryonic skeletal system development [GO:0048706]; enucleate erythrocyte differentiation [GO:0043353]; erythrocyte differentiat…
SP3	Q02447	SP3_HUMAN	reviewed	Transcription factor Sp3 (SPR-2)	SP3	Homo sapiens (Human)	781	B cell differentiation [GO:0030183]; T cell differentiation [GO:0030217]; definitive hemopoiesis [GO:0060216]; embryonic camera-type eye morphogenesis [GO:0048596]; embryonic placenta development [GO:0001892]; embryonic process involved in female pregnancy [GO:0060136]; embryonic skeletal system development [GO:0048706]; enucleate erythrocyte differentiation [GO:0043353]; granulocyte differentiat…
SP3	Q90WR8	SP3_CHICK	reviewed	Transcription factor Sp3	SP3	Gallus gallus (Chicken)	771	B cell differentiation [GO:0030183]; T cell differentiation [GO:0030217]; definitive hemopoiesis [GO:0060216]; embryonic camera-type eye morphogenesis [GO:0048596]; embryonic skeletal system development [GO:0048706]; enucleate erythrocyte differentiation [GO:0043353]; granulocyte differentiation [GO:0030851]; liver development [GO:0001889]; lung development [GO:0030324]; megakaryocyte differentia…
TFAP2C	Q61312	AP2C_MOUSE	reviewed	Transcription factor AP-2 gamma (AP2-gamma) (AP-2.2) (Activating enhancer-binding protein 2 gamma)	Tfap2c Tcfap2c	Mus musculus (Mouse)	449	cell differentiation [GO:0030154]; cerebral cortex development [GO:0021987]; dichotomous subdivision of terminal units involved in mammary gland duct morphogenesis [GO:0060598]; epithelial cell proliferation involved in mammary gland duct elongation [GO:0060750]; forebrain neuron fate commitment [GO:0021877]; germ-line stem cell population maintenance [GO:0030718]; hair follicle development [GO:0…
TFAP2C	Q92754	AP2C_HUMAN	reviewed	Transcription factor AP-2 gamma (AP2-gamma) (Activating enhancer-binding protein 2 gamma) (Transcription factor ERF-1)	TFAP2C	Homo sapiens (Human)	450	cell-cell signaling [GO:0007267]; male gonad development [GO:0008584]; negative regulation of transcription by RNA polymerase II [GO:0000122]; positive regulation of transcription by RNA polymerase II [GO:0045944]; regulation of gene expression, epigenetic [GO:0040029]; regulation of transcription by RNA polymerase II [GO:0006357]
KLF16	P58334	KLF16_MOUSE	reviewed	Krueppel-like factor 16 (Basic transcription element-binding protein 4) (BTE-binding protein 4) (Dopamine receptor-regulating factor) (Transcription factor BTEB4)	Klf16 Bteb4 Drrf	Mus musculus (Mouse)	251	dopamine receptor signaling pathway [GO:0007212]; negative regulation of transcription by RNA polymerase II [GO:0000122]; regulation of transcription by RNA polymerase II [GO:0006357]
KLF16	Q9BXK1	KLF16_HUMAN	reviewed	Krueppel-like factor 16 (Basic transcription element-binding protein 4) (BTE-binding protein 4) (Novel Sp1-like zinc finger transcription factor 2) (Transcription factor BTEB4) (Transcription factor NSLP2)	KLF16 BTEB4 NSLP2	Homo sapiens (Human)	252	dopamine receptor signaling pathway [GO:0007212]; regulation of transcription by RNA polymerase II [GO:0006357]
MZF1	P28698	MZF1_HUMAN	reviewed	Myeloid zinc finger 1 (MZF-1) (Zinc finger and SCAN domain-containing protein 6) (Zinc finger protein 42)	MZF1 MZF ZNF42 ZSCAN6	Homo sapiens (Human)	734	negative regulation of transcription by RNA polymerase II [GO:0000122]; positive regulation of transcription by RNA polymerase II [GO:0045944]; regulation of transcription, DNA-templated [GO:0006355]
KLF5	Q13887	KLF5_HUMAN	reviewed	Krueppel-like factor 5 (Basic transcription element-binding protein 2) (BTE-binding protein 2) (Colon krueppel-like factor) (GC-box-binding protein 2) (Intestinal-enriched krueppel-like factor) (Transcription factor BTEB2)	KLF5 BTEB2 CKLF IKLF	Homo sapiens (Human)	457	angiogenesis [GO:0001525]; cell-cell signaling via exosome [GO:0099156]; cellular response to leukemia inhibitory factor [GO:1990830]; cellular response to organic cyclic compound [GO:0071407]; cellular response to peptide [GO:1901653]; intestinal epithelial cell development [GO:0060576]; microvillus assembly [GO:0030033]; myotube differentiation involved in skeletal muscle regeneration [GO:00149…
KLF5	Q9Z0Z7	KLF5_MOUSE	reviewed	Krueppel-like factor 5 (Basic transcription element-binding protein 2) (BTE-binding protein 2) (Intestinal-enriched krueppel-like factor) (Transcription factor BTEB2)	Klf5 Bteb2 Iklf	Mus musculus (Mouse)	446	angiogenesis [GO:0001525]; cell-cell signaling via exosome [GO:0099156]; cellular response to leukemia inhibitory factor [GO:1990830]; cellular response to organic cyclic compound [GO:0071407]; cellular response to peptide [GO:1901653]; intestinal epithelial cell development [GO:0060576]; microvillus assembly [GO:0030033]; myotube differentiation involved in skeletal muscle regeneration [GO:00149…
Klf1	P46099	KLF1_MOUSE	reviewed	Krueppel-like factor 1 (Erythroid krueppel-like transcription factor) (EKLF)	Klf1 Elkf	Mus musculus (Mouse)	358	chromatin remodeling [GO:0006338]; embryonic hemopoiesis [GO:0035162]; erythrocyte development [GO:0048821]; erythrocyte differentiation [GO:0030218]; erythrocyte maturation [GO:0043249]; in utero embryonic development [GO:0001701]; liver development [GO:0001889]; positive regulation of transcription by RNA polymerase II [GO:0045944]; positive regulation of transcription, DNA-templated [GO:004589…
Klf1	Q13351	KLF1_HUMAN	reviewed	Krueppel-like factor 1 (Erythroid krueppel-like transcription factor) (EKLF)	KLF1 EKLF	Homo sapiens (Human)	362	cellular response to peptide [GO:1901653]; erythrocyte differentiation [GO:0030218]; maternal process involved in female pregnancy [GO:0060135]; positive regulation of transcription by RNA polymerase II [GO:0045944]; positive regulation of transcription, DNA-templated [GO:0045893]; regulation of transcription by RNA polymerase II [GO:0006357]; regulation of transcription, DNA-templated [GO:000635…
Klf1	Q9US36	KLF1_SCHPO	reviewed	Zinc finger protein klf1 (Krueppel-like zinc finger transcription factor 1)	klf1 SPAC1039.05c	Schizosaccharomyces pombe (strain 972 / ATCC 24843) (Fission yeast)	781	negative regulation of transcription by RNA polymerase II [GO:0000122]; positive regulation of transcription by RNA polymerase II [GO:0045944]; regulation of fungal-type cell wall organization [GO:0060237]; transcription, DNA-templated [GO:0006351]
ASCL1	P19359	ASCL1_RAT	reviewed	Achaete-scute homolog 1	Ascl1 Ash1 Mash-1	Rattus norvegicus (Rat)	233	Notch signaling pathway [GO:0007219]; adrenal chromaffin cell differentiation [GO:0061104]; carotid body glomus cell differentiation [GO:0061103]; cell maturation [GO:0048469]; cellular response to magnetism [GO:0071259]; central nervous system neuron development [GO:0021954]; cerebral cortex GABAergic interneuron differentiation [GO:0021892]; cerebral cortex development [GO:0021987]; commitment …
ASCL1	P50553	ASCL1_HUMAN	reviewed	Achaete-scute homolog 1 (ASH-1) (hASH1) (Class A basic helix-loop-helix protein 46) (bHLHa46)	ASCL1 ASH1 BHLHA46 HASH1	Homo sapiens (Human)	236	Notch signaling pathway [GO:0007219]; adrenal chromaffin cell differentiation [GO:0061104]; carotid body glomus cell differentiation [GO:0061103]; cell maturation [GO:0048469]; cellular response to magnetism [GO:0071259]; central nervous system neuron development [GO:0021954]; cerebral cortex GABAergic interneuron differentiation [GO:0021892]; cerebral cortex development [GO:0021987]; commitment …
ASCL1	Q02067	ASCL1_MOUSE	reviewed	Achaete-scute homolog 1 (ASH-1) (mASH-1) (mASH1)	Ascl1 Ash1 Mash-1 Mash1	Mus musculus (Mouse)	231	Notch signaling pathway [GO:0007219]; adrenal chromaffin cell differentiation [GO:0061104]; carotid body glomus cell differentiation [GO:0061103]; cell differentiation [GO:0030154]; cell maturation [GO:0048469]; cellular response to magnetism [GO:0071259]; central nervous system neuron development [GO:0021954]; cerebral cortex GABAergic interneuron differentiation [GO:0021892]; cerebral cortex de…
ASCL1	Q06234	ASCL1_XENLA	reviewed	Achaete-scute homolog 1 (XASH1)	ascl1 ash1	Xenopus laevis (African clawed frog)	199	nervous system development [GO:0007399]; neuron development [GO:0048666]; neuron differentiation [GO:0030182]; neuron fate commitment [GO:0048663]; neuron fate specification [GO:0048665]; positive regulation of neuron differentiation [GO:0045666]; regulation of transcription by RNA polymerase II [GO:0006357]; ventral spinal cord interneuron fate commitment [GO:0060579]
ASCL1	Q06234	ASCL1_XENLA	reviewed	Achaete-scute homolog 1 (XASH1)	ascl1 ash1	Xenopus laevis (African clawed frog)	199	unknown
ZNF740	Q6NZQ6	ZN740_MOUSE	reviewed	Zinc finger protein 740	Znf740 Zfp740	Mus musculus (Mouse)	180	positive regulation of transcription by RNA polymerase II [GO:0045944]
ZNF740	Q8NDX6	ZN740_HUMAN	reviewed	Zinc finger protein 740 (OriLyt TD-element-binding protein 7)	ZNF740 TB7	Homo sapiens (Human)	193	positive regulation of transcription by RNA polymerase II [GO:0045944]
SP1	L8G6I7	SUB1_PSED2	reviewed	Subtilisin-like protease 1 (EC 3.4.21.-) (Destructin-2) (Serine protease 1) (PdSP1)	SP1 GMDG_08491	Pseudogymnoascus destructans (strain ATCC MYA-4855 / 20631-21) (Bat white-nose syndrome fungus) (Geomyces destructans)	400	unknown
SP1	O89090	SP1_MOUSE	reviewed	Transcription factor Sp1 (Specificity protein 1)	Sp1	Mus musculus (Mouse)	784	cellular response to insulin stimulus [GO:0032869]; definitive hemopoiesis [GO:0060216]; embryonic camera-type eye morphogenesis [GO:0048596]; embryonic placenta development [GO:0001892]; embryonic process involved in female pregnancy [GO:0060136]; embryonic skeletal system development [GO:0048706]; enucleate erythrocyte differentiation [GO:0043353]; in utero embryonic development [GO:0001701]; l…
SP1	P08047	SP1_HUMAN	reviewed	Transcription factor Sp1	SP1 TSFP1	Homo sapiens (Human)	785	cellular response to insulin stimulus [GO:0032869]; positive regulation by host of viral transcription [GO:0043923]; positive regulation of angiogenesis [GO:0045766]; positive regulation of blood vessel endothelial cell migration [GO:0043536]; positive regulation of gene expression [GO:0010628]; positive regulation of hydrogen sulfide biosynthetic process [GO:1904828]; positive regulation of tran…
SP1	P09179	SSP1_BOMMO	reviewed	Sex-specific storage-protein 1 (SP 1) (Methionine-rich storage protein)	SP1	Bombyx mori (Silk moth)	747	unknown
SP1	Q01714	SP1_RAT	reviewed	Transcription factor Sp1	Sp1	Rattus norvegicus (Rat)	786	cellular response to insulin stimulus [GO:0032869]; positive regulation by host of viral transcription [GO:0043923]; positive regulation of angiogenesis [GO:0045766]; positive regulation of blood vessel endothelial cell migration [GO:0043536]; positive regulation of hydrogen sulfide biosynthetic process [GO:1904828]; positive regulation of transcription by RNA polymerase II [GO:0045944]; positive…
SP1	Q76LW6	DAND5_MOUSE	reviewed	DAN domain family member 5 (Cerberus-like protein 2) (Cerl-2)	Dand5 Cerl2 Sp1	Mus musculus (Mouse)	185	atrial septum development [GO:0003283]; determination of heart left/right asymmetry [GO:0061371]; determination of left/right asymmetry in lateral mesoderm [GO:0003140]; determination of left/right symmetry [GO:0007368]; negative regulation of BMP signaling pathway [GO:0030514]; negative regulation of nodal signaling pathway [GO:1900108]; negative regulation of nodal signaling pathway involved in…
SP1	Q8L7N4	SP1_ARATH	reviewed	E3 ubiquitin-protein ligase SP1 (EC 2.3.2.27) (DIAP1-like protein 1) (Protein SUPPRESSOR OF PPI1 LOCUS 1) (RING-type E3 ubiquitin transferase SP1)	SP1 DIAL1 At1g63900/At1g63890 T12P18.8/T12P18.9	Arabidopsis thaliana (Mouse-ear cress)	343	organelle organization [GO:0006996]; regulation of protein import into chloroplast stroma [GO:1904215]
SP1	Q8N907	DAND5_HUMAN	reviewed	DAN domain family member 5 (Cerberus-like protein 2) (Cerl-2) (Cysteine knot superfamily 1, BMP antagonist 3) (Gremlin-3)	DAND5 CER2 CKTSF1B3 GREM3 SP1	Homo sapiens (Human)	189	atrial septum development [GO:0003283]; determination of heart left/right asymmetry [GO:0061371]; determination of left/right asymmetry in lateral mesoderm [GO:0003140]; negative regulation of BMP signaling pathway [GO:0030514]; negative regulation of nodal signaling pathway [GO:1900108]; negative regulation of nodal signaling pathway involved in determination of lateral mesoderm left/right asymm…
THAP1	B5XCB8	THAP1_SALSA	reviewed	THAP domain-containing protein 1	thap1	Salmo salar (Atlantic salmon)	233	cell cycle [GO:0007049]
THAP1	Q1JPT7	THAP1_DANRE	reviewed	THAP domain-containing protein 1	thap1 zgc:136597	Danio rerio (Zebrafish) (Brachydanio rerio)	225	cell cycle [GO:0007049]
THAP1	Q3T0G1	THAP1_BOVIN	reviewed	THAP domain-containing protein 1	THAP1	Bos taurus (Bovine)	213	cell cycle [GO:0007049]; endothelial cell proliferation [GO:0001935]; negative regulation of transcription by RNA polymerase II [GO:0000122]; regulation of mitotic cell cycle [GO:0007346]; regulation of transcription, DNA-templated [GO:0006355]; transcription, DNA-templated [GO:0006351]
THAP1	Q4R3Q6	THAP1_MACFA	reviewed	THAP domain-containing protein 1	THAP1 QtsA-15008	Macaca fascicularis (Crab-eating macaque) (Cynomolgus monkey)	212	cell cycle [GO:0007049]; endothelial cell proliferation [GO:0001935]; regulation of mitotic cell cycle [GO:0007346]; regulation of transcription, DNA-templated [GO:0006355]; transcription, DNA-templated [GO:0006351]
THAP1	Q5RCE4	THAP1_PONAB	reviewed	THAP domain-containing protein 1	THAP1	Pongo abelii (Sumatran orangutan) (Pongo pygmaeus abelii)	213	cell cycle [GO:0007049]; endothelial cell proliferation [GO:0001935]; regulation of mitotic cell cycle [GO:0007346]; regulation of transcription, DNA-templated [GO:0006355]; transcription, DNA-templated [GO:0006351]
THAP1	Q5U208	THAP1_RAT	reviewed	THAP domain-containing protein 1	Thap1	Rattus norvegicus (Rat)	210	cell cycle [GO:0007049]; endothelial cell proliferation [GO:0001935]; negative regulation of transcription by RNA polymerase II [GO:0000122]; regulation of mitotic cell cycle [GO:0007346]; transcription, DNA-templated [GO:0006351]
THAP1	Q6DIN8	THAP1_XENTR	reviewed	THAP domain-containing protein 1	thap1 TGas105m14.1	Xenopus tropicalis (Western clawed frog) (Silurana tropicalis)	225	cell cycle [GO:0007049]
THAP1	Q8CHW1	THAP1_MOUSE	reviewed	THAP domain-containing protein 1	Thap1	Mus musculus (Mouse)	210	cell cycle [GO:0007049]; endothelial cell proliferation [GO:0001935]; negative regulation of transcription by RNA polymerase II [GO:0000122]; regulation of mitotic cell cycle [GO:0007346]; regulation of transcription, DNA-templated [GO:0006355]; transcription, DNA-templated [GO:0006351]
THAP1	Q9NVV9	THAP1_HUMAN	reviewed	THAP domain-containing protein 1	THAP1	Homo sapiens (Human)	213	cell cycle [GO:0007049]; endothelial cell proliferation [GO:0001935]; negative regulation of transcription by RNA polymerase II [GO:0000122]; regulation of mitotic cell cycle [GO:0007346]; regulation of transcription, DNA-templated [GO:0006355]; transcription, DNA-templated [GO:0006351]
SP8	Q5XGT8	SP8_XENLA	reviewed	Transcription factor Sp8	sp8	Xenopus laevis (African clawed frog)	500	unknown
SP8	Q64HY5	SP8_CHICK	reviewed	Transcription factor Sp8	SP8	Gallus gallus (Chicken)	480	dorsal/ventral pattern formation [GO:0009953]; embryonic limb morphogenesis [GO:0030326]; proximal/distal pattern formation [GO:0009954]; regulation of transcription by RNA polymerase II [GO:0006357]
SP8	Q710D6	COX5B_VULVU	reviewed	Cytochrome c oxidase subunit 5B, mitochondrial (Cytochrome c oxidase polypeptide Vb) (Sperm protein 8) (fSP8)	COX5B SP8	Vulpes vulpes (Red fox)	128	unknown
SP8	Q8BMJ8	SP8_MOUSE	reviewed	Transcription factor Sp8	Sp8	Mus musculus (Mouse)	486	dorsal/ventral pattern formation [GO:0009953]; embryonic limb morphogenesis [GO:0030326]; proximal/distal pattern formation [GO:0009954]; regulation of transcription by RNA polymerase II [GO:0006357]
SP8	Q8IXZ3	SP8_HUMAN	reviewed	Transcription factor Sp8 (Specificity protein 8)	SP8	Homo sapiens (Human)	490	dorsal/ventral pattern formation [GO:0009953]; embryonic limb morphogenesis [GO:0030326]; proximal/distal pattern formation [GO:0009954]; regulation of transcription by RNA polymerase II [GO:0006357]
HIC2	Q90W33	HIC2_DANRE	reviewed	Hypermethylated in cancer 2 protein	hic2 hrg22	Danio rerio (Zebrafish) (Brachydanio rerio)	560	cellular response to DNA damage stimulus [GO:0006974]
HIC2	Q96JB3	HIC2_HUMAN	reviewed	Hypermethylated in cancer 2 protein (Hic-2) (HIC1-related gene on chromosome 22 protein) (Hic-3) (Zinc finger and BTB domain-containing protein 30)	HIC2 HRG22 KIAA1020 ZBTB30	Homo sapiens (Human)	615	negative regulation of transcription, DNA-templated [GO:0045892]
HIC2	Q9JLZ6	HIC2_MOUSE	reviewed	Hypermethylated in cancer 2 protein (Hic-2)	Hic2 Kiaa1020	Mus musculus (Mouse)	619	cellular response to DNA damage stimulus [GO:0006974]
ZNF354C	Q571J5	Z354C_MOUSE	reviewed	Zinc finger protein 354C (Kidney, ischemia, and developmentally-regulated protein 3)	Znf354c Kiaa4218 Kid3 Zfp354c	Mus musculus (Mouse)	560	regulation of transcription, DNA-templated [GO:0006355]
ZNF354C	Q86Y25	Z354C_HUMAN	reviewed	Zinc finger protein 354C (Kidney, ischemia, and developmentally-regulated protein 3) (hKID3)	ZNF354C KID3	Homo sapiens (Human)	554	regulation of transcription by RNA polymerase II [GO:0006357]
ZNF354C	Q9EPU7	Z354C_RAT	reviewed	Zinc finger protein 354C (Protein AJ18)	Znf354c Zfp354c	Rattus norvegicus (Rat)	560	regulation of transcription, DNA-templated [GO:0006355]
Zfx	O62836	ZFX_BOVIN	reviewed	Zinc finger X-chromosomal protein	ZFX	Bos taurus (Bovine)	800	fertilization [GO:0009566]; homeostasis of number of cells [GO:0048872]; multicellular organism growth [GO:0035264]; oocyte development [GO:0048599]; ovarian follicle development [GO:0001541]; parental behavior [GO:0060746]; post-embryonic development [GO:0009791]; regulation of transcription, DNA-templated [GO:0006355]; spermatogenesis [GO:0007283]
Zfx	P00218	FER_THEAC	reviewed	Zinc-containing ferredoxin	zfx Ta1448	Thermoplasma acidophilum (strain ATCC 25905 / DSM 1728 / JCM 9062 / NBRC 15155 / AMRC-C165)	143	unknown
Zfx	P00219	FER_SULAC	reviewed	Zinc-containing ferredoxin	zfx Saci_0456	Sulfolobus acidocaldarius (strain ATCC 33909 / DSM 639 / JCM 8929 / NBRC 15157 / NCIMB 11770)	103	unknown
Zfx	P17010	ZFX_HUMAN	reviewed	Zinc finger X-chromosomal protein	ZFX	Homo sapiens (Human)	805	unknown
Zfx	P17012	ZFX_MOUSE	reviewed	Zinc finger X-chromosomal protein	Zfx	Mus musculus (Mouse)	799	fertilization [GO:0009566]; germ cell development [GO:0007281]; homeostasis of number of cells [GO:0048872]; multicellular organism growth [GO:0035264]; oocyte development [GO:0048599]; ovarian follicle development [GO:0001541]; parental behavior [GO:0060746]; post-embryonic development [GO:0009791]; regulation of transcription, DNA-templated [GO:0006355]; spermatogenesis [GO:0007283]
Zfx	P49949	FER_ACIAM	reviewed	Zinc-containing ferredoxin (Seven-iron ferredoxin)	zfx	Acidianus ambivalens (Desulfurolobus ambivalens)	103	unknown
Zfx	P55907	FER1_SULTO	reviewed	Zinc-containing ferredoxin-1	zfx1 zfx STK_01630	Sulfurisphaera tokodaii (strain DSM 16993 / JCM 10545 / NBRC 100140 / 7) (Sulfolobus tokodaii)	104	unknown
Zfx	P80944	ZFX_PIG	reviewed	Zinc finger X-chromosomal protein (Fragment)	ZFX	Sus scrofa (Pig)	148	unknown
Zfx	P81541	FER_ACIIN	reviewed	Zinc-containing ferredoxin (Seven-iron ferredoxin) (Fragment)	zfx	Acidianus infernus	49	oxidation-reduction process [GO:0055114]
Zfx	P81542	FER_METPR	reviewed	Zinc-containing ferredoxin (Seven-iron ferredoxin) (Fragment)	zfx	Metallosphaera prunae	38	oxidation-reduction process [GO:0055114]
Zfx	P81543	FERA_SULME	reviewed	Zinc-containing ferredoxin A (FDA) (Seven-iron ferredoxin) (Fragment)	zfx	Sulfolobus metallicus	54	oxidation-reduction process [GO:0055114]
ZBTB7C	A1YPR0	ZBT7C_HUMAN	reviewed	Zinc finger and BTB domain-containing protein 7C (Affected by papillomavirus DNA integration in ME180 cells protein 1) (APM-1) (Zinc finger and BTB domain-containing protein 36) (Zinc finger protein 857C)	ZBTB7C APM1 ZBTB36 ZNF857C	Homo sapiens (Human)	619	negative regulation of cell population proliferation [GO:0008285]; positive regulation of fat cell differentiation [GO:0045600]; positive regulation of transcription by RNA polymerase II [GO:0045944]; regulation of RNA polymerase II regulatory region sequence-specific DNA binding [GO:1903025]
ZBTB7C	Q8VCZ7	ZBT7C_MOUSE	reviewed	Zinc finger and BTB domain-containing protein 7C (Zinc finger and BTB domain-containing protein 36)	Zbtb7c Zbtb36	Mus musculus (Mouse)	619	negative regulation of cell population proliferation [GO:0008285]; positive regulation of fat cell differentiation [GO:0045600]; positive regulation of transcription by RNA polymerase II [GO:0045944]; regulation of RNA polymerase II regulatory region sequence-specific DNA binding [GO:1903025]
ZBTB7A	O88939	ZBT7A_MOUSE	reviewed	Zinc finger and BTB domain-containing protein 7A (Leukemia/lymphoma-related factor) (POZ and Krueppel erythroid myeloid ontogenic factor) (POK erythroid myeloid ontogenic factor) (Pokemon)	Zbtb7a Lrf Zbtb7	Mus musculus (Mouse)	569	B cell differentiation [GO:0030183]; cartilage development [GO:0051216]; cellular response to DNA damage stimulus [GO:0006974]; chromatin organization [GO:0006325]; chromatin remodeling [GO:0006338]; double-strand break repair via classical nonhomologous end joining [GO:0097680]; erythrocyte maturation [GO:0043249]; fat cell differentiation [GO:0045444]; negative regulation of Notch signaling pat…
ZBTB7A	O93567	ZBT7A_CHICK	reviewed	Zinc finger and BTB domain-containing protein 7A (Leukemia/lymphoma-related factor) (cLRF)	ZBTB7A LRF ZBTB7	Gallus gallus (Chicken)	546	cellular response to DNA damage stimulus [GO:0006974]; chromatin remodeling [GO:0006338]; negative regulation of transcription, DNA-templated [GO:0045892]; regulation of transcription regulatory region DNA binding [GO:2000677]
ZBTB7A	O95365	ZBT7A_HUMAN	reviewed	Zinc finger and BTB domain-containing protein 7A (Factor binding IST protein 1) (FBI-1) (Factor that binds to inducer of short transcripts protein 1) (HIV-1 1st-binding protein 1) (Leukemia/lymphoma-related factor) (POZ and Krueppel erythroid myeloid ontogenic factor) (POK erythroid myeloid ontogenic factor) (Pokemon) (Pokemon 1) (TTF-I-interacting peptide 21) (TIP21) (Zinc finger protein 857A)	ZBTB7A FBI1 LRF ZBTB7 ZNF857A	Homo sapiens (Human)	584	B cell differentiation [GO:0030183]; cellular response to DNA damage stimulus [GO:0006974]; chromatin organization [GO:0006325]; chromatin remodeling [GO:0006338]; double-strand break repair via classical nonhomologous end joining [GO:0097680]; erythrocyte maturation [GO:0043249]; fat cell differentiation [GO:0045444]; negative regulation of Notch signaling pathway [GO:0045746]; negative regulati…
ZBTB7A	Q9QZ48	ZBT7A_RAT	reviewed	Zinc finger and BTB domain-containing protein 7A (Leukemia/lymphoma-related factor) (Osteoclast-derived zinc finger protein)	Zbtb7a Lrf Oczf Zbtb7	Rattus norvegicus (Rat)	569	B cell differentiation [GO:0030183]; chromatin remodeling [GO:0006338]; double-strand break repair via classical nonhomologous end joining [GO:0097680]; erythrocyte maturation [GO:0043249]; fat cell differentiation [GO:0045444]; negative regulation of Notch signaling pathway [GO:0045746]; negative regulation of androgen receptor signaling pathway [GO:0060766]; negative regulation of transcription…
CTCFL	A2APF3	CTCFL_MOUSE	reviewed	Transcriptional repressor CTCFL (Brother of the regulator of imprinted sites) (CCCTC-binding factor) (CTCF paralog) (CTCF-like protein)	Ctcfl Boris	Mus musculus (Mouse)	636	DNA methylation involved in gamete generation [GO:0043046]; histone methylation [GO:0016571]; positive regulation of gene expression [GO:0010628]; positive regulation of transcription by RNA polymerase II [GO:0045944]; positive regulation of transcription, DNA-templated [GO:0045893]; regulation of gene expression by genetic imprinting [GO:0006349]; regulation of histone H3-K4 methylation [GO:0051…
CTCFL	Q8NI51	CTCFL_HUMAN	reviewed	Transcriptional repressor CTCFL (Brother of the regulator of imprinted sites) (CCCTC-binding factor) (CTCF paralog) (CTCF-like protein) (Cancer/testis antigen 27) (CT27) (Zinc finger protein CTCF-T)	CTCFL BORIS	Homo sapiens (Human)	663	DNA methylation involved in gamete generation [GO:0043046]; cell cycle [GO:0007049]; histone methylation [GO:0016571]; positive regulation of gene expression [GO:0010628]; positive regulation of transcription by RNA polymerase II [GO:0045944]; positive regulation of transcription, DNA-templated [GO:0045893]; regulation of gene expression by genetic imprinting [GO:0006349]; regulation of histone H…
EGR4	Q00911	EGR4_RAT	reviewed	Early growth response protein 4 (EGR-4) (Early response protein NGFI-C) (Nerve growth factor-induced protein C) (NGFI-C)	Egr4 Egr-4 Ngfic	Rattus norvegicus (Rat)	478	cellular response to growth factor stimulus [GO:0071363]; positive regulation of transcription by RNA polymerase II [GO:0045944]; regulation of transcription by RNA polymerase II [GO:0006357]
EGR4	Q05215	EGR4_HUMAN	reviewed	Early growth response protein 4 (EGR-4) (AT133)	EGR4	Homo sapiens (Human)	589	cellular response to growth factor stimulus [GO:0071363]; positive regulation of cell population proliferation [GO:0008284]; positive regulation of transcription by RNA polymerase II [GO:0045944]; regulation of transcription by RNA polymerase II [GO:0006357]
EGR4	Q9GL32	EGR4_BOVIN	reviewed	Early growth response protein 4 (EGR-4)	EGR4	Bos taurus (Bovine)	482	cellular response to growth factor stimulus [GO:0071363]; positive regulation of transcription by RNA polymerase II [GO:0045944]; regulation of transcription by RNA polymerase II [GO:0006357]
EGR4	Q9WUF2	EGR4_MOUSE	reviewed	Early growth response protein 4 (EGR-4)	Egr4	Mus musculus (Mouse)	478	cellular response to growth factor stimulus [GO:0071363]; positive regulation of transcription by RNA polymerase II [GO:0045944]; regulation of transcription by RNA polymerase II [GO:0006357]
KLF9	O35739	KLF9_MOUSE	reviewed	Krueppel-like factor 9 (Basic transcription element-binding protein 1) (BTE-binding protein 1) (GC-box-binding protein 1) (Transcription factor BTEB1)	Klf9 Bteb Bteb-1 Bteb1	Mus musculus (Mouse)	244	cellular response to cortisol stimulus [GO:0071387]; cellular response to thyroid hormone stimulus [GO:0097067]; embryo implantation [GO:0007566]; negative regulation of keratinocyte proliferation [GO:0010839]; positive regulation of transcription by RNA polymerase II [GO:0045944]; progesterone receptor signaling pathway [GO:0050847]; regulation of transcription by RNA polymerase II [GO:0006357];…
KLF9	P79288	KLF9_PIG	reviewed	Krueppel-like factor 9 (Basic transcription element-binding protein 1) (BTE-binding protein 1) (GC-box-binding protein 1) (Transcription factor BTEB1)	KLF9 BTEB BTEB1	Sus scrofa (Pig)	244	cellular response to cortisol stimulus [GO:0071387]; cellular response to thyroid hormone stimulus [GO:0097067]; circadian rhythm [GO:0007623]; negative regulation of keratinocyte proliferation [GO:0010839]; regulation of transcription by RNA polymerase II [GO:0006357]
KLF9	Q01713	KLF9_RAT	reviewed	Krueppel-like factor 9 (Basic transcription element-binding protein 1) (BTE-binding protein 1) (GC-box-binding protein 1) (Transcription factor BTEB1)	Klf9 Bteb Bteb1	Rattus norvegicus (Rat)	244	cellular response to cortisol stimulus [GO:0071387]; cellular response to peptide [GO:1901653]; negative regulation of keratinocyte proliferation [GO:0010839]; regulation of transcription by RNA polymerase II [GO:0006357]; rhythmic process [GO:0048511]
KLF9	Q13886	KLF9_HUMAN	reviewed	Krueppel-like factor 9 (Basic transcription element-binding protein 1) (BTE-binding protein 1) (GC-box-binding protein 1) (Transcription factor BTEB1)	Klf9 Bteb Bteb1	Homo sapiens (Human)	244	cellular response to cortisol stimulus [GO:0071387]; cellular response to thyroid hormone stimulus [GO:0097067]; circadian rhythm [GO:0007623]; negative regulation of keratinocyte proliferation [GO:0010839]; regulation of transcription by RNA polymerase II [GO:0006357]
ZIC4	A0JC51	ZIC4_XENLA	reviewed	Zinc finger protein ZIC 4 (XlZic4) (Zinc finger protein of the cerebellum 4)	zic4	Xenopus laevis (African clawed frog)	530	nervous system development [GO:0007399]; neural crest formation [GO:0014029]
ZIC4	Q61467	ZIC4_MOUSE	reviewed	Zinc finger protein ZIC 4 (Zinc finger protein of the cerebellum 4)	Zic4	Mus musculus (Mouse)	341	central nervous system development [GO:0007417]
ZIC4	Q8N9L1	ZIC4_HUMAN	reviewed	Zinc finger protein ZIC 4 (Zinc finger protein of the cerebellum 4)	ZIC4	Homo sapiens (Human)	334	central nervous system development [GO:0007417]
NHLH1	Q02575	HEN1_HUMAN	reviewed	Helix-loop-helix protein 1 (HEN-1) (Class A basic helix-loop-helix protein 35) (bHLHa35) (Nescient helix loop helix 1) (NSCL-1)	NHLH1 BHLHA35 HEN1	Homo sapiens (Human)	133	cell differentiation [GO:0030154]; central nervous system development [GO:0007417]; positive regulation of transcription by RNA polymerase II [GO:0045944]; regulation of transcription by RNA polymerase II [GO:0006357]
NHLH1	Q02576	HEN1_MOUSE	reviewed	Helix-loop-helix protein 1 (HEN-1) (Nescient helix loop helix 1) (NSCL-1)	Nhlh1 Hen1	Mus musculus (Mouse)	133	cell differentiation [GO:0030154]; multicellular organism development [GO:0007275]; positive regulation of transcription by RNA polymerase II [GO:0045944]; regulation of transcription by RNA polymerase II [GO:0006357]
PLAG1	Q58NQ5	PLAG1_CHICK	reviewed	Zinc finger protein PLAG1 (Pleiomorphic adenoma gene 1 protein)	PLAG1	Gallus gallus (Chicken)	501	regulation of transcription, DNA-templated [GO:0006355]; transcription, DNA-templated [GO:0006351]
PLAG1	Q5U2T6	PLAG1_RAT	reviewed	Zinc finger protein PLAG1 (Pleiomorphic adenoma gene 1 protein)	Plag1	Rattus norvegicus (Rat)	499	gland morphogenesis [GO:0022612]; multicellular organism growth [GO:0035264]; negative regulation of gene expression [GO:0010629]; positive regulation of glial cell proliferation [GO:0060252]; prostate gland growth [GO:0060736]; regulation of transcription, DNA-templated [GO:0006355]
PLAG1	Q6DJT9	PLAG1_HUMAN	reviewed	Zinc finger protein PLAG1 (Pleiomorphic adenoma gene 1 protein)	PLAG1	Homo sapiens (Human)	500	gland morphogenesis [GO:0022612]; multicellular organism growth [GO:0035264]; negative regulation of gene expression [GO:0010629]; positive regulation of glial cell proliferation [GO:0060252]; positive regulation of transcription by RNA polymerase II [GO:0045944]; prostate gland growth [GO:0060736]; regulation of transcription, DNA-templated [GO:0006355]
PLAG1	Q9QYE0	PLAG1_MOUSE	reviewed	Zinc finger protein PLAG1 (Pleiomorphic adenoma gene 1 protein)	Plag1	Mus musculus (Mouse)	499	gland morphogenesis [GO:0022612]; multicellular organism growth [GO:0035264]; negative regulation of gene expression [GO:0010629]; organ growth [GO:0035265]; positive regulation of gene expression [GO:0010628]; positive regulation of glial cell proliferation [GO:0060252]; positive regulation of transcription by RNA polymerase II [GO:0045944]; prostate gland growth [GO:0060736]; regulation of tran…
MYC	A1YG22	MYC_PANPA	reviewed	Myc proto-oncogene protein (Proto-oncogene c-Myc) (Transcription factor p64)	MYC	Pan paniscus (Pygmy chimpanzee) (Bonobo)	439	MAPK cascade [GO:0000165]; cellular iron ion homeostasis [GO:0006879]; cellular response to DNA damage stimulus [GO:0006974]; chromatin remodeling [GO:0006338]; chromosome organization [GO:0051276]; negative regulation of apoptotic process [GO:0043066]; negative regulation of cell division [GO:0051782]; negative regulation of monocyte differentiation [GO:0045656]; negative regulation of stress-ac…
MYC	A2T7L5	MYC_PONPY	reviewed	Myc proto-oncogene protein (Proto-oncogene c-Myc) (Transcription factor p64)	MYC	Pongo pygmaeus (Bornean orangutan)	439	MAPK cascade [GO:0000165]; cellular iron ion homeostasis [GO:0006879]; cellular response to DNA damage stimulus [GO:0006974]; chromatin remodeling [GO:0006338]; chromosome organization [GO:0051276]; negative regulation of apoptotic process [GO:0043066]; negative regulation of cell division [GO:0051782]; negative regulation of monocyte differentiation [GO:0045656]; negative regulation of stress-ac…
MYC	B8XIA5	MYC_MACMU	reviewed	Myc proto-oncogene protein (Proto-oncogene c-Myc) (Transcription factor p64)	MYC	Macaca mulatta (Rhesus macaque)	439	MAPK cascade [GO:0000165]; cellular iron ion homeostasis [GO:0006879]; cellular response to DNA damage stimulus [GO:0006974]; chromatin remodeling [GO:0006338]; chromosome organization [GO:0051276]; negative regulation of apoptotic process [GO:0043066]; negative regulation of cell division [GO:0051782]; negative regulation of monocyte differentiation [GO:0045656]; negative regulation of stress-ac…
MYC	P01106	MYC_HUMAN	reviewed	Myc proto-oncogene protein (Class E basic helix-loop-helix protein 39) (bHLHe39) (Proto-oncogene c-Myc) (Transcription factor p64)	MYC BHLHE39	Homo sapiens (Human)	439	ERK1 and ERK2 cascade [GO:0070371]; G1/S transition of mitotic cell cycle [GO:0000082]; MAPK cascade [GO:0000165]; Notch signaling pathway [GO:0007219]; beta-catenin-TCF complex assembly [GO:1904837]; branching involved in ureteric bud morphogenesis [GO:0001658]; cell cycle arrest [GO:0007050]; cellular iron ion homeostasis [GO:0006879]; cellular response to DNA damage stimulus [GO:0006974]; cell…
MYC	P01108	MYC_MOUSE	reviewed	Myc proto-oncogene protein (Proto-oncogene c-Myc) (Transcription factor p64)	Myc	Mus musculus (Mouse)	439	B cell apoptotic process [GO:0001783]; DNA-templated transcription, initiation [GO:0006352]; ERK1 and ERK2 cascade [GO:0070371]; MAPK cascade [GO:0000165]; Wnt signaling pathway [GO:0016055]; activation of cysteine-type endopeptidase activity involved in apoptotic process [GO:0006919]; amino acid transport [GO:0006865]; branching involved in ureteric bud morphogenesis [GO:0001658]; canonical Wnt …
MYC	P01109	MYC_CHICK	reviewed	Myc proto-oncogene protein (c-Myc)	MYC	Gallus gallus (Chicken)	416	epidermis morphogenesis [GO:0048730]; negative regulation of transcription by RNA polymerase II [GO:0000122]; positive regulation of cell population proliferation [GO:0008284]; positive regulation of transcription by RNA polymerase II [GO:0045944]
MYC	P01110	MYC_AVIMC	reviewed	Viral myc transforming protein (v-Myc)	MYC	Avian myelocytomatosis virus MC29	416	unknown
MYC	P06171	MYC1_XENLA	reviewed	Transcriptional regulator Myc-A (c-Myc I)	myc-a myc myc1	Xenopus laevis (African clawed frog)	419	unknown
MYC	P06295	MYC_AVIMD	reviewed	Viral myc transforming protein (v-Myc)	MYC	Avian myelocytomatosis virus HBI	416	unknown
MYC	P06646	MYC_ONCMY	reviewed	Transcriptional regulator Myc (c-Myc) (Fragment)	myc	Oncorhynchus mykiss (Rainbow trout) (Salmo gairdneri)	414	unknown
MYC	P09416	MYC_RAT	reviewed	Myc proto-oncogene protein (Proto-oncogene c-Myc) (Transcription factor p64)	Myc	Rattus norvegicus (Rat)	439	DNA-templated transcription, initiation [GO:0006352]; G0 to G1 transition [GO:0045023]; MAPK cascade [GO:0000165]; amino acid transport [GO:0006865]; branching involved in ureteric bud morphogenesis [GO:0001658]; cell population proliferation [GO:0008283]; cellular iron ion homeostasis [GO:0006879]; cellular response to DNA damage stimulus [GO:0006974]; cellular response to angiotensin [GO:190438…
MYC	P0C0N8	MYC_AVIME	reviewed	Viral myc transforming protein (v-Myc)	MYC	Avian retrovirus MH2E21	412	unknown
MYC	P0C0N9	MYC_AVIMH	reviewed	Viral myc transforming protein (v-Myc)	MYC	Avian retrovirus MH2	412	unknown
MYC	P10395	MYC_AVIM2	reviewed	Viral myc transforming protein (v-Myc)	MYC	Avian myelocytomatosis virus CMII	416	unknown
MYC	P12523	MYC_AVIOK	reviewed	Viral myc transforming protein (v-Myc)	MYC	Avian retrovirus OK10	416	unknown
MYC	P21438	MYC_FLVTT	reviewed	Viral myc transforming protein (v-Myc)	MYC	Feline leukemia virus FTT	437	cellular iron ion homeostasis [GO:0006879]; cellular response to DNA damage stimulus [GO:0006974]; chromatin remodeling [GO:0006338]; chromosome organization [GO:0051276]; negative regulation of cell division [GO:0051782]; negative regulation of monocyte differentiation [GO:0045656]; positive regulation of DNA biosynthetic process [GO:2000573]; positive regulation of cysteine-type endopeptidase a…
MYC	P22555	MYC_MARMO	reviewed	Myc proto-oncogene protein (Proto-oncogene c-Myc) (Transcription factor p64)	MYC	Marmota monax (Woodchuck)	439	MAPK cascade [GO:0000165]; cellular iron ion homeostasis [GO:0006879]; cellular response to DNA damage stimulus [GO:0006974]; chromatin remodeling [GO:0006338]; chromosome organization [GO:0051276]; negative regulation of cell division [GO:0051782]; negative regulation of monocyte differentiation [GO:0045656]; positive regulation of DNA biosynthetic process [GO:2000573]; positive regulation of cy…
MYC	P23583	MYC_PANTR	reviewed	Myc proto-oncogene protein (Proto-oncogene c-Myc) (Transcription factor p64)	MYC	Pan troglodytes (Chimpanzee)	439	MAPK cascade [GO:0000165]; cellular iron ion homeostasis [GO:0006879]; cellular response to DNA damage stimulus [GO:0006974]; chromatin remodeling [GO:0006338]; chromosome organization [GO:0051276]; negative regulation of apoptotic process [GO:0043066]; negative regulation of cell division [GO:0051782]; negative regulation of monocyte differentiation [GO:0045656]; negative regulation of stress-ac…
MYC	P49032	MYC_CALJA	reviewed	Myc proto-oncogene protein (Proto-oncogene c-Myc) (Transcription factor p64)	MYC	Callithrix jacchus (White-tufted-ear marmoset)	438	MAPK cascade [GO:0000165]; cellular iron ion homeostasis [GO:0006879]; cellular response to DNA damage stimulus [GO:0006974]; chromatin remodeling [GO:0006338]; chromosome organization [GO:0051276]; negative regulation of apoptotic process [GO:0043066]; negative regulation of cell division [GO:0051782]; negative regulation of monocyte differentiation [GO:0045656]; negative regulation of stress-ac…
MYC	P49033	MYC_HYLLA	reviewed	Myc proto-oncogene protein (Proto-oncogene c-Myc) (Transcription factor p64)	MYC	Hylobates lar (Common gibbon) (White-handed gibbon)	439	MAPK cascade [GO:0000165]; cellular iron ion homeostasis [GO:0006879]; cellular response to DNA damage stimulus [GO:0006974]; chromatin remodeling [GO:0006338]; chromosome organization [GO:0051276]; negative regulation of apoptotic process [GO:0043066]; negative regulation of cell division [GO:0051782]; negative regulation of monocyte differentiation [GO:0045656]; negative regulation of stress-ac…
MYC	P49709	MYC_CARAU	reviewed	Transcriptional regulator Myc (c-Myc)	myc	Carassius auratus (Goldfish)	399	unknown
MYC	P52160	MYCA_DANRE	reviewed	Transcriptional regulator Myc-A (c-Myc-A) (zc-Myc)	myca cmyc myc	Danio rerio (Zebrafish) (Brachydanio rerio)	408	hematopoietic stem cell differentiation [GO:0060218]; negative regulation of transcription by RNA polymerase II [GO:0000122]; positive regulation of cell population proliferation [GO:0008284]; positive regulation of transcription by RNA polymerase II [GO:0045944]; regulation of vasculature development [GO:1901342]; vasculature development [GO:0001944]
MYC	P68271	MYC_FELCA	reviewed	Myc proto-oncogene protein (Proto-oncogene c-Myc) (Transcription factor p64)	MYC	Felis catus (Cat) (Felis silvestris catus)	439	MAPK cascade [GO:0000165]; cellular iron ion homeostasis [GO:0006879]; cellular response to DNA damage stimulus [GO:0006974]; chromatin remodeling [GO:0006338]; chromosome organization [GO:0051276]; negative regulation of apoptotic process [GO:0043066]; negative regulation of cell division [GO:0051782]; negative regulation of monocyte differentiation [GO:0045656]; negative regulation of stress-ac…
MYC	P68272	MYC_FLV	reviewed	Viral myc transforming protein (v-Myc)	MYC	Feline leukemia virus	439	unknown
MYC	Q17103	MYC_ASTRU	reviewed	Myc protein (c-myc) (Fragment)	MYC	Asterias rubens (Common European starfish) (Asterias vulgaris)	407	unknown
MYC	Q28350	MYC_CANLF	reviewed	Myc proto-oncogene protein (Proto-oncogene c-Myc) (Transcription factor p64)	MYC	Canis lupus familiaris (Dog) (Canis familiaris)	439	MAPK cascade [GO:0000165]; cellular iron ion homeostasis [GO:0006879]; cellular response to DNA damage stimulus [GO:0006974]; chromatin remodeling [GO:0006338]; chromosome organization [GO:0051276]; negative regulation of apoptotic process [GO:0043066]; negative regulation of cell division [GO:0051782]; negative regulation of monocyte differentiation [GO:0045656]; negative regulation of stress-ac…
MYC	Q28566	MYC_SHEEP	reviewed	Myc proto-oncogene protein (Proto-oncogene c-Myc) (Transcription factor p64)	MYC	Ovis aries (Sheep)	439	MAPK cascade [GO:0000165]; activation of cysteine-type endopeptidase activity involved in apoptotic process [GO:0006919]; cellular iron ion homeostasis [GO:0006879]; cellular response to DNA damage stimulus [GO:0006974]; chromatin remodeling [GO:0006338]; chromosome organization [GO:0051276]; intrinsic apoptotic signaling pathway [GO:0097193]; negative regulation of apoptotic process [GO:0043066]…
MYC	Q29031	MYC_PIG	reviewed	Myc proto-oncogene protein (Proto-oncogene c-Myc) (Transcription factor p64)	MYC	Sus scrofa (Pig)	439	MAPK cascade [GO:0000165]; activation of cysteine-type endopeptidase activity involved in apoptotic process [GO:0006919]; cellular iron ion homeostasis [GO:0006879]; cellular response to DNA damage stimulus [GO:0006974]; chromatin remodeling [GO:0006338]; chromosome organization [GO:0051276]; intrinsic apoptotic signaling pathway [GO:0097193]; negative regulation of apoptotic process [GO:0043066]…
MYC	Q2HJ27	MYC_BOVIN	reviewed	Myc proto-oncogene protein (Proto-oncogene c-Myc) (Transcription factor p64)	MYC	Bos taurus (Bovine)	439	MAPK cascade [GO:0000165]; activation of cysteine-type endopeptidase activity involved in apoptotic process [GO:0006919]; cellular iron ion homeostasis [GO:0006879]; cellular response to DNA damage stimulus [GO:0006974]; chromatin remodeling [GO:0006338]; chromosome organization [GO:0051276]; intrinsic apoptotic signaling pathway [GO:0097193]; negative regulation of apoptotic process [GO:0043066]…
MYC	Q9MZT6	MYC_SYLFL	reviewed	Myc proto-oncogene protein (Proto-oncogene c-Myc) (Transcription factor p64)	MYC	Sylvilagus floridanus (Cottontail rabbit)	438	MAPK cascade [GO:0000165]; cellular iron ion homeostasis [GO:0006879]; cellular response to DNA damage stimulus [GO:0006974]; chromatin remodeling [GO:0006338]; chromosome organization [GO:0051276]; negative regulation of cell division [GO:0051782]; negative regulation of monocyte differentiation [GO:0045656]; positive regulation of DNA biosynthetic process [GO:2000573]; positive regulation of cy…
MYC	Q9MZT7	MYC_TADBR	reviewed	Myc proto-oncogene protein (Proto-oncogene c-Myc) (Transcription factor p64)	MYC	Tadarida brasiliensis (Brazilian free-tailed bat)	439	MAPK cascade [GO:0000165]; cellular iron ion homeostasis [GO:0006879]; cellular response to DNA damage stimulus [GO:0006974]; chromatin remodeling [GO:0006338]; chromosome organization [GO:0051276]; negative regulation of cell division [GO:0051782]; negative regulation of monocyte differentiation [GO:0045656]; positive regulation of DNA biosynthetic process [GO:2000573]; positive regulation of cy…
MYC	Q9MZT8	MYC_PTEHP	reviewed	Myc proto-oncogene protein (Proto-oncogene c-Myc) (Transcription factor p64)	MYC	Pteropus hypomelanus (Island flying fox) (Variable flying fox)	440	MAPK cascade [GO:0000165]; cellular iron ion homeostasis [GO:0006879]; cellular response to DNA damage stimulus [GO:0006974]; chromatin remodeling [GO:0006338]; chromosome organization [GO:0051276]; negative regulation of cell division [GO:0051782]; negative regulation of monocyte differentiation [GO:0045656]; positive regulation of DNA biosynthetic process [GO:2000573]; positive regulation of cy…
MYC	Q9MZT9	MYC_TUPGL	reviewed	Myc proto-oncogene protein (Proto-oncogene c-Myc) (Transcription factor p64)	MYC	Tupaia glis (Tree shrew) (Sorex glis)	439	MAPK cascade [GO:0000165]; cellular iron ion homeostasis [GO:0006879]; cellular response to DNA damage stimulus [GO:0006974]; chromatin remodeling [GO:0006338]; chromosome organization [GO:0051276]; negative regulation of apoptotic process [GO:0043066]; negative regulation of cell division [GO:0051782]; negative regulation of monocyte differentiation [GO:0045656]; negative regulation of stress-ac…
MYC	Q9MZU0	MYC_GALVR	reviewed	Myc proto-oncogene protein (Proto-oncogene c-Myc) (Transcription factor p64)	MYC	Galeopterus variegatus (Malayan flying lemur) (Cynocephalus variegatus)	439	MAPK cascade [GO:0000165]; cellular iron ion homeostasis [GO:0006879]; cellular response to DNA damage stimulus [GO:0006974]; chromatin remodeling [GO:0006338]; chromosome organization [GO:0051276]; negative regulation of apoptotic process [GO:0043066]; negative regulation of cell division [GO:0051782]; negative regulation of monocyte differentiation [GO:0045656]; negative regulation of stress-ac…
MYC	Q9W4S7	MYC_DROME	reviewed	Myc protein (Diminutive protein) (dMyc1)	Myc dm CG10798	Drosophila melanogaster (Fruit fly)	717	DNA endoreduplication [GO:0042023]; cell competition in a multicellular organism [GO:0035212]; cell population proliferation [GO:0008283]; cellular response to insulin stimulus [GO:0032869]; cellular response to nutrient [GO:0031670]; embryo development ending in birth or egg hatching [GO:0009792]; embryonic pattern specification [GO:0009880]; insulin receptor signaling pathway [GO:0008286]; lipi…
HOXA10	P31260	HXA10_HUMAN	reviewed	Homeobox protein Hox-A10 (Homeobox protein Hox-1.8) (Homeobox protein Hox-1H) (PL)	HOXA10 HOX1H	Homo sapiens (Human)	410	anterior/posterior pattern specification [GO:0009952]; embryonic limb morphogenesis [GO:0030326]; male gonad development [GO:0008584]; multicellular organism development [GO:0007275]; positive regulation of transcription by RNA polymerase II [GO:0045944]; proximal/distal pattern formation [GO:0009954]; single fertilization [GO:0007338]; skeletal system development [GO:0001501]; spermatogenesis [G…
HOXA10	P31310	HXA10_MOUSE	reviewed	Homeobox protein Hox-A10 (Homeobox protein Hox-1.8)	Hoxa10 Hox-1.8 Hoxa-10	Mus musculus (Mouse)	416	anterior/posterior pattern specification [GO:0009952]; embryonic limb morphogenesis [GO:0030326]; male gonad development [GO:0008584]; multicellular organism development [GO:0007275]; positive regulation of transcription by RNA polymerase II [GO:0045944]; proximal/distal pattern formation [GO:0009954]; regulation of gene expression [GO:0010468]; single fertilization [GO:0007338]; skeletal system …
HOXA10	Q8AWY2	HXAAB_DANRE	reviewed	Homeobox protein Hox-A10b (Hox-A10)	hoxa10b hoxa10	Danio rerio (Zebrafish) (Brachydanio rerio)	330	multicellular organism development [GO:0007275]; regulation of transcription, DNA-templated [GO:0006355]
HOXA10	Q9IA27	HXA10_HETFR	reviewed	Homeobox protein Hox-A10	HOXA10	Heterodontus francisci (Horn shark) (Cestracion francisci)	271	multicellular organism development [GO:0007275]; regulation of transcription, DNA-templated [GO:0006355]
HOXA10	Q9PWD6	HXA10_MORSA	reviewed	Homeobox protein Hox-A10	hoxa10	Morone saxatilis (Striped bass) (Perca saxatilis)	289	multicellular organism development [GO:0007275]; regulation of transcription, DNA-templated [GO:0006355]
E2F4	Q16254	E2F4_HUMAN	reviewed	Transcription factor E2F4 (E2F-4)	E2F4	Homo sapiens (Human)	413	DNA damage response, signal transduction by p53 class mediator resulting in cell cycle arrest [GO:0006977]; animal organ morphogenesis [GO:0009887]; blood circulation [GO:0008015]; cell volume homeostasis [GO:0006884]; centriole assembly [GO:0098534]; epithelial cell development [GO:0002064]; motile cilium assembly [GO:0044458]; multi-ciliated epithelial cell differentiation [GO:1903251]; negativ…
E2F4	Q6DE14	E2F4_XENLA	reviewed	Transcription factor E2F4 (E2F-4)	e2f4	Xenopus laevis (African clawed frog)	375	centriole assembly [GO:0098534]; mitotic cell cycle [GO:0000278]; motile cilium assembly [GO:0044458]; multi-ciliated epithelial cell differentiation [GO:1903251]; positive regulation of transcription by RNA polymerase II [GO:0045944]
E2F4	Q8R0K9	E2F4_MOUSE	reviewed	Transcription factor E2F4 (E2F-4)	E2f4	Mus musculus (Mouse)	410	animal organ morphogenesis [GO:0009887]; blood circulation [GO:0008015]; cell volume homeostasis [GO:0006884]; centriole assembly [GO:0098534]; cilium assembly [GO:0060271]; epithelial cell development [GO:0002064]; motile cilium assembly [GO:0044458]; multi-ciliated epithelial cell differentiation [GO:1903251]; negative regulation of transcription by RNA polymerase II [GO:0000122]; positive regu…
E2F4	Q9FNY0	E2FA_ARATH	reviewed	Transcription factor E2FA (E2F transcription factor-3) (AtE2F3)	E2FA E2F3 E2F4 At2g36010 F11F19.8	Arabidopsis thaliana (Mouse-ear cress)	485	cell cycle [GO:0007049]; negative regulation of transcription by RNA polymerase II [GO:0000122]; positive regulation of meiotic cell cycle [GO:0051446]; positive regulation of transcription by RNA polymerase II [GO:0045944]; positive regulation of transcription, DNA-templated [GO:0045893]; regulation of cell cycle [GO:0051726]
Myod1	P10085	MYOD1_MOUSE	reviewed	Myoblast determination protein 1	Myod1 Myod	Mus musculus (Mouse)	318	cardiac muscle cell differentiation [GO:0055007]; cellular response to estradiol stimulus [GO:0071392]; cellular response to glucocorticoid stimulus [GO:0071385]; cellular response to oxygen levels [GO:0071453]; cellular response to starvation [GO:0009267]; cellular response to tumor necrosis factor [GO:0071356]; histone H3 acetylation [GO:0043966]; histone H4 acetylation [GO:0043967]; muscle org…
Myod1	P15172	MYOD1_HUMAN	reviewed	Myoblast determination protein 1 (Class C basic helix-loop-helix protein 1) (bHLHc1) (Myogenic factor 3) (Myf-3)	MYOD1 BHLHC1 MYF3 MYOD	Homo sapiens (Human)	320	cellular response to estradiol stimulus [GO:0071392]; cellular response to glucocorticoid stimulus [GO:0071385]; cellular response to oxygen levels [GO:0071453]; cellular response to starvation [GO:0009267]; cellular response to tumor necrosis factor [GO:0071356]; histone H3 acetylation [GO:0043966]; histone H4 acetylation [GO:0043967]; muscle cell fate commitment [GO:0042693]; muscle organ devel…
Myod1	P16075	MYOD1_CHICK	reviewed	Myoblast determination protein 1 homolog (MYOD1 homolog)	MYOD1 CMD1 MYOD	Gallus gallus (Chicken)	298	cellular response to estradiol stimulus [GO:0071392]; histone H3 acetylation [GO:0043966]; histone H4 acetylation [GO:0043967]; muscle cell fate commitment [GO:0042693]; muscle organ development [GO:0007517]; positive regulation of myoblast differentiation [GO:0045663]; positive regulation of myoblast fusion [GO:1901741]; positive regulation of skeletal muscle fiber development [GO:0048743]; posi…
Myod1	P21572	MYOD1_COTJA	reviewed	Myoblast determination protein 1 homolog (Myogenic factor 1)	MYOD1 MF1	Coturnix japonica (Japanese quail) (Coturnix coturnix japonica)	297	cellular response to estradiol stimulus [GO:0071392]; cellular response to glucocorticoid stimulus [GO:0071385]; cellular response to oxygen levels [GO:0071453]; cellular response to starvation [GO:0009267]; cellular response to tumor necrosis factor [GO:0071356]; histone H3 acetylation [GO:0043966]; histone H4 acetylation [GO:0043967]; myoblast fate determination [GO:0007518]; myoblast fusion [G…
Myod1	P29331	MYOD1_SHEEP	reviewed	Myoblast determination protein 1	MYOD1 MYOD	Ovis aries (Sheep)	319	cellular response to estradiol stimulus [GO:0071392]; histone H3 acetylation [GO:0043966]; histone H4 acetylation [GO:0043967]; muscle organ development [GO:0007517]; myoblast differentiation [GO:0045445]; myoblast fate determination [GO:0007518]; positive regulation of muscle cell differentiation [GO:0051149]; positive regulation of skeletal muscle tissue regeneration [GO:0043415]; positive regu…
Myod1	P49811	MYOD1_PIG	reviewed	Myoblast determination protein 1	MYOD1 MYOD	Sus scrofa (Pig)	319	cellular response to estradiol stimulus [GO:0071392]; histone H3 acetylation [GO:0043966]; histone H4 acetylation [GO:0043967]; muscle organ development [GO:0007517]; myoblast differentiation [GO:0045445]; myoblast fate determination [GO:0007518]; positive regulation of muscle cell differentiation [GO:0051149]; positive regulation of myoblast differentiation [GO:0045663]; positive regulation of m…
Myod1	Q02346	MYOD1_RAT	reviewed	Myoblast determination protein 1	Myod1 Myod	Rattus norvegicus (Rat)	318	cellular response to estradiol stimulus [GO:0071392]; histone H3 acetylation [GO:0043966]; histone H4 acetylation [GO:0043967]; myoblast differentiation [GO:0045445]; myoblast fate determination [GO:0007518]; positive regulation of muscle cell differentiation [GO:0051149]; positive regulation of myoblast differentiation [GO:0045663]; positive regulation of myoblast fusion [GO:1901741]; positive r…
Myod1	Q7YS82	MYOD1_BOVIN	reviewed	Myoblast determination protein 1	MYOD1 MYOD	Bos taurus (Bovine)	318	cellular response to estradiol stimulus [GO:0071392]; histone H3 acetylation [GO:0043966]; histone H4 acetylation [GO:0043967]; muscle organ development [GO:0007517]; myoblast differentiation [GO:0045445]; myoblast fate determination [GO:0007518]; positive regulation of muscle cell differentiation [GO:0051149]; positive regulation of myoblast differentiation [GO:0045663]; positive regulation of m…
Myod1	Q90477	MYOD1_DANRE	reviewed	Myoblast determination protein 1 homolog (Myogenic factor 1)	myod1 myod	Danio rerio (Zebrafish) (Brachydanio rerio)	275	cellular response to estradiol stimulus [GO:0071392]; extraocular skeletal muscle development [GO:0002074]; histone H3 acetylation [GO:0043966]; histone H4 acetylation [GO:0043967]; muscle organ development [GO:0007517]; pharyngeal muscle development [GO:0043282]; positive regulation of myoblast differentiation [GO:0045663]; positive regulation of myoblast fusion [GO:1901741]; positive regulation…
Myod1	Q91205	MYOD1_ONCMY	reviewed	Myoblast determination protein 1 homolog 1 (Myogenic factor 1-1)	myod1 myod	Oncorhynchus mykiss (Rainbow trout) (Salmo gairdneri)	276	cell differentiation [GO:0030154]; cellular response to estradiol stimulus [GO:0071392]; histone H3 acetylation [GO:0043966]; histone H4 acetylation [GO:0043967]; muscle organ development [GO:0007517]; positive regulation of snRNA transcription by RNA polymerase II [GO:1905382]; positive regulation of transcription by RNA polymerase II [GO:0045944]
E2F6	O54917	E2F6_MOUSE	reviewed	Transcription factor E2F6 (E2F-6) (E2F-binding site-modulating activity protein) (EMA)	E2f6	Mus musculus (Mouse)	272	negative regulation of transcription by RNA polymerase II [GO:0000122]; positive regulation of transcription by RNA polymerase II [GO:0045944]; regulation of cell cycle [GO:0051726]; regulation of transcription involved in G1/S transition of mitotic cell cycle [GO:0000083]
E2F6	O75461	E2F6_HUMAN	reviewed	Transcription factor E2F6 (E2F-6)	E2F6	Homo sapiens (Human)	281	negative regulation of G0 to G1 transition [GO:0070317]; negative regulation of transcription by RNA polymerase II [GO:0000122]; positive regulation of transcription by RNA polymerase II [GO:0045944]; regulation of cell cycle [GO:0051726]; regulation of transcription involved in G1/S transition of mitotic cell cycle [GO:0000083]
E2F6	Q08DY6	E2F6_BOVIN	reviewed	Transcription factor E2F6 (E2F-6)	E2F6	Bos taurus (Bovine)	285	negative regulation of transcription by RNA polymerase II [GO:0000122]; positive regulation of transcription by RNA polymerase II [GO:0045944]; regulation of cell cycle [GO:0051726]; regulation of transcription involved in G1/S transition of mitotic cell cycle [GO:0000083]
TBX5	P70326	TBX5_MOUSE	reviewed	T-box transcription factor TBX5 (T-box protein 5)	Tbx5	Mus musculus (Mouse)	518	animal organ development [GO:0048513]; atrial septum development [GO:0003283]; atrial septum morphogenesis [GO:0060413]; atrioventricular valve morphogenesis [GO:0003181]; bundle of His development [GO:0003166]; cardiac left ventricle formation [GO:0003218]; cardiac muscle cell differentiation [GO:0055007]; cell-cell signaling [GO:0007267]; cell fate specification [GO:0001708]; embryonic forelimb…
TBX5	Q3SA47	TBX5_XENTR	reviewed	T-box transcription factor TBX5 (T-box protein 5)	tbx5	Xenopus tropicalis (Western clawed frog) (Silurana tropicalis)	519	animal organ development [GO:0048513]; cardiac left ventricle formation [GO:0003218]; cell-cell signaling [GO:0007267]; cell fate specification [GO:0001708]; embryonic forelimb morphogenesis [GO:0035115]; embryonic limb morphogenesis [GO:0030326]; heart development [GO:0007507]; negative regulation of cardiac muscle cell proliferation [GO:0060044]; negative regulation of cell migration [GO:003033…
TBX5	Q5I2P1	TBX5_RAT	reviewed	T-box transcription factor TBX5 (T-box protein 5)	Tbx5	Rattus norvegicus (Rat)	517	animal organ development [GO:0048513]; cardiac left ventricle formation [GO:0003218]; cell-cell signaling [GO:0007267]; cell fate specification [GO:0001708]; embryonic forelimb morphogenesis [GO:0035115]; embryonic limb morphogenesis [GO:0030326]; heart development [GO:0007507]; negative regulation of cardiac muscle cell proliferation [GO:0060044]; negative regulation of cell migration [GO:003033…
TBX5	Q99593	TBX5_HUMAN	reviewed	T-box transcription factor TBX5 (T-box protein 5)	TBX5	Homo sapiens (Human)	518	atrial septum morphogenesis [GO:0060413]; atrioventricular valve morphogenesis [GO:0003181]; bundle of His development [GO:0003166]; cardiac left ventricle formation [GO:0003218]; cardiac muscle cell differentiation [GO:0055007]; cell-cell signaling [GO:0007267]; cell fate specification [GO:0001708]; cell migration involved in coronary vasculogenesis [GO:0060980]; embryonic forelimb morphogenesis…
TBX5	Q9IAK8	TBX5A_DANRE	reviewed	T-box transcription factor TBX5-A (zftbx5a) (T-box protein 5) (zTbx5)	tbx5a heartstrings hst tbx5 tbx5.1 si:ch211-245e21.2	Danio rerio (Zebrafish) (Brachydanio rerio)	492	animal organ morphogenesis [GO:0009887]; atrial ventricular junction remodeling [GO:0003294]; atrioventricular canal development [GO:0036302]; atrioventricular valve formation [GO:0003190]; cardiac left ventricle formation [GO:0003218]; cardiac muscle cell differentiation [GO:0055007]; cell fate specification [GO:0001708]; embryonic forelimb morphogenesis [GO:0035115]; embryonic heart tube develo…
TBX5	Q9PWE8	TBX5_CHICK	reviewed	T-box transcription factor TBX5 (T-box protein 5)	TBX5	Gallus gallus (Chicken)	521	animal organ development [GO:0048513]; atrial septum morphogenesis [GO:0060413]; atrioventricular valve morphogenesis [GO:0003181]; bundle of His development [GO:0003166]; cardiac left ventricle formation [GO:0003218]; cardiac muscle cell differentiation [GO:0055007]; cell-cell signaling [GO:0007267]; cell fate specification [GO:0001708]; embryonic forelimb morphogenesis [GO:0035115]; embryonic l…
TBX5	Q9W7C2	TBX5_XENLA	reviewed	T-box transcription factor TBX5 (T-box protein 5)	tbx5	Xenopus laevis (African clawed frog)	519	animal organ development [GO:0048513]; cell-cell signaling [GO:0007267]; embryonic forelimb morphogenesis [GO:0035115]; embryonic limb morphogenesis [GO:0030326]; heart development [GO:0007507]; negative regulation of cardiac muscle cell proliferation [GO:0060044]; negative regulation of cell migration [GO:0030336]; negative regulation of cell population proliferation [GO:0008285]; pericardium de…

## Sheet: Summary
Rank	Motif ID	Consensus	Adjusted p-value	Alternative Names	Organism	Biological Process GO	Biological Process GO	Biological Process GO	Biological Process GO	Biological Process GO	Biological Process GO	Biological Process GO	Biological Process GO	Biological Process GO	Biological Process GO	Biological Process GO	Biological Process GO	Biological Process GO	Biological Process GO	Biological Process GO	Biological Process GO	Biological Process GO	Biological Process GO	Biological Process GO	Biological Process GO	Biological Process GO	Biological Process GO	Biological Process GO	Biological Process GO	Biological Process GO	Biological Process GO	Biological Process GO	Biological Process GO	Biological Process GO	Biological Process GO	Biological Process GO	Biological Process GO	Biological Process GO	Biological Process GO	Biological Process GO	Biological Process GO	Biological Process GO	Biological Process GO	Biological Process GO	Biological Process GO	Biological Process GO	Biological Process GO	Biological Process GO	Biological Process GO
1	TFAP2A(var.2)	YGCCCBVRGGCR	1.82e-16
2	TFAP2B	YGCCCBVRGGCA	1.29e-13	TFAP2B	Homo sapiens (Human)	'aorta morphogenesis [GO:0035909]'	'calcium ion homeostasis [GO:0055074]'	'cellular ammonia homeostasis [GO:0097275]'	'cellular creatinine homeostasis [GO:0097276]'	'cellular urea homeostasis [GO:0097277]'	'collecting duct development [GO:0072044]'	'distal tubule development [GO:0072017]'	'ductus arteriosus closure [GO:0097070]'	'fat cell differentiation [GO:0045444]'	'forelimb morphogenesis [GO:0035136]'	'glucose homeostasis [GO:0042593]'	'glucose metabolic process [GO:0006006]'	'hindlimb morphogenesis [GO:0035137]'	'kidney development [GO:0001822]'	'magnesium ion homeostasis [GO:0010960]'	'metanephric nephron development [GO:0072210]'	'negative regulation of apoptotic process [GO:0043066]'	'negative regulation of cell population proliferation [GO:0008285]'	'negative regulation of cysteine-type endopeptidase activity involved in apoptotic process [GO:0043154]'	'negative regulation of neuron apoptotic process [GO:0043524]'	'negative regulation of transcription by RNA polymerase II [GO:0000122]'	'negative regulation of transcription, DNA-templated [GO:0045892]'	'phosphate ion homeostasis [GO:0055062]'	'positive regulation of cell population proliferation [GO:0008284]'	'positive regulation of neuron apoptotic process [GO:0043525]'	'positive regulation of transcription by RNA polymerase II [GO:0045944]'	'positive regulation of transcription, DNA-templated [GO:0045893]'	'positive regulation of urine volume [GO:0035810]'	'potassium ion homeostasis [GO:0055075]'	'regulation of BMP signaling pathway [GO:0030510]'	'regulation of cell differentiation [GO:0045595]'	'regulation of insulin secretion [GO:0050796]'	'regulation of transcription by RNA polymerase II [GO:0006357]'	'regulation of transcription, DNA-templated [GO:0006355]'	'renal water homeostasis [GO:0003091]'	'response to drug [GO:0042493]'	'retina layer formation [GO:0010842]'	'skin development [GO:0043588]'	'sodium ion homeostasis [GO:0055078]'	'sympathetic nervous system development [GO:0048485]'	'transcription by RNA polymerase II [GO:0006366]'
3	SP3	VCCACGCCCMC	2.69e-13	SP3	Homo sapiens (Human)	'B cell differentiation [GO:0030183]'	'T cell differentiation [GO:0030217]'	'definitive hemopoiesis [GO:0060216]'	'embryonic camera-type eye morphogenesis [GO:0048596]'	'embryonic placenta development [GO:0001892]'	'embryonic process involved in female pregnancy [GO:0060136]'	'embryonic skeletal system development [GO:0048706]'	'enucleate erythrocyte differentiation [GO:0043353]'	'granulocyte differentiation [GO:0030851]'	'liver development [GO:0001889]'	'lung development [GO:0030324]'	'megakaryocyte differentiation [GO:0030219]'	'monocyte differentiation [GO:0030224]'	'natural killer cell differentiation [GO:0001779]'	'negative regulation of transcription, DNA-templated [GO:0045892]'	'ossification [GO:0001503]'	'positive regulation of transcription by RNA polymerase II [GO:0045944]'	'positive regulation of transcription, DNA-templated [GO:0045893]'	'regulation of transcription by RNA polymerase II [GO:0006357]'	'regulation of transcription, DNA-templated [GO:0006355]'	'trophectodermal cell differentiation [GO:0001829]'
4	TFAP2C	YGCCYBVRGGCA	4.99e-13	TFAP2C	Homo sapiens (Human)	'cell-cell signaling [GO:0007267]'	'male gonad development [GO:0008584]'	'negative regulation of transcription by RNA polymerase II [GO:0000122]'	'positive regulation of transcription by RNA polymerase II [GO:0045944]'	'regulation of gene expression, epigenetic [GO:0040029]'	'regulation of transcription by RNA polymerase II [GO:0006357]'
5	KLF16	GMCACGCCCCC	1.06e-12	KLF16 BTEB4 NSLP2	Homo sapiens (Human)	'dopamine receptor signaling pathway [GO:0007212]'	'regulation of transcription by RNA polymerase II [GO:0006357]'
6	KLF5	GCCCCDCCCH	6.7e-11	KLF5 BTEB2 CKLF IKLF	Homo sapiens (Human)	'angiogenesis [GO:0001525]'	'cell-cell signaling via exosome [GO:0099156]'	'cellular response to leukemia inhibitory factor [GO:1990830]'	'cellular response to organic cyclic compound [GO:0071407]'	'cellular response to peptide [GO:1901653]'	'intestinal epithelial cell development [GO:0060576]'	'microvillus assembly [GO:0030033]'	'myotube differentiation involved in skeletal muscle regeneration [GO:0014908]'	'negative regulation of transcription by RNA polymerase II [GO:0000122]'	'positive regulation of cell population proliferation [GO:0008284]'	'positive regulation of fat cell differentiation [GO:0045600]'	'positive regulation of pri-miRNA transcription by RNA polymerase II [GO:1902895]'	'positive regulation of transcription by RNA polymerase II [GO:0045944]'	'positive regulation of transcription by transcription factor localization [GO:0061586]'	'regulation of microvillus assembly [GO:0032534]'	'regulation of transcription by RNA polymerase II [GO:0006357]'	'satellite cell activation involved in skeletal muscle regeneration [GO:0014901]'	'skeletal muscle satellite cell differentiation [GO:0014816]'	'transcription by RNA polymerase II [GO:0006366]'
7	MZF1	BGGGGA	7.91e-11	MZF1 MZF ZNF42 ZSCAN6	Homo sapiens (Human)	'negative regulation of transcription by RNA polymerase II [GO:0000122]'	'positive regulation of transcription by RNA polymerase II [GO:0045944]'	'regulation of transcription, DNA-templated [GO:0006355]'
8	Klf1	RRCCACACCCW	2.93e-10	KLF1 EKLF	Homo sapiens (Human)	'cellular response to peptide [GO:1901653]'	'erythrocyte differentiation [GO:0030218]'	'maternal process involved in female pregnancy [GO:0060135]'	'positive regulation of transcription by RNA polymerase II [GO:0045944]'	'positive regulation of transcription, DNA-templated [GO:0045893]'	'regulation of transcription by RNA polymerase II [GO:0006357]'	'regulation of transcription, DNA-templated [GO:0006355]'
9	DREME-13 *	CCAGCCC	3.87e-10	*SP1 alternate site, https://www.ncbi.nlm.nih.gov/pmc/articles/PMC135690/
10	ZNF740	MCCCCCCCAC	4.23e-09	ZNF740 TB7	Homo sapiens (Human)	'positive regulation of transcription by RNA polymerase II [GO:0045944]'
11	ASCL1	VSAGCAGCTGSNN	7.43e-09	ASCL1 ASH1 BHLHA46 HASH1	Homo sapiens (Human)	'Notch signaling pathway [GO:0007219]'	'adrenal chromaffin cell differentiation [GO:0061104]'	'carotid body glomus cell differentiation [GO:0061103]'	'cell maturation [GO:0048469]'	'cellular response to magnetism [GO:0071259]'	'central nervous system neuron development [GO:0021954]'	'cerebral cortex GABAergic interneuron differentiation [GO:0021892]'	'cerebral cortex development [GO:0021987]'	'commitment of neuronal cell to specific neuron type in forebrain [GO:0021902]'	'heart development [GO:0007507]'	'lung epithelial cell differentiation [GO:0060487]'	'lung neuroendocrine cell differentiation [GO:0061100]'	'musculoskeletal movement, spinal reflex action [GO:0050883]'	'negative regulation of apoptotic process [GO:0043066]'	'negative regulation of neuron differentiation [GO:0045665]'	'negative regulation of transcription by RNA polymerase II [GO:0000122]'	'negative regulation of transcription, DNA-templated [GO:0045892]'	'neuroblast fate determination [GO:0007400]'	'neuroblast proliferation [GO:0007405]'	'neurogenesis [GO:0022008]'	'neuron development [GO:0048666]'	'neuron differentiation [GO:0030182]'	'neuron fate commitment [GO:0048663]'	'neuron fate specification [GO:0048665]'	'neuron migration [GO:0001764]'	'noradrenergic neuron development [GO:0003358]'	'noradrenergic neuron fate commitment [GO:0003359]'	'olfactory pit development [GO:0060166]'	'oligodendrocyte development [GO:0014003]'	'positive regulation of Notch signaling pathway [GO:0045747]'	'positive regulation of cell cycle [GO:0045787]'	'positive regulation of neural precursor cell proliferation [GO:2000179]'	'positive regulation of neuron apoptotic process [GO:0043525]'	'positive regulation of neuron differentiation [GO:0045666]'	'positive regulation of transcription by RNA polymerase II [GO:0045944]'	'regulation of epithelial cell differentiation [GO:0030856]'	'regulation of gene expression [GO:0010468]'	'regulation of mitotic cell cycle [GO:0007346]'	'regulation of neurogenesis [GO:0050767]'	'regulation of timing of subpallium neuron differentiation [GO:0060165]'	'regulation of transcription by RNA polymerase II [GO:0006357]'	'response to epidermal growth factor [GO:0070849]'	'response to folic acid [GO:0051593]'	'response to lithium ion [GO:0010226]'
12	SP2	GYCCCGCCYCYBSSS	7.78e-09	SP2 KIAA0048	Homo sapiens (Human)	'immune response [GO:0006955]'	'multicellular organism growth [GO:0035264]'	'negative regulation of transcription by RNA polymerase II [GO:0000122]'	'regulation of transcription by RNA polymerase II [GO:0006357]'
13	THAP1	YTGCCCDBA	1.61e-08	THAP1	Homo sapiens (Human)	'cell cycle [GO:0007049]'	'endothelial cell proliferation [GO:0001935]'	'negative regulation of transcription by RNA polymerase II [GO:0000122]'	'regulation of mitotic cell cycle [GO:0007346]'	'regulation of transcription, DNA-templated [GO:0006355]'	'transcription, DNA-templated [GO:0006351]'
14	SP1	GCCCCKCCCCC	1.89e-08	SP1 TSFP1	Homo sapiens (Human)	'cellular response to insulin stimulus [GO:0032869]'	'positive regulation by host of viral transcription [GO:0043923]'	'positive regulation of angiogenesis [GO:0045766]'	'positive regulation of blood vessel endothelial cell migration [GO:0043536]'	'positive regulation of gene expression [GO:0010628]'	'positive regulation of hydrogen sulfide biosynthetic process [GO:1904828]'	'positive regulation of transcription by RNA polymerase II [GO:0045944]'	'positive regulation of transcription, DNA-templated [GO:0045893]'	'positive regulation of vascular endothelial cell proliferation [GO:1905564]'	'regulation of cholesterol biosynthetic process [GO:0045540]'	'regulation of phenotypic switching by transcription from RNA polymerase II promoter [GO:0100057]'	'regulation of transcription by RNA polymerase II [GO:0006357]'	'regulation of transcription, DNA-templated [GO:0006355]'	'response to hydroperoxide [GO:0033194]'	'rhythmic process [GO:0048511]'	'snRNA transcription by RNA polymerase II [GO:0042795]'	'viral process [GO:0016032]'
15	SP8	RCCACGCCCMCY	4.89e-08	SP8	Homo sapiens (Human)	'dorsal/ventral pattern formation [GO:0009953]'	'embryonic limb morphogenesis [GO:0030326]'	'proximal/distal pattern formation [GO:0009954]'	'regulation of transcription by RNA polymerase II [GO:0006357]'
16	HIC2	RTGCCCRSB	1.83e-07	HIC2 HRG22 KIAA1020 ZBTB30	Homo sapiens (Human)	'negative regulation of transcription, DNA-templated [GO:0045892]'
17	DREME-8 *	CCCCACCC	2.34e-06	*KLF binding site, https://www.nature.com/articles/ncb1698?proof=trueIn&draft=journal#f3
18	TFAP2C(var.2)	HGCCTSAGGCD	3.23e-06
19	TFAP2A	HGCCYSAGGCD	9.63e-06	TFAP2A AP2TF TFAP2	Homo sapiens (Human)	'bone morphogenesis [GO:0060349]'	'cellular response to iron ion [GO:0071281]'	'embryonic cranial skeleton morphogenesis [GO:0048701]'	'embryonic forelimb morphogenesis [GO:0035115]'	'eyelid development in camera-type eye [GO:0061029]'	'inner ear morphogenesis [GO:0042472]'	'kidney development [GO:0001822]'	'negative regulation of apoptotic process [GO:0043066]'	'negative regulation of cell population proliferation [GO:0008285]'	'negative regulation of reactive oxygen species metabolic process [GO:2000378]'	'negative regulation of transcription by RNA polymerase II [GO:0000122]'	'negative regulation of transcription by competitive promoter binding [GO:0010944]'	'negative regulation of transcription, DNA-templated [GO:0045892]'	'oculomotor nerve formation [GO:0021623]'	'optic cup structural organization [GO:0003409]'	'optic vesicle morphogenesis [GO:0003404]'	'positive regulation of bone mineralization [GO:0030501]'	'positive regulation of gene expression [GO:0010628]'	'positive regulation of neuron apoptotic process [GO:0043525]'	'positive regulation of tooth mineralization [GO:0070172]'	'positive regulation of transcription by RNA polymerase II [GO:0045944]'	'positive regulation of transcription, DNA-templated [GO:0045893]'	'regulation of cell differentiation [GO:0045595]'	'regulation of transcription by RNA polymerase II [GO:0006357]'	'retina layer formation [GO:0010842]'	'roof of mouth development [GO:0060021]'	'sensory perception of sound [GO:0007605]'	'trigeminal nerve development [GO:0021559]'
20	Zfx	SSSGCCBVGGCCTS	1.26e-05	Zfx	Mus musculus (Mouse)	'fertilization [GO:0009566]'	'germ cell development [GO:0007281]'	'homeostasis of number of cells [GO:0048872]'	'multicellular organism growth [GO:0035264]'	'oocyte development [GO:0048599]'	'ovarian follicle development [GO:0001541]'	'parental behavior [GO:0060746]'	'post-embryonic development [GO:0009791]'	'regulation of transcription, DNA-templated [GO:0006355]'	'spermatogenesis [GO:0007283]'
21	ZNF354C	MTCCAC	1.53e-05	ZNF354C KID3	Homo sapiens (Human)	'regulation of transcription by RNA polymerase II [GO:0006357]'
22	ZBTB7C	RCGACCACCGAN	2.61e-05	ZBTB7C APM1 ZBTB36 ZNF857C	Homo sapiens (Human)	'negative regulation of cell population proliferation [GO:0008285]'	'positive regulation of fat cell differentiation [GO:0045600]'	'positive regulation of transcription by RNA polymerase II [GO:0045944]'	'regulation of RNA polymerase II regulatory region sequence-specific DNA binding [GO:1903025]'
23	CTCFL	CRSCAGGGGGCRSB	4.65e-05	CTCFL BORIS	Homo sapiens (Human)	'DNA methylation involved in gamete generation [GO:0043046]'	'cell cycle [GO:0007049]'	'histone methylation [GO:0016571]'	'positive regulation of gene expression [GO:0010628]'	'positive regulation of transcription by RNA polymerase II [GO:0045944]'	'positive regulation of transcription, DNA-templated [GO:0045893]'	'regulation of gene expression by genetic imprinting [GO:0006349]'	'regulation of histone H3-K4 methylation [GO:0051569]'
24	ZBTB7A	NVCCGGAAGTGSV	4.74e-05	ZBTB7A FBI1 LRF ZBTB7 ZNF857A	Homo sapiens (Human)	'B cell differentiation [GO:0030183]'	'cellular response to DNA damage stimulus [GO:0006974]'	'chromatin organization [GO:0006325]'	'chromatin remodeling [GO:0006338]'	'double-strand break repair via classical nonhomologous end joining [GO:0097680]'	'erythrocyte maturation [GO:0043249]'	'fat cell differentiation [GO:0045444]'	'negative regulation of Notch signaling pathway [GO:0045746]'	'negative regulation of androgen receptor signaling pathway [GO:0060766]'	'negative regulation of transcription, DNA-templated [GO:0045892]'	'negative regulation of transforming growth factor beta receptor signaling pathway [GO:0030512]'	'positive regulation of NF-kappaB transcription factor activity [GO:0051092]'	'protein localization to nucleus [GO:0034504]'	'regulation of DNA-binding transcription factor activity [GO:0051090]'	'regulation of alternative mRNA splicing, via spliceosome [GO:0000381]'	'regulation of apoptotic process [GO:0042981]'	'regulation of glycolytic process [GO:0006110]'	'regulation of transcription regulatory region DNA binding [GO:2000677]'	'regulation of transcription, DNA-templated [GO:0006355]'	'transcription, DNA-templated [GO:0006351]'
25	KLF9	VSCCACACCCACH	0.000189	KLF9 BTEB BTEB1	Homo sapiens (Human)	'cellular response to cortisol stimulus [GO:0071387]'	'cellular response to thyroid hormone stimulus [GO:0097067]'	'circadian rhythm [GO:0007623]'	'negative regulation of keratinocyte proliferation [GO:0010839]'	'regulation of transcription by RNA polymerase II [GO:0006357]'
26	DREME-9	CCAGGM	0.000198
27	EGR4	NHMCGCCCACGCAHWT	0.000215	EGR4	Homo sapiens (Human)	'cellular response to growth factor stimulus [GO:0071363]'	'positive regulation of cell population proliferation [GO:0008284]'	'positive regulation of transcription by RNA polymerase II [GO:0045944]'	'regulation of transcription by RNA polymerase II [GO:0006357]'
28	TFAP2B(var.2)	HGCCTSAGGCD	0.00027
29	ZIC4	GRCCCCCCGCKGYGH	0.00065	ZIC4	Homo sapiens (Human)	'central nervous system development [GO:0007417]'
30	MEME-3	CWGGGCTS	0.00066
31	DREME-3	CYTCCY	0.00176
32	NHLH1	CGCAGCTGCK	0.0022	NHLH1 BHLHA35 HEN1	Homo sapiens (Human)	'cell differentiation [GO:0030154]'	'central nervous system development [GO:0007417]'	'positive regulation of transcription by RNA polymerase II [GO:0045944]'	'regulation of transcription by RNA polymerase II [GO:0006357]'
33	E2F4	GGGCGGGAARN	0.00285	E2F4	Homo sapiens (Human)	'DNA damage response, signal transduction by p53 class mediator resulting in cell cycle arrest [GO:0006977]'	'animal organ morphogenesis [GO:0009887]'	'blood circulation [GO:0008015]'	'cell volume homeostasis [GO:0006884]'	'centriole assembly [GO:0098534]'	'epithelial cell development [GO:0002064]'	'motile cilium assembly [GO:0044458]'	'multi-ciliated epithelial cell differentiation [GO:1903251]'	'negative regulation of transcription by RNA polymerase II [GO:0000122]'	'positive regulation of transcription by RNA polymerase II [GO:0045944]'	'regulation of cell cycle [GO:0051726]'	'regulation of cell population proliferation [GO:0042127]'	'regulation of transcription from RNA polymerase II promoter in response to UV-induced DNA damage [GO:0010767]'	'regulation of transcription involved in G1/S transition of mitotic cell cycle [GO:0000083]'	'response to organonitrogen compound [GO:0010243]'
34	MYC	NNCCACGTGCNB	0.00331	MYC BHLHE39	Homo sapiens (Human)	'ERK1 and ERK2 cascade [GO:0070371]'	'G1/S transition of mitotic cell cycle [GO:0000082]'	'MAPK cascade [GO:0000165]'	'Notch signaling pathway [GO:0007219]'	'beta-catenin-TCF complex assembly [GO:1904837]'	'branching involved in ureteric bud morphogenesis [GO:0001658]'	'cell cycle arrest [GO:0007050]'	'cellular iron ion homeostasis [GO:0006879]'	'cellular response to DNA damage stimulus [GO:0006974]'	'cellular response to UV [GO:0034644]'	'cellular response to drug [GO:0035690]'	'cellular response to hypoxia [GO:0071456]'	'chromatin remodeling [GO:0006338]'	'chromosome organization [GO:0051276]'	'cytokine-mediated signaling pathway [GO:0019221]'	'energy reserve metabolic process [GO:0006112]'	'fibroblast apoptotic process [GO:0044346]'	'negative regulation of apoptotic process [GO:0043066]'	'negative regulation of cell division [GO:0051782]'	'negative regulation of fibroblast proliferation [GO:0048147]'	'negative regulation of monocyte differentiation [GO:0045656]'	'negative regulation of stress-activated MAPK cascade [GO:0032873]'	'negative regulation of transcription by RNA polymerase II [GO:0000122]'	'oxygen transport [GO:0015671]'	'positive regulation of DNA biosynthetic process [GO:2000573]'	'positive regulation of DNA methylation [GO:1905643]'	'positive regulation of cell population proliferation [GO:0008284]'	'positive regulation of cysteine-type endopeptidase activity involved in apoptotic process [GO:0043280]'	'positive regulation of epithelial cell proliferation [GO:0050679]'	'positive regulation of fibroblast proliferation [GO:0048146]'	'positive regulation of gene expression [GO:0010628]'	'positive regulation of mesenchymal cell proliferation [GO:0002053]'	'positive regulation of metanephric cap mesenchymal cell proliferation [GO:0090096]'	'positive regulation of response to DNA damage stimulus [GO:2001022]'	'positive regulation of telomerase activity [GO:0051973]'	'positive regulation of transcription by RNA polymerase II [GO:0045944]'	'positive regulation of transcription, DNA-templated [GO:0045893]'	'protein deubiquitination [GO:0016579]'	'protein-DNA complex disassembly [GO:0032986]'	'regulation of gene expression [GO:0010468]'	'regulation of telomere maintenance [GO:0032204]'	'regulation of transcription by RNA polymerase II [GO:0006357]'	'response to drug [GO:0042493]'	'response to gamma radiation [GO:0010332]'
35	DREME-7	CAKCTSC	0.00344
36	PLAG1	GGGGCCCWAGGGGG	0.00454	PLAG1	Homo sapiens (Human)	'gland morphogenesis [GO:0022612]'	'multicellular organism growth [GO:0035264]'	'negative regulation of gene expression [GO:0010629]'	'positive regulation of glial cell proliferation [GO:0060252]'	'positive regulation of transcription by RNA polymerase II [GO:0045944]'	'prostate gland growth [GO:0060736]'	'regulation of transcription, DNA-templated [GO:0006355]'
37	Myod1	NSCAGCTGYYNYB	0.0072	MYOD1 BHLHC1 MYF3 MYOD	Homo sapiens (Human)	'cellular response to estradiol stimulus [GO:0071392]'	'cellular response to glucocorticoid stimulus [GO:0071385]'	'cellular response to oxygen levels [GO:0071453]'	'cellular response to starvation [GO:0009267]'	'cellular response to tumor necrosis factor [GO:0071356]'	'histone H3 acetylation [GO:0043966]'	'histone H4 acetylation [GO:0043967]'	'muscle cell fate commitment [GO:0042693]'	'muscle organ development [GO:0007517]'	'myoblast fate determination [GO:0007518]'	'myoblast fusion [GO:0007520]'	'myotube cell development [GO:0014904]'	'myotube differentiation involved in skeletal muscle regeneration [GO:0014908]'	'negative regulation of myoblast proliferation [GO:2000818]'	'positive regulation of muscle cell differentiation [GO:0051149]'	'positive regulation of myoblast differentiation [GO:0045663]'	'positive regulation of myoblast fusion [GO:1901741]'	'positive regulation of skeletal muscle fiber development [GO:0048743]'	'positive regulation of skeletal muscle tissue regeneration [GO:0043415]'	'positive regulation of snRNA transcription by RNA polymerase II [GO:1905382]'	'positive regulation of transcription by RNA polymerase II [GO:0045944]'	'protein phosphorylation [GO:0006468]'	'regulation of RNA splicing [GO:0043484]'	'regulation of alternative mRNA splicing, via spliceosome [GO:0000381]'	'regulation of transcription by RNA polymerase II [GO:0006357]'	'skeletal muscle cell differentiation [GO:0035914]'	'skeletal muscle fiber adaptation [GO:0043503]'	'skeletal muscle fiber development [GO:0048741]'	'skeletal muscle tissue development [GO:0007519]'
38	HOXA10	DGYMATAAAAH	0.0107	HOXA10 HOX1H	Homo sapiens (Human)	'anterior/posterior pattern specification [GO:0009952]'	'embryonic limb morphogenesis [GO:0030326]'	'male gonad development [GO:0008584]'	'multicellular organism development [GO:0007275]'	'positive regulation of transcription by RNA polymerase II [GO:0045944]'	'proximal/distal pattern formation [GO:0009954]'	'single fertilization [GO:0007338]'	'skeletal system development [GO:0001501]'	'spermatogenesis [GO:0007283]'	'uterus development [GO:0060065]'
39	MEME-1	BCTBCYCTSYYYCCY	0.0126
40	TBX5	AGGTGTKA	0.0134	TBX5	Homo sapiens (Human)	atrial septum morphogenesis [GO:0060413]'	atrioventricular valve morphogenesis [GO:0003181]'	bundle of His development [GO:0003166]'	cardiac left ventricle formation [GO:0003218]'	cardiac muscle cell differentiation [GO:0055007]'	cell-cell signaling [GO:0007267]'	cell fate specification [GO:0001708]'	cell migration involved in coronary vasculogenesis [GO:0060980]'	embryonic forelimb morphogenesis [GO:0035115]'	embryonic limb morphogenesis [GO:0030326]'	endocardial cushion development [GO:0003197]'	forelimb morphogenesis [GO:0035136]'	heart development [GO:0007507]'	lung development [GO:0030324]'	morphogenesis of an epithelium [GO:0002009]'	negative regulation of cardiac muscle cell proliferation [GO:0060044]'	negative regulation of cell migration [GO:0030336]'	negative regulation of cell population proliferation [GO:0008285]'	negative regulation of epithelial to mesenchymal transition [GO:0010719]'	negative regulation of transcription by RNA polymerase II [GO:0000122]'	pattern specification process [GO:0007389]'	pericardium development [GO:0060039]'	positive regulation of cardiac muscle cell proliferation [GO:0060045]'	positive regulation of cardioblast differentiation [GO:0051891]'	positive regulation of secondary heart field cardioblast proliferation [GO:0072513]'	positive regulation of transcription, DNA-templated [GO:0045893]'	positive regulation of transcription by RNA polymerase II [GO:0045944]'	transcription initiation from RNA polymerase II promoter [GO:0006367]'	ventricular septum development [GO:0003281]'
41	TFAP2B(var.3)	TGCCCYBRGGGCA	0.0135
42	E2F6	RGGCGGGARRV	0.0143	E2F6	Homo sapiens (Human)	'negative regulation of G0 to G1 transition [GO:0070317]'	'negative regulation of transcription by RNA polymerase II [GO:0000122]'	'positive regulation of transcription by RNA polymerase II [GO:0045944]'	'regulation of cell cycle [GO:0051726]'	'regulation of transcription involved in G1/S transition of mitotic cell cycle [GO:0000083]'
[truncated: 30 more columns]
