# Supplementary material for: Functionally Annotating Regulatory Elements in the Equine Genome Using Histone Mark ChIP-Seq
Source: Genes (Basel). 2019 Dec 18;11(1):3. doi: 10.3390/genes11010003 (PMC7017286; doi:10.3390/genes11010003)
Supplement: Supplementary file 1 [file genes-11-00003-s001.zip › Supplement/Table_S7_ame_annotations_brain_AcProUni.xlsx]

## Sheet: AME
rank	motif_DB	motif_ID	motif_alt_ID	consensus	p-value	adj_p-value	E-value	tests	FASTA_max	pos	neg	PWM_min	TP	%TP	FP	%FP
1	OUTPUT/Brain_ACTIVEpromotors_unique/meme_out/meme.txt	CCSCSSSCCCCBSCSCCCSCSSCSSCYCCS	MEME-1	CCSCSSSCCCCBSCSCCCSCSSCSSCYCCS	1.85e-08	4.28e-05	0.0252	2312	498	498	1815	1.1	310	62.25	876	48.26
2	/JASPAR/JASPAR2018_CORE_vertebrates_non-redundant.meme	MA0599.1	KLF5	GCCCCDCCCH	7.61e-08	0.000176	0.103	2312	498	498	1815	1.01	344	69.08	1017	56.03
3	/JASPAR/JASPAR2018_CORE_vertebrates_non-redundant.meme	MA0146.2	Zfx	SSSGCCBVGGCCTS	2.58e-07	0.000596	0.35	2312	497	497	1816	1.01	197	39.64	502	27.64
4	/JASPAR/JASPAR2018_CORE_vertebrates_non-redundant.meme	MA0056.1	MZF1	BGGGGA	8.65e-07	0.002	1.17	2312	498	498	1815	1	405	81.33	1284	70.74
5	/JASPAR/JASPAR2018_CORE_vertebrates_non-redundant.meme	MA1122.1	TFDP1	VSGCGGGAAVN	1.21e-06	0.00278	1.64	2312	405	405	1908	1.01	131	32.35	401	21.02
6	/JASPAR/JASPAR2018_CORE_vertebrates_non-redundant.meme	MA0506.1	NRF1	GCGCVTGCGCR	1.52e-06	0.00351	2.06	2312	211	211	2102	1.01	62	29.38	329	15.65
7	/JASPAR/JASPAR2018_CORE_vertebrates_non-redundant.meme	MA0003.3	TFAP2A	HGCCYSAGGCD	4.15e-06	0.00954	5.61	2312	486	486	1827	1.01	224	46.09	637	34.87
8	/JASPAR/JASPAR2018_CORE_vertebrates_non-redundant.meme	MA0741.1	KLF16	GMCACGCCCCC	4.3e-06	0.00989	5.81	2312	499	499	1814	1.01	260	52.1	740	40.79
9	/JASPAR/JASPAR2018_CORE_vertebrates_non-redundant.meme	MA0812.1	TFAP2B(var.2)	HGCCTSAGGCD	5.24e-06	0.012	7.08	2312	633	633	1680	1.01	212	33.49	406	24.17
10	/JASPAR/JASPAR2018_CORE_vertebrates_non-redundant.meme	MA0471.1	E2F6	RGGCGGGARRV	5.7e-06	0.0131	7.7	2312	536	536	1777	1.01	288	53.73	761	42.82
11	/JASPAR/JASPAR2018_CORE_vertebrates_non-redundant.meme	MA0753.1	ZNF740	MCCCCCCCAC	6.24e-06	0.0143	8.42	2312	503	503	1810	1.01	239	47.51	662	36.57
# AME (Analysis of Motif Enrichment): Version 5.0.5 compiled on Aug 16 2019 at 11:40:04
# The format of this file is described at http://meme-suite.org/doc/ame-output-format.html.
# ame --o AME_OUTPUT/Brain_ACTIVEpromotors_unique Brain_ACTIVEpromotors_unique.fa /JASPAR/JASPAR2018_CORE_vertebrates_non-redundant.meme OUTPUT/Brain_ACTIVEpromotors_unique/meme_out/meme.txt OUTPUT/Brain_ACTIVEpromotors_unique/dreme_out/dreme.txt

## Sheet: Uniprot
yourlist:M201908236746803381A1F0E0DB47453E0216320D9571E4E	Entry	Entry name	Status	Protein names	Gene names	Organism	Length	GO (biological pathways)
KLF5	Q13887	KLF5_HUMAN	reviewed	Krueppel-like factor 5 (Basic transcription element-binding protein 2) (BTE-binding protein 2) (Colon krueppel-like factor) (GC-box-binding protein 2) (Intestinal-enriched krueppel-like factor) (Transcription factor BTEB2)	KLF5 BTEB2 CKLF IKLF	Homo sapiens (Human)	457	angiogenesis [GO:0001525]; cell-cell signaling via exosome [GO:0099156]; cellular response to leukemia inhibitory factor [GO:1990830]; cellular response to organic cyclic compound [GO:0071407]; cellular response to peptide [GO:1901653]; intestinal epithelial cell development [GO:0060576]; microvillus assembly [GO:0030033]; myotube differentiation involved in skeletal muscle regeneration [GO:00149…
KLF5	Q9Z0Z7	KLF5_MOUSE	reviewed	Krueppel-like factor 5 (Basic transcription element-binding protein 2) (BTE-binding protein 2) (Intestinal-enriched krueppel-like factor) (Transcription factor BTEB2)	Klf5 Bteb2 Iklf	Mus musculus (Mouse)	446	angiogenesis [GO:0001525]; cell-cell signaling via exosome [GO:0099156]; cellular response to leukemia inhibitory factor [GO:1990830]; cellular response to organic cyclic compound [GO:0071407]; cellular response to peptide [GO:1901653]; intestinal epithelial cell development [GO:0060576]; microvillus assembly [GO:0030033]; myotube differentiation involved in skeletal muscle regeneration [GO:00149…
Zfx	O62836	ZFX_BOVIN	reviewed	Zinc finger X-chromosomal protein	ZFX	Bos taurus (Bovine)	800	fertilization [GO:0009566]; homeostasis of number of cells [GO:0048872]; multicellular organism growth [GO:0035264]; oocyte development [GO:0048599]; ovarian follicle development [GO:0001541]; parental behavior [GO:0060746]; post-embryonic development [GO:0009791]; regulation of transcription, DNA-templated [GO:0006355]; spermatogenesis [GO:0007283]
Zfx	P00218	FER_THEAC	reviewed	Zinc-containing ferredoxin	zfx Ta1448	Thermoplasma acidophilum (strain ATCC 25905 / DSM 1728 / JCM 9062 / NBRC 15155 / AMRC-C165)	143	unknown
Zfx	P00219	FER_SULAC	reviewed	Zinc-containing ferredoxin	zfx Saci_0456	Sulfolobus acidocaldarius (strain ATCC 33909 / DSM 639 / JCM 8929 / NBRC 15157 / NCIMB 11770)	103	unknown
Zfx	P17010	ZFX_HUMAN	reviewed	Zinc finger X-chromosomal protein	ZFX	Homo sapiens (Human)	805	unknown
Zfx	P17012	ZFX_MOUSE	reviewed	Zinc finger X-chromosomal protein	Zfx	Mus musculus (Mouse)	799	fertilization [GO:0009566]; germ cell development [GO:0007281]; homeostasis of number of cells [GO:0048872]; multicellular organism growth [GO:0035264]; oocyte development [GO:0048599]; ovarian follicle development [GO:0001541]; parental behavior [GO:0060746]; post-embryonic development [GO:0009791]; regulation of transcription, DNA-templated [GO:0006355]; spermatogenesis [GO:0007283]
Zfx	P49949	FER_ACIAM	reviewed	Zinc-containing ferredoxin (Seven-iron ferredoxin)	zfx	Acidianus ambivalens (Desulfurolobus ambivalens)	103	unknown
Zfx	P55907	FER1_SULTO	reviewed	Zinc-containing ferredoxin-1	zfx1 zfx STK_01630	Sulfurisphaera tokodaii (strain DSM 16993 / JCM 10545 / NBRC 100140 / 7) (Sulfolobus tokodaii)	104	unknown
Zfx	P80944	ZFX_PIG	reviewed	Zinc finger X-chromosomal protein (Fragment)	ZFX	Sus scrofa (Pig)	148	unknown
Zfx	P81541	FER_ACIIN	reviewed	Zinc-containing ferredoxin (Seven-iron ferredoxin) (Fragment)	zfx	Acidianus infernus	49	oxidation-reduction process [GO:0055114]
Zfx	P81542	FER_METPR	reviewed	Zinc-containing ferredoxin (Seven-iron ferredoxin) (Fragment)	zfx	Metallosphaera prunae	38	oxidation-reduction process [GO:0055114]
Zfx	P81543	FERA_SULME	reviewed	Zinc-containing ferredoxin A (FDA) (Seven-iron ferredoxin) (Fragment)	zfx	Sulfolobus metallicus	54	oxidation-reduction process [GO:0055114]
MZF1	P28698	MZF1_HUMAN	reviewed	Myeloid zinc finger 1 (MZF-1) (Zinc finger and SCAN domain-containing protein 6) (Zinc finger protein 42)	MZF1 MZF ZNF42 ZSCAN6	Homo sapiens (Human)	734	negative regulation of transcription by RNA polymerase II [GO:0000122]; positive regulation of transcription by RNA polymerase II [GO:0045944]; regulation of transcription, DNA-templated [GO:0006355]
TFDP1	Q08639	TFDP1_MOUSE	reviewed	Transcription factor Dp-1 (DRTF1-polypeptide 1) (E2F dimerization partner 1)	Tfdp1	Mus musculus (Mouse)	410	anoikis [GO:0043276]; cell cycle [GO:0007049]; epidermis development [GO:0008544]; negative regulation of fat cell proliferation [GO:0070345]; positive regulation of transcription by RNA polymerase II [GO:0045944]; positive regulation of transcription, DNA-templated [GO:0045893]; regulation of DNA biosynthetic process [GO:2000278]; regulation of cell cycle [GO:0051726]; regulation of transcriptio…
TFDP1	Q14186	TFDP1_HUMAN	reviewed	Transcription factor Dp-1 (DRTF1-polypeptide 1) (DRTF1) (E2F dimerization partner 1)	TFDP1 DP1	Homo sapiens (Human)	410	DNA damage response, signal transduction by p53 class mediator resulting in cell cycle arrest [GO:0006977]; anoikis [GO:0043276]; epidermis development [GO:0008544]; negative regulation of G0 to G1 transition [GO:0070317]; negative regulation of fat cell proliferation [GO:0070345]; positive regulation of protein insertion into mitochondrial membrane involved in apoptotic signaling pathway [GO:190…
TFDP1	Q17QZ4	TFDP1_BOVIN	reviewed	Transcription factor Dp-1	TFDP1	Bos taurus (Bovine)	410	cell cycle [GO:0007049]; negative regulation of fat cell proliferation [GO:0070345]; regulation of cell cycle [GO:0051726]
NRF1	A5D7E9	NF2L1_BOVIN	reviewed	Endoplasmic reticulum membrane sensor NFE2L1 (Nuclear factor erythroid 2-related factor 1) (NF-E2-related factor 1) (NFE2-related factor 1) (Nuclear factor, erythroid derived 2, like 1) [Cleaved into: Transcription factor NRF1]	NFE2L1 NRF1	Bos taurus (Bovine)	763	cell redox homeostasis [GO:0045454]; cellular response to cholesterol [GO:0071397]; cellular response to oxidative stress [GO:0034599]; cholesterol homeostasis [GO:0042632]; cholesterol metabolic process [GO:0008203]; lipid homeostasis [GO:0055088]; negative regulation of transcription by RNA polymerase II [GO:0000122]; negative regulation of transcription from RNA polymerase II promoter in respo…
NRF1	P40046	VTC1_YEAST	reviewed	Vacuolar transporter chaperone 1 (Negative regulator of CDC42 protein 1) (Phosphate metabolism protein 4)	VTC1 NRF1 PHM4 YER072W	Saccharomyces cerevisiae (strain ATCC 204508 / S288c) (Baker's yeast)	129	lysosomal microautophagy [GO:0016237]; polyphosphate biosynthetic process [GO:0006799]; polyphosphate metabolic process [GO:0006797]; vacuolar transport [GO:0007034]; vacuole fusion, non-autophagic [GO:0042144]
NRF1	Q14494	NF2L1_HUMAN	reviewed	Endoplasmic reticulum membrane sensor NFE2L1 (Locus control region-factor 1) (LCR-F1) (Nuclear factor erythroid 2-related factor 1) (NF-E2-related factor 1) (NFE2-related factor 1) (Nuclear factor, erythroid derived 2, like 1) (Protein NRF1, p120 form) (Transcription factor 11) (TCF-11) [Cleaved into: Transcription factor NRF1 (Protein NRF1, p110 form)]	NFE2L1 HBZ17 NRF1 TCF11	Homo sapiens (Human)	772	anatomical structure morphogenesis [GO:0009653]; cell redox homeostasis [GO:0045454]; cellular homeostasis [GO:0019725]; cellular response to cholesterol [GO:0071397]; cellular response to cold [GO:0070417]; cellular response to oxidative stress [GO:0034599]; cholesterol homeostasis [GO:0042632]; cholesterol metabolic process [GO:0008203]; cysteine transport [GO:0042883]; erythrocyte differentiat…
NRF1	Q16656	NRF1_HUMAN	reviewed	Nuclear respiratory factor 1 (NRF-1) (Alpha palindromic-binding protein) (Alpha-pal)	NRF1	Homo sapiens (Human)	503	generation of precursor metabolites and energy [GO:0006091]; mitochondrion organization [GO:0007005]; positive regulation of transcription by RNA polymerase II [GO:0045944]; regulation of transcription by RNA polymerase II [GO:0006357]
NRF1	Q5RA25	NF2L1_PONAB	reviewed	Endoplasmic reticulum membrane sensor NFE2L1 (Nuclear factor erythroid 2-related factor 1) (NF-E2-related factor 1) (NFE2-related factor 1) (Nuclear factor, erythroid derived 2, like 1) [Cleaved into: Transcription factor NRF1]	NFE2L1 NRF1	Pongo abelii (Sumatran orangutan) (Pongo pygmaeus abelii)	772	cell redox homeostasis [GO:0045454]; cellular response to cholesterol [GO:0071397]; cellular response to oxidative stress [GO:0034599]; cholesterol homeostasis [GO:0042632]; cholesterol metabolic process [GO:0008203]; lipid homeostasis [GO:0055088]; negative regulation of transcription by RNA polymerase II [GO:0000122]; negative regulation of transcription from RNA polymerase II promoter in respo…
NRF1	Q5ZL67	NF2L1_CHICK	reviewed	Endoplasmic reticulum membrane sensor NFE2L1 (Nuclear factor erythroid 2-related factor 1) (NF-E2-related factor 1) (NFE2-related factor 1) (Nuclear factor, erythroid derived 2, like 1) [Cleaved into: Transcription factor NRF1]	NFE2L1 NRF1 RCJMB04_7g14	Gallus gallus (Chicken)	772	cell redox homeostasis [GO:0045454]; cellular response to cholesterol [GO:0071397]; cellular response to oxidative stress [GO:0034599]; cholesterol homeostasis [GO:0042632]; cholesterol metabolic process [GO:0008203]; lipid homeostasis [GO:0055088]; negative regulation of transcription by RNA polymerase II [GO:0000122]; negative regulation of transcription from RNA polymerase II promoter in respo…
NRF1	Q61985	NF2L1_MOUSE	reviewed	Endoplasmic reticulum membrane sensor NFE2L1 (Locus control region-factor 1) (LCR-F1) (Nuclear factor erythroid 2-related factor 1) (NF-E2-related factor 1) (NFE2-related factor 1) (Nuclear factor, erythroid derived 2, like 1) [Cleaved into: Transcription factor NRF1]	Nfe2l1 Nrf1	Mus musculus (Mouse)	741	cell redox homeostasis [GO:0045454]; cellular homeostasis [GO:0019725]; cellular response to cholesterol [GO:0071397]; cellular response to cold [GO:0070417]; cellular response to oxidative stress [GO:0034599]; cholesterol homeostasis [GO:0042632]; cholesterol metabolic process [GO:0008203]; cysteine transport [GO:0042883]; erythrocyte differentiation [GO:0030218]; fructose 6-phosphate metabolic …
NRF1	Q62792	NRF1_RAT	reviewed	Nuclear respiratory factor 1 (NRF-1) (Alpha palindromic-binding protein) (Alpha-pal) (Fragment)	Nrf1	Rattus norvegicus (Rat)	52	animal organ regeneration [GO:0031100]; response to electrical stimulus [GO:0051602]; response to estradiol [GO:0032355]; response to folic acid [GO:0051593]; response to hypoxia [GO:0001666]; response to lipopolysaccharide [GO:0032496]
NRF1	Q90X44	NRF1_DANRE	reviewed	Nuclear respiratory factor 1 (Nrf-1) (Not really finished protein)	nrf1	Danio rerio (Zebrafish) (Brachydanio rerio)	514	cellular response to cold [GO:0070417]; multicellular organism development [GO:0007275]; neural retina development [GO:0003407]; photoreceptor cell maintenance [GO:0045494]; regulation of transcription by RNA polymerase II [GO:0006357]; response to activity [GO:0014823]; retina development in camera-type eye [GO:0060041]; retina homeostasis [GO:0001895]
NRF1	Q9UR17	VTC1_SCHPO	reviewed	Vacuolar transporter chaperone 1 (Negative regulator of cdc42)	nrf1 vtc1 SPBC21B10.04c	Schizosaccharomyces pombe (strain 972 / ATCC 24843) (Fission yeast)	122	cell cycle [GO:0007049]; lysosomal microautophagy [GO:0016237]; polyphosphate metabolic process [GO:0006797]; regulation of establishment or maintenance of cell polarity regulating cell shape [GO:2000769]; small GTPase mediated signal transduction [GO:0007264]; vacuolar transport [GO:0007034]; vacuole fusion, non-autophagic [GO:0042144]
NRF1	Q9WU00	NRF1_MOUSE	reviewed	Nuclear respiratory factor 1 (NRF-1) (Alpha palindromic-binding protein) (Alpha-pal)	Nrf1	Mus musculus (Mouse)	503	mitochondrion organization [GO:0007005]; positive regulation of transcription by RNA polymerase II [GO:0045944]; regulation of transcription by RNA polymerase II [GO:0006357]; response to electrical stimulus [GO:0051602]
KLF16	P58334	KLF16_MOUSE	reviewed	Krueppel-like factor 16 (Basic transcription element-binding protein 4) (BTE-binding protein 4) (Dopamine receptor-regulating factor) (Transcription factor BTEB4)	Klf16 Bteb4 Drrf	Mus musculus (Mouse)	251	dopamine receptor signaling pathway [GO:0007212]; negative regulation of transcription by RNA polymerase II [GO:0000122]; regulation of transcription by RNA polymerase II [GO:0006357]
KLF16	Q9BXK1	KLF16_HUMAN	reviewed	Krueppel-like factor 16 (Basic transcription element-binding protein 4) (BTE-binding protein 4) (Novel Sp1-like zinc finger transcription factor 2) (Transcription factor BTEB4) (Transcription factor NSLP2)	KLF16 BTEB4 NSLP2	Homo sapiens (Human)	252	dopamine receptor signaling pathway [GO:0007212]; regulation of transcription by RNA polymerase II [GO:0006357]
TFAP2B	Q61313	AP2B_MOUSE	reviewed	Transcription factor AP-2-beta (AP2-beta) (Activating enhancer-binding protein 2-beta)	Tfap2b Tcfap2b	Mus musculus (Mouse)	459	aorta morphogenesis [GO:0035909]; calcium ion homeostasis [GO:0055074]; cellular ammonia homeostasis [GO:0097275]; cellular creatinine homeostasis [GO:0097276]; cellular urea homeostasis [GO:0097277]; collecting duct development [GO:0072044]; distal tubule development [GO:0072017]; ductus arteriosus closure [GO:0097070]; fat cell differentiation [GO:0045444]; forelimb morphogenesis [GO:0035136]; …
TFAP2B	Q76HI7	AP2B_CANLF	reviewed	Transcription factor AP-2-beta (AP2-beta) (Activating enhancer-binding protein 2-beta)	TFAP2B	Canis lupus familiaris (Dog) (Canis familiaris)	460	aorta morphogenesis [GO:0035909]; calcium ion homeostasis [GO:0055074]; cellular ammonia homeostasis [GO:0097275]; cellular creatinine homeostasis [GO:0097276]; cellular urea homeostasis [GO:0097277]; collecting duct development [GO:0072044]; distal tubule development [GO:0072017]; ductus arteriosus closure [GO:0097070]; fat cell differentiation [GO:0045444]; forelimb morphogenesis [GO:0035136]; …
TFAP2B	Q92481	AP2B_HUMAN	reviewed	Transcription factor AP-2-beta (AP2-beta) (Activating enhancer-binding protein 2-beta)	TFAP2B	Homo sapiens (Human)	460	aorta morphogenesis [GO:0035909]; calcium ion homeostasis [GO:0055074]; cellular ammonia homeostasis [GO:0097275]; cellular creatinine homeostasis [GO:0097276]; cellular urea homeostasis [GO:0097277]; collecting duct development [GO:0072044]; distal tubule development [GO:0072017]; ductus arteriosus closure [GO:0097070]; fat cell differentiation [GO:0045444]; forelimb morphogenesis [GO:0035136]; …
TFAP2A	A1A4R9	AP2A_BOVIN	reviewed	Transcription factor AP-2-alpha (AP2-alpha) (AP-2 transcription factor) (Activating enhancer-binding protein 2-alpha) (Activator protein 2) (AP-2)	TFAP2A	Bos taurus (Bovine)	437	bone morphogenesis [GO:0060349]; cellular response to iron ion [GO:0071281]; embryonic cranial skeleton morphogenesis [GO:0048701]; embryonic forelimb morphogenesis [GO:0035115]; eyelid development in camera-type eye [GO:0061029]; inner ear morphogenesis [GO:0042472]; kidney development [GO:0001822]; negative regulation of apoptotic process [GO:0043066]; negative regulation of reactive oxygen spe…
TFAP2A	P05549	AP2A_HUMAN	reviewed	Transcription factor AP-2-alpha (AP2-alpha) (AP-2 transcription factor) (Activating enhancer-binding protein 2-alpha) (Activator protein 2) (AP-2)	TFAP2A AP2TF TFAP2	Homo sapiens (Human)	437	bone morphogenesis [GO:0060349]; cellular response to iron ion [GO:0071281]; embryonic cranial skeleton morphogenesis [GO:0048701]; embryonic forelimb morphogenesis [GO:0035115]; eyelid development in camera-type eye [GO:0061029]; inner ear morphogenesis [GO:0042472]; kidney development [GO:0001822]; negative regulation of apoptotic process [GO:0043066]; negative regulation of cell population pro…
TFAP2A	P34056	AP2A_MOUSE	reviewed	Transcription factor AP-2-alpha (AP2-alpha) (AP-2 transcription factor) (Activating enhancer-binding protein 2-alpha) (Activator protein 2) (AP-2)	Tfap2a Ap2tf Tcfap2a	Mus musculus (Mouse)	437	anterior neuropore closure [GO:0021506]; basement membrane organization [GO:0071711]; bone morphogenesis [GO:0060349]; cellular response to iron ion [GO:0071281]; cornea development in camera-type eye [GO:0061303]; embryonic body morphogenesis [GO:0010172]; embryonic camera-type eye morphogenesis [GO:0048596]; embryonic cranial skeleton morphogenesis [GO:0048701]; embryonic forelimb morphogenesis…
TFAP2A	P58197	AP2A_RAT	reviewed	Transcription factor AP-2-alpha (AP2-alpha) (AP-2 transcription factor) (Activating enhancer-binding protein 2-alpha) (Activator protein 2) (AP-2)	Tfap2a Tcfap2a	Rattus norvegicus (Rat)	437	Schwann cell development [GO:0014044]; bone morphogenesis [GO:0060349]; cellular response to iron ion [GO:0071281]; embryonic cranial skeleton morphogenesis [GO:0048701]; embryonic forelimb morphogenesis [GO:0035115]; eyelid development in camera-type eye [GO:0061029]; inner ear morphogenesis [GO:0042472]; kidney development [GO:0001822]; negative regulation of apoptotic process [GO:0043066]; neg…
TFAP2A	Q9N0N3	AP2A_SHEEP	reviewed	Transcription factor AP-2-alpha (AP2-alpha) (AP-2 transcription factor) (Activating enhancer-binding protein 2-alpha) (Activator protein 2) (AP-2)	TFAP2A	Ovis aries (Sheep)	491	bone morphogenesis [GO:0060349]; cellular response to iron ion [GO:0071281]; embryonic cranial skeleton morphogenesis [GO:0048701]; embryonic forelimb morphogenesis [GO:0035115]; eyelid development in camera-type eye [GO:0061029]; inner ear morphogenesis [GO:0042472]; kidney development [GO:0001822]; negative regulation of apoptotic process [GO:0043066]; negative regulation of reactive oxygen spe…
E2F6	O54917	E2F6_MOUSE	reviewed	Transcription factor E2F6 (E2F-6) (E2F-binding site-modulating activity protein) (EMA)	E2f6	Mus musculus (Mouse)	272	negative regulation of transcription by RNA polymerase II [GO:0000122]; positive regulation of transcription by RNA polymerase II [GO:0045944]; regulation of cell cycle [GO:0051726]; regulation of transcription involved in G1/S transition of mitotic cell cycle [GO:0000083]
E2F6	O75461	E2F6_HUMAN	reviewed	Transcription factor E2F6 (E2F-6)	E2F6	Homo sapiens (Human)	281	negative regulation of G0 to G1 transition [GO:0070317]; negative regulation of transcription by RNA polymerase II [GO:0000122]; positive regulation of transcription by RNA polymerase II [GO:0045944]; regulation of cell cycle [GO:0051726]; regulation of transcription involved in G1/S transition of mitotic cell cycle [GO:0000083]
E2F6	Q08DY6	E2F6_BOVIN	reviewed	Transcription factor E2F6 (E2F-6)	E2F6	Bos taurus (Bovine)	285	negative regulation of transcription by RNA polymerase II [GO:0000122]; positive regulation of transcription by RNA polymerase II [GO:0045944]; regulation of cell cycle [GO:0051726]; regulation of transcription involved in G1/S transition of mitotic cell cycle [GO:0000083]
ZNF740	Q6NZQ6	ZN740_MOUSE	reviewed	Zinc finger protein 740	Znf740 Zfp740	Mus musculus (Mouse)	180	positive regulation of transcription by RNA polymerase II [GO:0045944]
ZNF740	Q8NDX6	ZN740_HUMAN	reviewed	Zinc finger protein 740 (OriLyt TD-element-binding protein 7)	ZNF740 TB7	Homo sapiens (Human)	193	positive regulation of transcription by RNA polymerase II [GO:0045944]

## Sheet: Summary
Rank	Motif ID	Consensus	Adjusted p-value	Alternative Names	Organism	Biological Process GO	Biological Process GO	Biological Process GO	Biological Process GO	Biological Process GO	Biological Process GO	Biological Process GO	Biological Process GO	Biological Process GO	Biological Process GO	Biological Process GO	Biological Process GO	Biological Process GO	Biological Process GO	Biological Process GO	Biological Process GO	Biological Process GO	Biological Process GO	Biological Process GO	Biological Process GO	Biological Process GO	Biological Process GO	Biological Process GO	Biological Process GO	Biological Process GO	Biological Process GO	Biological Process GO	Biological Process GO	Biological Process GO	Biological Process GO	Biological Process GO	Biological Process GO	Biological Process GO	Biological Process GO	Biological Process GO	Biological Process GO	Biological Process GO	Biological Process GO	Biological Process GO	Biological Process GO	Biological Process GO	Biological Process GO	Biological Process GO	Biological Process GO
1	MEME-1	CCSCSSSCCCCBSCSCCCSCSSCSSCYCCS	4.28e-05
2	KLF5	GCCCCDCCCH	0.000176	KLF5 BTEB2 CKLF IKLF	Homo sapiens (Human)	'angiogenesis [GO:0001525]'	'cell-cell signaling via exosome [GO:0099156]'	'cellular response to leukemia inhibitory factor [GO:1990830]'	'cellular response to organic cyclic compound [GO:0071407]'	'cellular response to peptide [GO:1901653]'	'intestinal epithelial cell development [GO:0060576]'	'microvillus assembly [GO:0030033]'	'myotube differentiation involved in skeletal muscle regeneration [GO:0014908]'	'negative regulation of transcription by RNA polymerase II [GO:0000122]'	'positive regulation of cell population proliferation [GO:0008284]'	'positive regulation of fat cell differentiation [GO:0045600]'	'positive regulation of pri-miRNA transcription by RNA polymerase II [GO:1902895]'	'positive regulation of transcription by RNA polymerase II [GO:0045944]'	'positive regulation of transcription by transcription factor localization [GO:0061586]'	'regulation of microvillus assembly [GO:0032534]'	'regulation of transcription by RNA polymerase II [GO:0006357]'	'satellite cell activation involved in skeletal muscle regeneration [GO:0014901]'	'skeletal muscle satellite cell differentiation [GO:0014816]'	'transcription by RNA polymerase II [GO:0006366]'
3	Zfx	SSSGCCBVGGCCTS	0.000596	Zfx	Mus musculus (Mouse)	'fertilization [GO:0009566]'	'germ cell development [GO:0007281]'	'homeostasis of number of cells [GO:0048872]'	'multicellular organism growth [GO:0035264]'	'oocyte development [GO:0048599]'	'ovarian follicle development [GO:0001541]'	'parental behavior [GO:0060746]'	'post-embryonic development [GO:0009791]'	'regulation of transcription, DNA-templated [GO:0006355]'	'spermatogenesis [GO:0007283]'
4	MZF1	BGGGGA	0.002	MZF1 MZF ZNF42 ZSCAN6	Homo sapiens (Human)	'negative regulation of transcription by RNA polymerase II [GO:0000122]'	'positive regulation of transcription by RNA polymerase II [GO:0045944]'	'regulation of transcription, DNA-templated [GO:0006355]'
5	TFDP1	VSGCGGGAAVN	0.00278	TFDP1 DP1	Homo sapiens (Human)	'DNA damage response, signal transduction by p53 class mediator resulting in cell cycle arrest [GO:0006977]'	'anoikis [GO:0043276]'	'epidermis development [GO:0008544]'	'negative regulation of G0 to G1 transition [GO:0070317]'	'negative regulation of fat cell proliferation [GO:0070345]'	'positive regulation of protein insertion into mitochondrial membrane involved in apoptotic signaling pathway [GO:1900740]'	'positive regulation of transcription by RNA polymerase II [GO:0045944]'	'regulation of DNA biosynthetic process [GO:2000278]'	'regulation of transcription by RNA polymerase II [GO:0006357]'	'regulation of transcription involved in G1/S transition of mitotic cell cycle [GO:0000083]'
6	NRF1	GCGCVTGCGCR	0.00351	NRF1	Homo sapiens (Human)	'generation of precursor metabolites and energy [GO:0006091]'	'mitochondrion organization [GO:0007005]'	'positive regulation of transcription by RNA polymerase II [GO:0045944]'	'regulation of transcription by RNA polymerase II [GO:0006357]'
7	TFAP2A	HGCCYSAGGCD	0.00954	TFAP2A AP2TF TFAP2	Homo sapiens (Human)	'bone morphogenesis [GO:0060349]'	'cellular response to iron ion [GO:0071281]'	'embryonic cranial skeleton morphogenesis [GO:0048701]'	'embryonic forelimb morphogenesis [GO:0035115]'	'eyelid development in camera-type eye [GO:0061029]'	'inner ear morphogenesis [GO:0042472]'	'kidney development [GO:0001822]'	'negative regulation of apoptotic process [GO:0043066]'	'negative regulation of cell population proliferation [GO:0008285]'	'negative regulation of reactive oxygen species metabolic process [GO:2000378]'	'negative regulation of transcription by RNA polymerase II [GO:0000122]'	'negative regulation of transcription by competitive promoter binding [GO:0010944]'	'negative regulation of transcription, DNA-templated [GO:0045892]'	'oculomotor nerve formation [GO:0021623]'	'optic cup structural organization [GO:0003409]'	'optic vesicle morphogenesis [GO:0003404]'	'positive regulation of bone mineralization [GO:0030501]'	'positive regulation of gene expression [GO:0010628]'	'positive regulation of neuron apoptotic process [GO:0043525]'	'positive regulation of tooth mineralization [GO:0070172]'	'positive regulation of transcription by RNA polymerase II [GO:0045944]'	'positive regulation of transcription, DNA-templated [GO:0045893]'	'regulation of cell differentiation [GO:0045595]'	'regulation of transcription by RNA polymerase II [GO:0006357]'	'retina layer formation [GO:0010842]'	'roof of mouth development [GO:0060021]'	'sensory perception of sound [GO:0007605]'	'trigeminal nerve development [GO:0021559]'
8	KLF16	GMCACGCCCCC	0.00989	KLF16 BTEB4 NSLP2	Homo sapiens (Human)	'dopamine receptor signaling pathway [GO:0007212]'	'regulation of transcription by RNA polymerase II [GO:0006357]'
9	TFAP2B(var.2)	HGCCTSAGGCD	0.012	TFAP2B	Homo sapiens (Human)	'aorta morphogenesis [GO:0035909]'	'calcium ion homeostasis [GO:0055074]'	'cellular ammonia homeostasis [GO:0097275]'	'cellular creatinine homeostasis [GO:0097276]'	'cellular urea homeostasis [GO:0097277]'	'collecting duct development [GO:0072044]'	'distal tubule development [GO:0072017]'	'ductus arteriosus closure [GO:0097070]'	'fat cell differentiation [GO:0045444]'	'forelimb morphogenesis [GO:0035136]'	'glucose homeostasis [GO:0042593]'	'glucose metabolic process [GO:0006006]'	'hindlimb morphogenesis [GO:0035137]'	'kidney development [GO:0001822]'	'magnesium ion homeostasis [GO:0010960]'	'metanephric nephron development [GO:0072210]'	'negative regulation of apoptotic process [GO:0043066]'	'negative regulation of cell population proliferation [GO:0008285]'	'negative regulation of cysteine-type endopeptidase activity involved in apoptotic process [GO:0043154]'	'negative regulation of neuron apoptotic process [GO:0043524]'	'negative regulation of transcription by RNA polymerase II [GO:0000122]'	'negative regulation of transcription, DNA-templated [GO:0045892]'	'phosphate ion homeostasis [GO:0055062]'	'positive regulation of cell population proliferation [GO:0008284]'	'positive regulation of neuron apoptotic process [GO:0043525]'	'positive regulation of transcription by RNA polymerase II [GO:0045944]'	'positive regulation of transcription, DNA-templated [GO:0045893]'	'positive regulation of urine volume [GO:0035810]'	'potassium ion homeostasis [GO:0055075]'	'regulation of BMP signaling pathway [GO:0030510]'	'regulation of cell differentiation [GO:0045595]'	'regulation of insulin secretion [GO:0050796]'	'regulation of transcription by RNA polymerase II [GO:0006357]'	'regulation of transcription, DNA-templated [GO:0006355]'	'renal water homeostasis [GO:0003091]'	'response to drug [GO:0042493]'	'retina layer formation [GO:0010842]'	'skin development [GO:0043588]'	'sodium ion homeostasis [GO:0055078]'	'sympathetic nervous system development [GO:0048485]'	'transcription by RNA polymerase II [GO:0006366]'
10	E2F6	RGGCGGGARRV	0.0131	E2F6	Homo sapiens (Human)	'negative regulation of G0 to G1 transition [GO:0070317]'	'negative regulation of transcription by RNA polymerase II [GO:0000122]'	'positive regulation of transcription by RNA polymerase II [GO:0045944]'	'regulation of cell cycle [GO:0051726]'	'regulation of transcription involved in G1/S transition of mitotic cell cycle [GO:0000083]'
11	ZNF740	MCCCCCCCAC	0.0143	ZNF740 TB7	Homo sapiens (Human)	'positive regulation of transcription by RNA polymerase II [GO:0045944]'
[truncated: 30 more columns]
