# Supplementary material for: Functionally Annotating Regulatory Elements in the Equine Genome Using Histone Mark ChIP-Seq
Source: Genes (Basel). 2019 Dec 18;11(1):3. doi: 10.3390/genes11010003 (PMC7017286; doi:10.3390/genes11010003)
Supplement: Supplementary file 1 [file genes-11-00003-s001.zip › Supplement/Table_S8_ame_annotations_heart_AcEnhUni.xlsx]

## Sheet: ame
rank	motif_DB	motif_ID	motif_alt_ID	consensus	p-value	adj_p-value	E-value	tests	FASTA_max	pos	neg	PWM_min	TP	%TP	FP	%FP
1	/JASPAR/JASPAR2018_CORE_vertebrates_non-redundant.meme	MA0056.1	MZF1	BGGGGA	2.83e-09	2.23e-05	0.0132	7880	1690	1689	6192	1	1288	76.26	4275	69.04
2	/JASPAR/JASPAR2018_CORE_vertebrates_non-redundant.meme	MA0816.1	Ascl2	ARCAGCTGCY	8.96e-08	0.000706	0.419	7880	1360	1357	6524	1.01	527	38.84	2049	31.41
3	/JASPAR/JASPAR2018_CORE_vertebrates_non-redundant.meme	MA1100.1	ASCL1	VSAGCAGCTGSNN	1.19e-07	0.000941	0.559	7880	1750	1746	6135	1.01	703	40.26	2055	33.5
4	/JASPAR/JASPAR2018_CORE_vertebrates_non-redundant.meme	MA0746.1	SP3	VCCACGCCCMC	1.81e-07	0.00142	0.846	7880	1590	1592	6289	1.01	846	53.14	2891	45.97
5	/JASPAR/JASPAR2018_CORE_vertebrates_non-redundant.meme	MA1109.1	NEUROD1	NRACAGATGGYNN	2.04e-07	0.0016	0.952	7880	1550	1547	6334	1.01	606	39.17	2045	32.29
6	/JASPAR/JASPAR2018_CORE_vertebrates_non-redundant.meme	MA0747.1	SP8	RCCACGCCCMCY	2.92e-07	0.0023	1.36	7880	1590	1592	6289	1.01	643	40.39	2114	33.61
7	/JASPAR/JASPAR2018_CORE_vertebrates_non-redundant.meme	MA0741.1	KLF16	GMCACGCCCCC	3.69e-07	0.0029	1.72	7880	38	38	7843	1.01	28	73.68	2589	33.01
8	/JASPAR/JASPAR2018_CORE_vertebrates_non-redundant.meme	MA1122.1	TFDP1	VSGCGGGAAVN	4.41e-07	0.00347	2.06	7880	33	33	7848	1.01	16	48.48	966	12.31
9	/JASPAR/JASPAR2018_CORE_vertebrates_non-redundant.meme	MA0824.1	ID4	NRCACCTGBH	6.27e-07	0.00493	2.93	7880	31	31	7850	1.01	25	80.65	2857	36.39
10	/JASPAR/JASPAR2018_CORE_vertebrates_non-redundant.meme	MA0522.2	TCF3	HRCACCTGBN	8.56e-07	0.00672	3.99	7880	28	28	7853	1.01	25	89.29	3465	44.12
11	/JASPAR/JASPAR2018_CORE_vertebrates_non-redundant.meme	MA0632.1	Tcfl5	NBCDCGHGVN	8.68e-07	0.00681	4.05	7880	24	24	7857	1	12	50	782	9.95
12	/JASPAR/JASPAR2018_CORE_vertebrates_non-redundant.meme	MA1099.1	Hes1	SVCACGYGHN	9.81e-07	0.0077	4.57	7880	30	30	7851	1	17	56.67	1324	16.86
13	/JASPAR/JASPAR2018_CORE_vertebrates_non-redundant.meme	MA0084.1	SRY	NWWAACAAT	1.12e-06	0.00877	5.21	7880	7680	7679	202	1.01	3282	42.74	53	26.24
14	/JASPAR/JASPAR2018_CORE_vertebrates_non-redundant.meme	MA0675.1	NKX6-2	NYMATTAA	1.21e-06	0.00953	5.66	7880	7740	7736	145	1	2615	33.8	23	15.86
15	OUTPUT/Heart_ACTIVEenhancers_unique/dreme_out/dreme.txt	CACGC	DREME-10	CACGC	1.3e-06	0.0102	6.05	7880	31	31	7850	1	18	58.06	1462	18.62
16	OUTPUT/Heart_ACTIVEenhancers_unique/dreme_out/dreme.txt	CTCCCCR	DREME-8	CTCCCCA	1.48e-06	0.0116	6.88	7880	1540	1542	6339	1.01	583	37.81	1996	31.49
17	/JASPAR/JASPAR2018_CORE_vertebrates_non-redundant.meme	MA0006.1	Ahr::Arnt	YGCGTG	1.72e-06	0.0135	8.01	7880	36	36	7845	1	18	50	1226	15.63
# AME (Analysis of Motif Enrichment): Version 5.0.5 compiled on Aug 16 2019 at 11:40:04
# The format of this file is described at http://meme-suite.org/doc/ame-output-format.html.
# ame --o AME_OUTPUT/Heart_ACTIVEenhancers_unique Heart_ACTIVEenhancers_unique.fa /JASPAR/JASPAR2018_CORE_vertebrates_non-redundant.meme OUTPUT/Heart_ACTIVEenhancers_unique/meme_out/meme.txt OUTPUT/Heart_ACTIVEenhancers_unique/dreme_out/dreme.txt

## Sheet: Uniprot
yourlist:M201908236746803381A1F0E0DB47453E0216320D9571E4E	Entry	Entry name	Status	Protein names	Gene names	Organism	Length	GO (biological pathways)
MZF1	P28698	MZF1_HUMAN	reviewed	Myeloid zinc finger 1 (MZF-1) (Zinc finger and SCAN domain-containing protein 6) (Zinc finger protein 42)	MZF1 MZF ZNF42 ZSCAN6	Homo sapiens (Human)	734	negative regulation of transcription by RNA polymerase II [GO:0000122]; positive regulation of transcription by RNA polymerase II [GO:0045944]; regulation of transcription, DNA-templated [GO:0006355]
Ascl2	O35885	ASCL2_MOUSE	reviewed	Achaete-scute homolog 2 (ASH-2) (mASH-2) (mASH2)	Ascl2 Mash2	Mus musculus (Mouse)	263	cell differentiation [GO:0030154]; in utero embryonic development [GO:0001701]; negative regulation of Schwann cell proliferation [GO:0010626]; negative regulation of transcription by RNA polymerase II [GO:0000122]; neuron differentiation [GO:0030182]; placenta development [GO:0001890]; positive regulation of transcription by RNA polymerase II [GO:0045944]; regulation of neurogenesis [GO:0050767]…
Ascl2	P19360	ASCL2_RAT	reviewed	Achaete-scute homolog 2 (Mash2)	Ascl2 Ash2 Mash-2 Mash2	Rattus norvegicus (Rat)	260	negative regulation of Schwann cell proliferation [GO:0010626]; neuron differentiation [GO:0030182]; positive regulation of transcription by RNA polymerase II [GO:0045944]; regulation of neurogenesis [GO:0050767]; regulation of transcription by RNA polymerase II [GO:0006357]; response to hypoxia [GO:0001666]; sensory organ development [GO:0007423]; somatic stem cell population maintenance [GO:003…
Ascl2	Q2EGB9	ASCL2_BOVIN	reviewed	Achaete-scute homolog 2 (Mash2)	ASCL2 MASH2	Bos taurus (Bovine)	193	neuron differentiation [GO:0030182]; positive regulation of transcription by RNA polymerase II [GO:0045944]; regulation of neurogenesis [GO:0050767]; regulation of transcription by RNA polymerase II [GO:0006357]; response to hypoxia [GO:0001666]; sensory organ development [GO:0007423]; somatic stem cell population maintenance [GO:0035019]; spongiotrophoblast differentiation [GO:0060708]; transcri…
Ascl2	Q99929	ASCL2_HUMAN	reviewed	Achaete-scute homolog 2 (ASH-2) (hASH2) (Class A basic helix-loop-helix protein 45) (bHLHa45) (Mash2)	ASCL2 BHLHA45 HASH2	Homo sapiens (Human)	193	negative regulation of Schwann cell proliferation [GO:0010626]; negative regulation of transcription by RNA polymerase II [GO:0000122]; neuron differentiation [GO:0030182]; placenta development [GO:0001890]; positive regulation of transcription by RNA polymerase II [GO:0045944]; regulation of neurogenesis [GO:0050767]; regulation of transcription by RNA polymerase II [GO:0006357]; regulation of t…
NEUROD1	O42202	NDF1_DANRE	reviewed	Neurogenic differentiation factor 1 (NeuroD) (NeuroD1)	neurod1 neurod nrd	Danio rerio (Zebrafish) (Brachydanio rerio)	350	compound eye photoreceptor development [GO:0042051]; endocrine pancreas development [GO:0031018]; inner ear receptor cell development [GO:0060119]; negative regulation of Notch signaling pathway [GO:0045746]; posterior lateral line neuromast hair cell differentiation [GO:0048923]; regeneration [GO:0031099]; regulation of transcription, DNA-templated [GO:0006355]
NEUROD1	P79765	NDF1_CHICK	reviewed	Neurogenic differentiation factor 1 (NeuroD) (NeuroD1)	NEUROD1 NEUROD	Gallus gallus (Chicken)	357	neuron development [GO:0048666]; positive regulation of eye photoreceptor cell development [GO:0042479]; regulation of transcription, DNA-templated [GO:0006355]
NEUROD1	Q13562	NDF1_HUMAN	reviewed	Neurogenic differentiation factor 1 (NeuroD) (NeuroD1) (Class A basic helix-loop-helix protein 3) (bHLHa3)	NEUROD1 BHLHA3 NEUROD	Homo sapiens (Human)	356	amacrine cell differentiation [GO:0035881]; anterior/posterior pattern specification [GO:0009952]; cellular response to glucose stimulus [GO:0071333]; cerebellum development [GO:0021549]; dentate gyrus development [GO:0021542]; embryonic organ morphogenesis [GO:0048562]; endocrine pancreas development [GO:0031018]; enteroendocrine cell differentiation [GO:0035883]; glucose homeostasis [GO:0042593…
NEUROD1	Q60430	NDF1_MESAU	reviewed	Neurogenic differentiation factor 1 (NeuroD1) (Beta-cell E-box transcriptional activator 2) (Beta2)	NEUROD1 NEUROD	Mesocricetus auratus (Golden hamster)	355	amacrine cell differentiation [GO:0035881]; anterior/posterior pattern specification [GO:0009952]; cerebellum development [GO:0021549]; dentate gyrus development [GO:0021542]; embryonic organ morphogenesis [GO:0048562]; endocrine pancreas development [GO:0031018]; enteroendocrine cell differentiation [GO:0035883]; glucose homeostasis [GO:0042593]; inner ear development [GO:0048839]; insulin secre…
NEUROD1	Q60867	NDF1_MOUSE	reviewed	Neurogenic differentiation factor 1 (NeuroD1) (Beta-cell E-box transcriptional activator 2) (Beta2)	Neurod1 Neurod	Mus musculus (Mouse)	357	amacrine cell differentiation [GO:0035881]; anterior/posterior pattern specification [GO:0009952]; camera-type eye development [GO:0043010]; cell fate commitment [GO:0045165]; cellular response to glucose stimulus [GO:0071333]; cerebellum development [GO:0021549]; dentate gyrus development [GO:0021542]; embryonic organ morphogenesis [GO:0048562]; endocrine pancreas development [GO:0031018]; enter…
NEUROD1	Q64289	NDF1_RAT	reviewed	Neurogenic differentiation factor 1 (NeuroD1) (Basic helix-loop-helix factor 1) (BHF-1)	Neurod1 Neurod	Rattus norvegicus (Rat)	357	amacrine cell differentiation [GO:0035881]; anterior/posterior pattern specification [GO:0009952]; cellular response to glucose stimulus [GO:0071333]; cerebellum development [GO:0021549]; dentate gyrus development [GO:0021542]; embryonic organ morphogenesis [GO:0048562]; endocrine pancreas development [GO:0031018]; enteroendocrine cell differentiation [GO:0035883]; inner ear development [GO:00488…
NEUROD1	Q91616	NDF1_XENLA	reviewed	Neurogenic differentiation factor 1 (NeuroD1)	neurod1 neurod	Xenopus laevis (African clawed frog)	352	neuron development [GO:0048666]; regulation of transcription, DNA-templated [GO:0006355]
ASCL1	P19359	ASCL1_RAT	reviewed	Achaete-scute homolog 1	Ascl1 Ash1 Mash-1	Rattus norvegicus (Rat)	233	Notch signaling pathway [GO:0007219]; adrenal chromaffin cell differentiation [GO:0061104]; carotid body glomus cell differentiation [GO:0061103]; cell maturation [GO:0048469]; cellular response to magnetism [GO:0071259]; central nervous system neuron development [GO:0021954]; cerebral cortex GABAergic interneuron differentiation [GO:0021892]; cerebral cortex development [GO:0021987]; commitment …
ASCL1	P50553	ASCL1_HUMAN	reviewed	Achaete-scute homolog 1 (ASH-1) (hASH1) (Class A basic helix-loop-helix protein 46) (bHLHa46)	ASCL1 ASH1 BHLHA46 HASH1	Homo sapiens (Human)	236	Notch signaling pathway [GO:0007219]; adrenal chromaffin cell differentiation [GO:0061104]; carotid body glomus cell differentiation [GO:0061103]; cell maturation [GO:0048469]; cellular response to magnetism [GO:0071259]; central nervous system neuron development [GO:0021954]; cerebral cortex GABAergic interneuron differentiation [GO:0021892]; cerebral cortex development [GO:0021987]; commitment …
ASCL1	Q02067	ASCL1_MOUSE	reviewed	Achaete-scute homolog 1 (ASH-1) (mASH-1) (mASH1)	Ascl1 Ash1 Mash-1 Mash1	Mus musculus (Mouse)	231	Notch signaling pathway [GO:0007219]; adrenal chromaffin cell differentiation [GO:0061104]; carotid body glomus cell differentiation [GO:0061103]; cell differentiation [GO:0030154]; cell maturation [GO:0048469]; cellular response to magnetism [GO:0071259]; central nervous system neuron development [GO:0021954]; cerebral cortex GABAergic interneuron differentiation [GO:0021892]; cerebral cortex de…
ASCL1	Q06234	ASCL1_XENLA	reviewed	Achaete-scute homolog 1 (XASH1)	ascl1 ash1	Xenopus laevis (African clawed frog)	199	nervous system development [GO:0007399]; neuron development [GO:0048666]; neuron differentiation [GO:0030182]; neuron fate commitment [GO:0048663]; neuron fate specification [GO:0048665]; positive regulation of neuron differentiation [GO:0045666]; regulation of transcription by RNA polymerase II [GO:0006357]; ventral spinal cord interneuron fate commitment [GO:0060579]
ASCL1	Q06234	ASCL1_XENLA	reviewed	Achaete-scute homolog 1 (XASH1)	ascl1 ash1	Xenopus laevis (African clawed frog)	199	unknown
SP3	L8GD75	SUB3_PSED2	reviewed	Subtilisin-like protease 3 (EC 3.4.21.-) (Destructin-3) (Serine protease 3) (PdSP3)	SP3 GMDG_04447	Pseudogymnoascus destructans (strain ATCC MYA-4855 / 20631-21) (Bat white-nose syndrome fungus) (Geomyces destructans)	404	unknown
SP3	O70494	SP3_MOUSE	reviewed	Transcription factor Sp3	Sp3	Mus musculus (Mouse)	783	B cell differentiation [GO:0030183]; T cell differentiation [GO:0030217]; definitive hemopoiesis [GO:0060216]; embryonic camera-type eye morphogenesis [GO:0048596]; embryonic placenta development [GO:0001892]; embryonic process involved in female pregnancy [GO:0060136]; embryonic skeletal system development [GO:0048706]; enucleate erythrocyte differentiation [GO:0043353]; erythrocyte differentiat…
SP3	Q02447	SP3_HUMAN	reviewed	Transcription factor Sp3 (SPR-2)	SP3	Homo sapiens (Human)	781	B cell differentiation [GO:0030183]; T cell differentiation [GO:0030217]; definitive hemopoiesis [GO:0060216]; embryonic camera-type eye morphogenesis [GO:0048596]; embryonic placenta development [GO:0001892]; embryonic process involved in female pregnancy [GO:0060136]; embryonic skeletal system development [GO:0048706]; enucleate erythrocyte differentiation [GO:0043353]; granulocyte differentiat…
SP3	Q90WR8	SP3_CHICK	reviewed	Transcription factor Sp3	SP3	Gallus gallus (Chicken)	771	B cell differentiation [GO:0030183]; T cell differentiation [GO:0030217]; definitive hemopoiesis [GO:0060216]; embryonic camera-type eye morphogenesis [GO:0048596]; embryonic skeletal system development [GO:0048706]; enucleate erythrocyte differentiation [GO:0043353]; granulocyte differentiation [GO:0030851]; liver development [GO:0001889]; lung development [GO:0030324]; megakaryocyte differentia…
KLF16	P58334	KLF16_MOUSE	reviewed	Krueppel-like factor 16 (Basic transcription element-binding protein 4) (BTE-binding protein 4) (Dopamine receptor-regulating factor) (Transcription factor BTEB4)	Klf16 Bteb4 Drrf	Mus musculus (Mouse)	251	dopamine receptor signaling pathway [GO:0007212]; negative regulation of transcription by RNA polymerase II [GO:0000122]; regulation of transcription by RNA polymerase II [GO:0006357]
KLF16	Q9BXK1	KLF16_HUMAN	reviewed	Krueppel-like factor 16 (Basic transcription element-binding protein 4) (BTE-binding protein 4) (Novel Sp1-like zinc finger transcription factor 2) (Transcription factor BTEB4) (Transcription factor NSLP2)	KLF16 BTEB4 NSLP2	Homo sapiens (Human)	252	dopamine receptor signaling pathway [GO:0007212]; regulation of transcription by RNA polymerase II [GO:0006357]
TFDP1	Q08639	TFDP1_MOUSE	reviewed	Transcription factor Dp-1 (DRTF1-polypeptide 1) (E2F dimerization partner 1)	Tfdp1	Mus musculus (Mouse)	410	anoikis [GO:0043276]; cell cycle [GO:0007049]; epidermis development [GO:0008544]; negative regulation of fat cell proliferation [GO:0070345]; positive regulation of transcription by RNA polymerase II [GO:0045944]; positive regulation of transcription, DNA-templated [GO:0045893]; regulation of DNA biosynthetic process [GO:2000278]; regulation of cell cycle [GO:0051726]; regulation of transcriptio…
TFDP1	Q14186	TFDP1_HUMAN	reviewed	Transcription factor Dp-1 (DRTF1-polypeptide 1) (DRTF1) (E2F dimerization partner 1)	TFDP1 DP1	Homo sapiens (Human)	410	DNA damage response, signal transduction by p53 class mediator resulting in cell cycle arrest [GO:0006977]; anoikis [GO:0043276]; epidermis development [GO:0008544]; negative regulation of G0 to G1 transition [GO:0070317]; negative regulation of fat cell proliferation [GO:0070345]; positive regulation of protein insertion into mitochondrial membrane involved in apoptotic signaling pathway [GO:190…
TFDP1	Q17QZ4	TFDP1_BOVIN	reviewed	Transcription factor Dp-1	TFDP1	Bos taurus (Bovine)	410	cell cycle [GO:0007049]; negative regulation of fat cell proliferation [GO:0070345]; regulation of cell cycle [GO:0051726]
SP8	Q5XGT8	SP8_XENLA	reviewed	Transcription factor Sp8	sp8	Xenopus laevis (African clawed frog)	500	unknown
SP8	Q64HY5	SP8_CHICK	reviewed	Transcription factor Sp8	SP8	Gallus gallus (Chicken)	480	dorsal/ventral pattern formation [GO:0009953]; embryonic limb morphogenesis [GO:0030326]; proximal/distal pattern formation [GO:0009954]; regulation of transcription by RNA polymerase II [GO:0006357]
SP8	Q710D6	COX5B_VULVU	reviewed	Cytochrome c oxidase subunit 5B, mitochondrial (Cytochrome c oxidase polypeptide Vb) (Sperm protein 8) (fSP8)	COX5B SP8	Vulpes vulpes (Red fox)	128	unknown
SP8	Q8BMJ8	SP8_MOUSE	reviewed	Transcription factor Sp8	Sp8	Mus musculus (Mouse)	486	dorsal/ventral pattern formation [GO:0009953]; embryonic limb morphogenesis [GO:0030326]; proximal/distal pattern formation [GO:0009954]; regulation of transcription by RNA polymerase II [GO:0006357]
SP8	Q8IXZ3	SP8_HUMAN	reviewed	Transcription factor Sp8 (Specificity protein 8)	SP8	Homo sapiens (Human)	490	dorsal/ventral pattern formation [GO:0009953]; embryonic limb morphogenesis [GO:0030326]; proximal/distal pattern formation [GO:0009954]; regulation of transcription by RNA polymerase II [GO:0006357]
id4	P41139	ID4_MOUSE	reviewed	DNA-binding protein inhibitor ID-4 (Inhibitor of DNA binding 4) (Inhibitor of differentiation 4)	Id4 Id-4 Idb4	Mus musculus (Mouse)	161	G1/S transition of mitotic cell cycle [GO:0000082]; brain development [GO:0007420]; cellular protein localization [GO:0034613]; central nervous system myelination [GO:0022010]; cerebral cortex neuron differentiation [GO:0021895]; circadian rhythm [GO:0007623]; fat cell differentiation [GO:0045444]; hippocampus development [GO:0021766]; negative regulation of DNA binding [GO:0043392]; negative reg…
id4	P47928	ID4_HUMAN	reviewed	DNA-binding protein inhibitor ID-4 (Class B basic helix-loop-helix protein 27) (bHLHb27) (Inhibitor of DNA binding 4) (Inhibitor of differentiation 4)	ID4 BHLHB27	Homo sapiens (Human)	161	G1/S transition of mitotic cell cycle [GO:0000082]; cellular protein localization [GO:0034613]; central nervous system myelination [GO:0022010]; cerebral cortex neuron differentiation [GO:0021895]; circadian rhythm [GO:0007623]; fat cell differentiation [GO:0045444]; hippocampus development [GO:0021766]; negative regulation of DNA binding [GO:0043392]; negative regulation of astrocyte differentia…
id4	Q06AV5	ID4_PIG	reviewed	DNA-binding protein inhibitor ID-4 (Inhibitor of DNA binding 4) (Inhibitor of differentiation 4)	ID4	Sus scrofa (Pig)	161	circadian rhythm [GO:0007623]; negative regulation of DNA binding [GO:0043392]; negative regulation of neuron differentiation [GO:0045665]; negative regulation of transcription, DNA-templated [GO:0045892]; neuron differentiation [GO:0030182]; regulation of cell cycle [GO:0051726]
id4	Q6GL62	ID4_XENTR	reviewed	DNA-binding protein inhibitor ID-4 (Inhibitor of DNA binding 4) (Inhibitor of differentiation 4)	id4 TTpA009j06.1	Xenopus tropicalis (Western clawed frog) (Silurana tropicalis)	131	circadian rhythm [GO:0007623]; negative regulation of DNA binding [GO:0043392]; negative regulation of neuron differentiation [GO:0045665]; negative regulation of transcription, DNA-templated [GO:0045892]; neuron differentiation [GO:0030182]; regulation of cell cycle [GO:0051726]
id4	Q7ZXF3	ID4_XENLA	reviewed	DNA-binding protein inhibitor ID-4 (Inhibitor of DNA binding 4) (Inhibitor of differentiation 4)	id4 idb4	Xenopus laevis (African clawed frog)	131	multicellular organism development [GO:0007275]; negative regulation of transcription by RNA polymerase II [GO:0000122]
TCF3	P15806	TFE2_MOUSE	reviewed	Transcription factor E2-alpha (Immunoglobulin enhancer-binding factor E12/E47) (Transcription factor 3) (TCF-3) (Transcription factor A1)	Tcf3 Alf2 Me2 Tcfe2a	Mus musculus (Mouse)	651	B cell lineage commitment [GO:0002326]; Peyer's patch development [GO:0048541]; T cell differentiation in thymus [GO:0033077]; cell development [GO:0048468]; erythrocyte differentiation [GO:0030218]; gastrulation [GO:0007369]; histone H3 acetylation [GO:0043966]; histone H4 acetylation [GO:0043967]; immunoglobulin V(D)J recombination [GO:0033152]; lymphocyte differentiation [GO:0030098]; natural …
TCF3	P15923	TFE2_HUMAN	reviewed	Transcription factor E2-alpha (Class B basic helix-loop-helix protein 21) (bHLHb21) (Immunoglobulin enhancer-binding factor E12/E47) (Immunoglobulin transcription factor 1) (Kappa-E2-binding factor) (Transcription factor 3) (TCF-3) (Transcription factor ITF-1)	TCF3 BHLHB21 E2A ITF1	Homo sapiens (Human)	654	B cell differentiation [GO:0030183]; B cell lineage commitment [GO:0002326]; immunoglobulin V(D)J recombination [GO:0033152]; negative regulation of transcription by RNA polymerase II [GO:0000122]; positive regulation of B cell proliferation [GO:0030890]; positive regulation of DNA-binding transcription factor activity [GO:0051091]; positive regulation of cell cycle [GO:0045787]; positive regulat…
TCF3	P21677	TFE2_RAT	reviewed	Transcription factor E2-alpha (Immunoglobulin enhancer-binding factor E12/E47) (Pancreas specific transcription factor 1c) (Transcription factor 3) (TCF-3) (Transcription regulator Pan)	Tcf3 Pan Ptf1c Tcfe2a	Rattus norvegicus (Rat)	649	B cell lineage commitment [GO:0002326]; immunoglobulin V(D)J recombination [GO:0033152]; positive regulation of B cell proliferation [GO:0030890]; positive regulation of DNA-binding transcription factor activity [GO:0051091]; positive regulation of cell cycle [GO:0045787]; positive regulation of gene expression [GO:0010628]; positive regulation of neuron differentiation [GO:0045666]; positive reg…
TCF3	P70062	T7L1A_XENLA	reviewed	Transcription factor 7-like 1-A (HMG box transcription factor 3-A) (TCF-3-A) (xTcf-3)	tcf7l1-a tcf3 tcf3a	Xenopus laevis (African clawed frog)	554	canonical Wnt signaling pathway [GO:0060070]; multicellular organism development [GO:0007275]; negative regulation of transcription by RNA polymerase II [GO:0000122]
TCF3	P98180	TFE2_MESAU	reviewed	Transcription factor E2-alpha (Immunoglobulin-enhancer-binding factor E12/E47) (Transcription factor 3) (TCF-3) (Transcription regulator Pan)	TCF3 PAN	Mesocricetus auratus (Golden hamster)	649	B cell lineage commitment [GO:0002326]; positive regulation of B cell proliferation [GO:0030890]; positive regulation of DNA-binding transcription factor activity [GO:0051091]; positive regulation of cell cycle [GO:0045787]; positive regulation of neuron differentiation [GO:0045666]; positive regulation of transcription by RNA polymerase II [GO:0045944]; positive regulation of transcription, DNA-…
TCF3	Q01978	TFE2_XENLA	reviewed	Transcription factor E2-alpha (Transcription factor 3) (TCF-3) (Transcription factor XE12/XE47)	tcf3 e2a	Xenopus laevis (African clawed frog)	658	positive regulation of neuron differentiation [GO:0045666]
TCF3	Q6GL68	TF7L1_XENTR	reviewed	Transcription factor 7-like 1 (HMG box transcription factor 3) (TCF-3)	tcf7l1 tcf3	Xenopus tropicalis (Western clawed frog) (Silurana tropicalis)	553	canonical Wnt signaling pathway [GO:0060070]; multicellular organism development [GO:0007275]; regulation of transcription by RNA polymerase II [GO:0006357]; regulation of transcription, DNA-templated [GO:0006355]
TCF3	Q90ZB6	T7L1B_XENLA	reviewed	Transcription factor 7-like 1-B (HMG box transcription factor 3-B) (TCF-3-B) (xTcf-3)	tcf7l1-b tcf3 tcf3b	Xenopus laevis (African clawed frog)	551	canonical Wnt signaling pathway [GO:0060070]; multicellular organism development [GO:0007275]; regulation of transcription by RNA polymerase II [GO:0006357]
TCF3	Q9HCS4	TF7L1_HUMAN	reviewed	Transcription factor 7-like 1 (HMG box transcription factor 3) (TCF-3)	TCF7L1 TCF3	Homo sapiens (Human)	588	beta-catenin-TCF complex assembly [GO:1904837]; canonical Wnt signaling pathway [GO:0060070]; chromatin organization [GO:0006325]; regulation of Wnt signaling pathway [GO:0030111]; regulation of transcription by RNA polymerase II [GO:0006357]; regulation of transcription, DNA-templated [GO:0006355]
TCF3	Q9YHE8	T7L1A_DANRE	reviewed	Transcription factor 7-like 1-A (HMG box transcription factor 3-A) (TCF-3) (TCF-3-A) (zTcf-3) (Protein headless)	tcf7l1a hdl tcf3 tcf3a	Danio rerio (Zebrafish) (Brachydanio rerio)	560	canonical Wnt signaling pathway [GO:0060070]; cell proliferation in dorsal spinal cord [GO:0010456]; embryonic camera-type eye morphogenesis [GO:0048596]; endothelial cell fate specification [GO:0060847]; forebrain development [GO:0030900]; generation of neurons [GO:0048699]; head morphogenesis [GO:0060323]; heart development [GO:0007507]; midbrain development [GO:0030901]; negative regulation of…
TCF3	Q9Z1J1	TF7L1_MOUSE	reviewed	Transcription factor 7-like 1 (HMG box transcription factor 3) (TCF-3) (mTCF-3)	Tcf7l1 Tcf3	Mus musculus (Mouse)	584	anterior/posterior axis specification, embryo [GO:0008595]; axial mesoderm morphogenesis [GO:0048319]; canonical Wnt signaling pathway [GO:0060070]; negative regulation of transcription, DNA-templated [GO:0045892]; positive regulation of transcription by RNA polymerase II [GO:0045944]; regulation of stem cell population maintenance [GO:2000036]; regulation of transcription by RNA polymerase II [G…
Tcfl5	Q9UL49	TCFL5_HUMAN	reviewed	Transcription factor-like 5 protein (Cha transcription factor) (HPV-16 E2-binding protein 1) (E2BP-1)	TCFL5 CHA E2BP1	Homo sapiens (Human)	500	cell differentiation [GO:0030154]; multicellular organism development [GO:0007275]; negative regulation of transcription by RNA polymerase II [GO:0000122]; regulation of cell differentiation [GO:0045595]; regulation of cell population proliferation [GO:0042127]; regulation of transcription, DNA-templated [GO:0006355]; spermatogenesis [GO:0007283]; transcription by RNA polymerase II [GO:0006366]
Hes1	A0A0B4J2D5	GAL3B_HUMAN	reviewed	Glutamine amidotransferase-like class 1 domain-containing protein 3B, mitochondrial (Keio novel protein-I) (KNP-I) (Protein GT335) (Protein HES1)	GATD3B HES1 KNPI	Homo sapiens (Human)	268	unknown
Hes1	O57337	HES1_CHICK	reviewed	Transcription factor HES-1 (C-HAIRY1) (Hairy and enhancer of split 1)	HES1 HAIRY1	Gallus gallus (Chicken)	290	Notch signaling pathway [GO:0007219]; anterior/posterior pattern specification [GO:0009952]; cell differentiation [GO:0030154]; negative regulation of neuron differentiation [GO:0045665]; negative regulation of transcription by RNA polymerase II [GO:0000122]; regulation of neurogenesis [GO:0050767]
Hes1	P35428	HES1_MOUSE	reviewed	Transcription factor HES-1 (Hairy and enhancer of split 1)	Hes1 Hes-1	Mus musculus (Mouse)	282	Notch signaling pathway [GO:0007219]; S-shaped body morphogenesis [GO:0072050]; adenohypophysis development [GO:0021984]; anterior/posterior pattern specification [GO:0009952]; aorta morphogenesis [GO:0035909]; artery morphogenesis [GO:0048844]; ascending aorta morphogenesis [GO:0035910]; cardiac neural crest cell development involved in outflow tract morphogenesis [GO:0061309]; cell adhesion [GO…
Hes1	P35843	HES1_YEAST	reviewed	Protein HES1 (Oxysterol-binding protein homolog 5)	HES1 OSH5 YOR237W O5234	Saccharomyces cerevisiae (strain ATCC 204508 / S288c) (Baker's yeast)	434	endocytosis [GO:0006897]; exocytosis [GO:0006887]; maintenance of cell polarity [GO:0030011]; piecemeal microautophagy of the nucleus [GO:0034727]; sterol biosynthetic process [GO:0016126]; sterol transport [GO:0015918]
Hes1	Q04666	HES1_RAT	reviewed	Transcription factor HES-1 (Hairy and enhancer of split 1) (Hairy-like protein) (RHL)	Hes1 Hes-1 Hl	Rattus norvegicus (Rat)	281	Notch signaling pathway [GO:0007219]; anterior/posterior pattern specification [GO:0009952]; cell differentiation [GO:0030154]; cellular response to fatty acid [GO:0071398]; cellular response to interleukin-1 [GO:0071347]; cellular response to nerve growth factor stimulus [GO:1990090]; cellular response to tumor necrosis factor [GO:0071356]; forebrain radial glial cell differentiation [GO:0021861…
Hes1	Q14469	HES1_HUMAN	reviewed	Transcription factor HES-1 (Class B basic helix-loop-helix protein 39) (bHLHb39) (Hairy and enhancer of split 1) (Hairy homolog) (Hairy-like protein) (hHL)	HES1 BHLHB39 HL HRY	Homo sapiens (Human)	280	Notch signaling pathway [GO:0007219]; S-shaped body morphogenesis [GO:0072050]; adenohypophysis development [GO:0021984]; anterior/posterior pattern specification [GO:0009952]; artery morphogenesis [GO:0048844]; ascending aorta morphogenesis [GO:0035910]; cardiac neural crest cell development involved in outflow tract morphogenesis [GO:0061309]; cell adhesion [GO:0007155]; cell differentiation [G…
Hes1	Q3ZBG4	HES1_BOVIN	reviewed	Transcription factor HES-1 (Hairy and enhancer of split 1)	HES1	Bos taurus (Bovine)	280	Notch signaling pathway [GO:0007219]; S-shaped body morphogenesis [GO:0072050]; adenohypophysis development [GO:0021984]; anterior/posterior pattern specification [GO:0009952]; ascending aorta morphogenesis [GO:0035910]; cardiac neural crest cell development involved in outflow tract morphogenesis [GO:0061309]; cell adhesion [GO:0007155]; cell differentiation [GO:0030154]; cell maturation [GO:004…
Hes1	Q5PPM5	HES1_XENTR	reviewed	Transcription factor HES-1 (Hairy and enhancer of split 1) (Protein hairy-1)	hes1 TNeu075p11.1	Xenopus tropicalis (Western clawed frog) (Silurana tropicalis)	267	Notch signaling pathway [GO:0007219]; anterior/posterior pattern specification [GO:0009952]; cell differentiation [GO:0030154]; negative regulation of muscle organ development [GO:0048635]; negative regulation of neuron differentiation [GO:0045665]; negative regulation of transcription by RNA polymerase II [GO:0000122]; negative regulation of transcription, DNA-templated [GO:0045892]; regulation …
Ahr	O02747	AHR_RABIT	reviewed	Aryl hydrocarbon receptor (Ah receptor) (AhR)	AHR	Oryctolagus cuniculus (Rabbit)	847	circadian regulation of gene expression [GO:0032922]; negative regulation of transcription, DNA-templated [GO:0045892]; positive regulation of transcription, DNA-templated [GO:0045893]; xenobiotic metabolic process [GO:0006805]
Ahr	P27250	AHR_ECOLI	reviewed	Aldehyde reductase Ahr (EC 1.1.1.2) (Zinc-dependent alcohol dehydrogenase Ahr)	ahr yjgB b4269 JW5761	Escherichia coli (strain K12)	339	fatty acid metabolic process [GO:0006631]
Ahr	P30561	AHR_MOUSE	reviewed	Aryl hydrocarbon receptor (Ah receptor) (AhR)	Ahr	Mus musculus (Mouse)	848	B cell differentiation [GO:0030183]; B cell homeostasis [GO:0001782]; B-1 B cell homeostasis [GO:0001922]; T cell homeostasis [GO:0043029]; blood circulation [GO:0008015]; blood vessel development [GO:0001568]; blood vessel morphogenesis [GO:0048514]; blood vessel remodeling [GO:0001974]; branching involved in blood vessel morphogenesis [GO:0001569]; cAMP-mediated signaling [GO:0019933]; camera-t…
Ahr	P35869	AHR_HUMAN	reviewed	Aryl hydrocarbon receptor (Ah receptor) (AhR) (Class E basic helix-loop-helix protein 76) (bHLHe76)	AHR BHLHE76	Homo sapiens (Human)	848	apoptotic process [GO:0006915]; blood vessel development [GO:0001568]; cAMP-mediated signaling [GO:0019933]; cell cycle [GO:0007049]; cellular response to 2,3,7,8-tetrachlorodibenzodioxine [GO:1904613]; cellular response to cAMP [GO:0071320]; cellular response to forskolin [GO:1904322]; circadian regulation of gene expression [GO:0032922]; negative regulation of transcription, DNA-templated [GO:0…
Ahr	P41738	AHR_RAT	reviewed	Aryl hydrocarbon receptor (Ah receptor) (AhR)	Ahr	Rattus norvegicus (Rat)	853	apoptotic process [GO:0006915]; cell cycle [GO:0007049]; cellular response to 2,3,7,8-tetrachlorodibenzodioxine [GO:1904613]; cellular response to glucocorticoid stimulus [GO:0071385]; circadian regulation of gene expression [GO:0032922]; negative regulation of DNA biosynthetic process [GO:2000279]; negative regulation of alkaline phosphatase activity [GO:0010693]; negative regulation of calcium …
Ahr	Q8R4S2	AHR_MUSSP	reviewed	Aryl hydrocarbon receptor (Ah receptor) (AhR)	Ahr	Mus spretus (Western Mediterranean mouse) (Algerian mouse)	854	cAMP-mediated signaling [GO:0019933]; cell cycle [GO:0007049]; cellular response to 2,3,7,8-tetrachlorodibenzodioxine [GO:1904613]; cellular response to 3-methylcholanthrene [GO:1904682]; cellular response to cAMP [GO:0071320]; cellular response to forskolin [GO:1904322]; circadian regulation of gene expression [GO:0032922]; gland development [GO:0048732]; negative regulation of DNA biosynthetic …
Ahr	Q8R4S4	AHR_MUSSI	reviewed	Aryl hydrocarbon receptor (Ah receptor) (AhR)	Ahr	Mus spicilegus (Steppe mouse)	854	cAMP-mediated signaling [GO:0019933]; cell cycle [GO:0007049]; cellular response to 2,3,7,8-tetrachlorodibenzodioxine [GO:1904613]; cellular response to 3-methylcholanthrene [GO:1904682]; cellular response to cAMP [GO:0071320]; cellular response to forskolin [GO:1904322]; circadian regulation of gene expression [GO:0032922]; gland development [GO:0048732]; negative regulation of DNA biosynthetic …
Ahr	Q8R4S5	AHR_MUSMM	reviewed	Aryl hydrocarbon receptor (Ah receptor) (AhR)	Ahr	Mus musculus molossinus (Japanese house mouse)	883	cAMP-mediated signaling [GO:0019933]; cell cycle [GO:0007049]; cellular response to 2,3,7,8-tetrachlorodibenzodioxine [GO:1904613]; cellular response to 3-methylcholanthrene [GO:1904682]; cellular response to cAMP [GO:0071320]; cellular response to forskolin [GO:1904322]; circadian regulation of gene expression [GO:0032922]; gland development [GO:0048732]; negative regulation of DNA biosynthetic …
Ahr	Q8R4S6	AHR_MUSMC	reviewed	Aryl hydrocarbon receptor (Ah receptor) (AhR)	Ahr	Mus musculus castaneus (Southeastern Asian house mouse)	848	cAMP-mediated signaling [GO:0019933]; cell cycle [GO:0007049]; cellular response to 2,3,7,8-tetrachlorodibenzodioxine [GO:1904613]; cellular response to 3-methylcholanthrene [GO:1904682]; cellular response to cAMP [GO:0071320]; cellular response to forskolin [GO:1904322]; circadian regulation of gene expression [GO:0032922]; gland development [GO:0048732]; negative regulation of DNA biosynthetic …
Ahr	Q8R4S7	AHR_MUSCR	reviewed	Aryl hydrocarbon receptor (Ah receptor) (AhR)	Ahr	Mus caroli (Ryukyu mouse) (Ricefield mouse)	854	cAMP-mediated signaling [GO:0019933]; cell cycle [GO:0007049]; cellular response to 2,3,7,8-tetrachlorodibenzodioxine [GO:1904613]; cellular response to 3-methylcholanthrene [GO:1904682]; cellular response to cAMP [GO:0071320]; cellular response to forskolin [GO:1904322]; circadian regulation of gene expression [GO:0032922]; gland development [GO:0048732]; negative regulation of DNA biosynthetic …
Ahr	Q95LD9	AHR_DELLE	reviewed	Aryl hydrocarbon receptor (Ah receptor) (AhR)	AHR	Delphinapterus leucas (Beluga whale)	845	cell cycle [GO:0007049]; circadian regulation of gene expression [GO:0032922]; negative regulation of transcription, DNA-templated [GO:0045892]; positive regulation of transcription, DNA-templated [GO:0045893]; xenobiotic metabolic process [GO:0006805]
Arnt	A0KGY4	ARNT_AERHH	reviewed	Undecaprenyl phosphate-alpha-4-amino-4-deoxy-L-arabinose arabinosyl transferase (EC 2.4.2.43) (4-amino-4-deoxy-L-arabinose lipid A transferase) (Lipid IV(A) 4-amino-4-deoxy-L-arabinosyltransferase) (Undecaprenyl phosphate-alpha-L-Ara4N transferase)	arnT AHA_0988	Aeromonas hydrophila subsp. hydrophila (strain ATCC 7966 / DSM 30187 / JCM 1027 / KCTC 2358 / NCIMB 9240)	547	lipid A biosynthetic process [GO:0009245]; lipopolysaccharide biosynthetic process [GO:0009103]; protein O-linked glycosylation [GO:0006493]
Arnt	A1ADA9	ARNT_ECOK1	reviewed	Undecaprenyl phosphate-alpha-4-amino-4-deoxy-L-arabinose arabinosyl transferase (EC 2.4.2.43) (4-amino-4-deoxy-L-arabinose lipid A transferase) (Lipid IV(A) 4-amino-4-deoxy-L-arabinosyltransferase) (Undecaprenyl phosphate-alpha-L-Ara4N transferase)	arnT Ecok1_21550 APECO1_4304	Escherichia coli O1:K1 / APEC	550	lipid A biosynthetic process [GO:0009245]; lipopolysaccharide biosynthetic process [GO:0009103]; protein O-linked glycosylation [GO:0006493]
Arnt	A1JPM4	ARNT_YERE8	reviewed	Undecaprenyl phosphate-alpha-4-amino-4-deoxy-L-arabinose arabinosyl transferase (EC 2.4.2.43) (4-amino-4-deoxy-L-arabinose lipid A transferase) (Lipid IV(A) 4-amino-4-deoxy-L-arabinosyltransferase) (Undecaprenyl phosphate-alpha-L-Ara4N transferase)	arnT YE2188	Yersinia enterocolitica serotype O:8 / biotype 1B (strain NCTC 13174 / 8081)	554	lipid A biosynthetic process [GO:0009245]; lipopolysaccharide biosynthetic process [GO:0009103]; protein O-linked glycosylation [GO:0006493]
Arnt	A4SQX1	ARNT_AERS4	reviewed	Undecaprenyl phosphate-alpha-4-amino-4-deoxy-L-arabinose arabinosyl transferase (EC 2.4.2.43) (4-amino-4-deoxy-L-arabinose lipid A transferase) (Lipid IV(A) 4-amino-4-deoxy-L-arabinosyltransferase) (Undecaprenyl phosphate-alpha-L-Ara4N transferase)	arnT ASA_3311	Aeromonas salmonicida (strain A449)	547	lipid A biosynthetic process [GO:0009245]; lipopolysaccharide biosynthetic process [GO:0009103]; protein O-linked glycosylation [GO:0006493]
Arnt	A4TIM6	ARNT_YERPP	reviewed	Undecaprenyl phosphate-alpha-4-amino-4-deoxy-L-arabinose arabinosyl transferase (EC 2.4.2.43) (4-amino-4-deoxy-L-arabinose lipid A transferase) (Lipid IV(A) 4-amino-4-deoxy-L-arabinosyltransferase) (Undecaprenyl phosphate-alpha-L-Ara4N transferase)	arnT YPDSF_0732	Yersinia pestis (strain Pestoides F)	554	lipid A biosynthetic process [GO:0009245]; lipopolysaccharide biosynthetic process [GO:0009103]; protein O-linked glycosylation [GO:0006493]
Arnt	A4WAM1	ARNT_ENT38	reviewed	Undecaprenyl phosphate-alpha-4-amino-4-deoxy-L-arabinose arabinosyl transferase (EC 2.4.2.43) (4-amino-4-deoxy-L-arabinose lipid A transferase) (Lipid IV(A) 4-amino-4-deoxy-L-arabinosyltransferase) (Undecaprenyl phosphate-alpha-L-Ara4N transferase)	arnT Ent638_2075	Enterobacter sp. (strain 638)	553	lipid A biosynthetic process [GO:0009245]; lipopolysaccharide biosynthetic process [GO:0009103]; protein O-linked glycosylation [GO:0006493]
Arnt	A6TF96	ARNT_KLEP7	reviewed	Undecaprenyl phosphate-alpha-4-amino-4-deoxy-L-arabinose arabinosyl transferase (EC 2.4.2.43) (4-amino-4-deoxy-L-arabinose lipid A transferase) (Lipid IV(A) 4-amino-4-deoxy-L-arabinosyltransferase) (Undecaprenyl phosphate-alpha-L-Ara4N transferase)	arnT KPN78578_38060 KPN_03843	Klebsiella pneumoniae subsp. pneumoniae (strain ATCC 700721 / MGH 78578)	551	lipid A biosynthetic process [GO:0009245]; lipopolysaccharide biosynthetic process [GO:0009103]; protein O-linked glycosylation [GO:0006493]
Arnt	A6V1N8	ARNT_PSEA7	reviewed	Undecaprenyl phosphate-alpha-4-amino-4-deoxy-L-arabinose arabinosyl transferase (EC 2.4.2.43) (4-amino-4-deoxy-L-arabinose lipid A transferase) (Lipid IV(A) 4-amino-4-deoxy-L-arabinosyltransferase) (Undecaprenyl phosphate-alpha-L-Ara4N transferase)	arnT PSPA7_1589	Pseudomonas aeruginosa (strain PA7)	549	lipid A biosynthetic process [GO:0009245]; lipopolysaccharide biosynthetic process [GO:0009103]; protein O-linked glycosylation [GO:0006493]
Arnt	A7FHH6	ARNT_YERP3	reviewed	Undecaprenyl phosphate-alpha-4-amino-4-deoxy-L-arabinose arabinosyl transferase (EC 2.4.2.43) (4-amino-4-deoxy-L-arabinose lipid A transferase) (Lipid IV(A) 4-amino-4-deoxy-L-arabinosyltransferase) (Undecaprenyl phosphate-alpha-L-Ara4N transferase)	arnT YpsIP31758_1729	Yersinia pseudotuberculosis serotype O:1b (strain IP 31758)	554	lipid A biosynthetic process [GO:0009245]; lipopolysaccharide biosynthetic process [GO:0009103]; protein O-linked glycosylation [GO:0006493]
Arnt	A7ZP75	ARNT_ECO24	reviewed	Undecaprenyl phosphate-alpha-4-amino-4-deoxy-L-arabinose arabinosyl transferase (EC 2.4.2.43) (4-amino-4-deoxy-L-arabinose lipid A transferase) (Lipid IV(A) 4-amino-4-deoxy-L-arabinosyltransferase) (Undecaprenyl phosphate-alpha-L-Ara4N transferase)	arnT EcE24377A_2552	Escherichia coli O139:H28 (strain E24377A / ETEC)	550	lipid A biosynthetic process [GO:0009245]; lipopolysaccharide biosynthetic process [GO:0009103]; protein O-linked glycosylation [GO:0006493]
Arnt	A8A2C4	ARNT_ECOHS	reviewed	Undecaprenyl phosphate-alpha-4-amino-4-deoxy-L-arabinose arabinosyl transferase (EC 2.4.2.43) (4-amino-4-deoxy-L-arabinose lipid A transferase) (Lipid IV(A) 4-amino-4-deoxy-L-arabinosyltransferase) (Undecaprenyl phosphate-alpha-L-Ara4N transferase)	arnT EcHS_A2402	Escherichia coli O9:H4 (strain HS)	550	lipid A biosynthetic process [GO:0009245]; lipopolysaccharide biosynthetic process [GO:0009103]; protein O-linked glycosylation [GO:0006493]
Arnt	A8FRR0	ARNT_SHESH	reviewed	Undecaprenyl phosphate-alpha-4-amino-4-deoxy-L-arabinose arabinosyl transferase (EC 2.4.2.43) (4-amino-4-deoxy-L-arabinose lipid A transferase) (Lipid IV(A) 4-amino-4-deoxy-L-arabinosyltransferase) (Undecaprenyl phosphate-alpha-L-Ara4N transferase)	arnT Ssed_0922	Shewanella sediminis (strain HAW-EB3)	546	lipid A biosynthetic process [GO:0009245]; lipopolysaccharide biosynthetic process [GO:0009103]; protein O-linked glycosylation [GO:0006493]
Arnt	A8GDR9	ARNT_SERP5	reviewed	Undecaprenyl phosphate-alpha-4-amino-4-deoxy-L-arabinose arabinosyl transferase (EC 2.4.2.43) (4-amino-4-deoxy-L-arabinose lipid A transferase) (Lipid IV(A) 4-amino-4-deoxy-L-arabinosyltransferase) (Undecaprenyl phosphate-alpha-L-Ara4N transferase)	arnT Spro_2158	Serratia proteamaculans (strain 568)	555	lipid A biosynthetic process [GO:0009245]; lipopolysaccharide biosynthetic process [GO:0009103]; protein O-linked glycosylation [GO:0006493]
Arnt	A9MJC5	ARNT_SALAR	reviewed	Undecaprenyl phosphate-alpha-4-amino-4-deoxy-L-arabinose arabinosyl transferase (EC 2.4.2.43) (4-amino-4-deoxy-L-arabinose lipid A transferase) (Lipid IV(A) 4-amino-4-deoxy-L-arabinosyltransferase) (Undecaprenyl phosphate-alpha-L-Ara4N transferase)	arnT SARI_00599	Salmonella arizonae (strain ATCC BAA-731 / CDC346-86 / RSK2980)	548	lipid A biosynthetic process [GO:0009245]; lipopolysaccharide biosynthetic process [GO:0009103]; protein O-linked glycosylation [GO:0006493]
Arnt	A9N5B0	ARNT_SALPB	reviewed	Undecaprenyl phosphate-alpha-4-amino-4-deoxy-L-arabinose arabinosyl transferase (EC 2.4.2.43) (4-amino-4-deoxy-L-arabinose lipid A transferase) (Lipid IV(A) 4-amino-4-deoxy-L-arabinosyltransferase) (Undecaprenyl phosphate-alpha-L-Ara4N transferase)	arnT SPAB_00680	Salmonella paratyphi B (strain ATCC BAA-1250 / SPB7)	548	lipid A biosynthetic process [GO:0009245]; lipopolysaccharide biosynthetic process [GO:0009103]; protein O-linked glycosylation [GO:0006493]
Arnt	A9R091	ARNT_YERPG	reviewed	Undecaprenyl phosphate-alpha-4-amino-4-deoxy-L-arabinose arabinosyl transferase (EC 2.4.2.43) (4-amino-4-deoxy-L-arabinose lipid A transferase) (Lipid IV(A) 4-amino-4-deoxy-L-arabinosyltransferase) (Undecaprenyl phosphate-alpha-L-Ara4N transferase)	arnT YpAngola_A2608	Yersinia pestis bv. Antiqua (strain Angola)	554	lipid A biosynthetic process [GO:0009245]; lipopolysaccharide biosynthetic process [GO:0009103]; protein O-linked glycosylation [GO:0006493]
Arnt	B1IXT0	ARNT_ECOLC	reviewed	Undecaprenyl phosphate-alpha-4-amino-4-deoxy-L-arabinose arabinosyl transferase (EC 2.4.2.43) (4-amino-4-deoxy-L-arabinose lipid A transferase) (Lipid IV(A) 4-amino-4-deoxy-L-arabinosyltransferase) (Undecaprenyl phosphate-alpha-L-Ara4N transferase)	arnT EcolC_1392	Escherichia coli (strain ATCC 8739 / DSM 1576 / Crooks)	550	lipid A biosynthetic process [GO:0009245]; lipopolysaccharide biosynthetic process [GO:0009103]; protein O-linked glycosylation [GO:0006493]
Arnt	B1JJ32	ARNT_YERPY	reviewed	Undecaprenyl phosphate-alpha-4-amino-4-deoxy-L-arabinose arabinosyl transferase (EC 2.4.2.43) (4-amino-4-deoxy-L-arabinose lipid A transferase) (Lipid IV(A) 4-amino-4-deoxy-L-arabinosyltransferase) (Undecaprenyl phosphate-alpha-L-Ara4N transferase)	arnT YPK_1835	Yersinia pseudotuberculosis serotype O:3 (strain YPIII)	554	lipid A biosynthetic process [GO:0009245]; lipopolysaccharide biosynthetic process [GO:0009103]; protein O-linked glycosylation [GO:0006493]
Arnt	B1LLL1	ARNT_ECOSM	reviewed	Undecaprenyl phosphate-alpha-4-amino-4-deoxy-L-arabinose arabinosyl transferase (EC 2.4.2.43) (4-amino-4-deoxy-L-arabinose lipid A transferase) (Lipid IV(A) 4-amino-4-deoxy-L-arabinosyltransferase) (Undecaprenyl phosphate-alpha-L-Ara4N transferase)	arnT EcSMS35_2411	Escherichia coli (strain SMS-3-5 / SECEC)	550	lipid A biosynthetic process [GO:0009245]; lipopolysaccharide biosynthetic process [GO:0009103]; protein O-linked glycosylation [GO:0006493]
Arnt	B1X8X0	ARNT_ECODH	reviewed	Undecaprenyl phosphate-alpha-4-amino-4-deoxy-L-arabinose arabinosyl transferase (EC 2.4.2.43) (4-amino-4-deoxy-L-arabinose lipid A transferase) (Lipid IV(A) 4-amino-4-deoxy-L-arabinosyltransferase) (Undecaprenyl phosphate-alpha-L-Ara4N transferase)	arnT ECDH10B_2417	Escherichia coli (strain K12 / DH10B)	550	lipid A biosynthetic process [GO:0009245]; lipopolysaccharide biosynthetic process [GO:0009103]; protein O-linked glycosylation [GO:0006493]
Arnt	B2K5L1	ARNT_YERPB	reviewed	Undecaprenyl phosphate-alpha-4-amino-4-deoxy-L-arabinose arabinosyl transferase (EC 2.4.2.43) (4-amino-4-deoxy-L-arabinose lipid A transferase) (Lipid IV(A) 4-amino-4-deoxy-L-arabinosyltransferase) (Undecaprenyl phosphate-alpha-L-Ara4N transferase)	arnT YPTS_2401	Yersinia pseudotuberculosis serotype IB (strain PB1/+)	554	lipid A biosynthetic process [GO:0009245]; lipopolysaccharide biosynthetic process [GO:0009103]; protein O-linked glycosylation [GO:0006493]
Arnt	B2TW40	ARNT_SHIB3	reviewed	Undecaprenyl phosphate-alpha-4-amino-4-deoxy-L-arabinose arabinosyl transferase (EC 2.4.2.43) (4-amino-4-deoxy-L-arabinose lipid A transferase) (Lipid IV(A) 4-amino-4-deoxy-L-arabinosyltransferase) (Undecaprenyl phosphate-alpha-L-Ara4N transferase)	arnT SbBS512_E2633	Shigella boydii serotype 18 (strain CDC 3083-94 / BS512)	550	lipid A biosynthetic process [GO:0009245]; lipopolysaccharide biosynthetic process [GO:0009103]; protein O-linked glycosylation [GO:0006493]
Arnt	B2VBI7	ARNT_ERWT9	reviewed	Undecaprenyl phosphate-alpha-4-amino-4-deoxy-L-arabinose arabinosyl transferase (EC 2.4.2.43) (4-amino-4-deoxy-L-arabinose lipid A transferase) (Lipid IV(A) 4-amino-4-deoxy-L-arabinosyltransferase) (Undecaprenyl phosphate-alpha-L-Ara4N transferase)	arnT ETA_23790	Erwinia tasmaniensis (strain DSM 17950 / CIP 109463 / Et1/99)	553	lipid A biosynthetic process [GO:0009245]; lipopolysaccharide biosynthetic process [GO:0009103]; protein O-linked glycosylation [GO:0006493]
Arnt	B4SYX3	ARNT_SALNS	reviewed	Undecaprenyl phosphate-alpha-4-amino-4-deoxy-L-arabinose arabinosyl transferase (EC 2.4.2.43) (4-amino-4-deoxy-L-arabinose lipid A transferase) (Lipid IV(A) 4-amino-4-deoxy-L-arabinosyltransferase) (Undecaprenyl phosphate-alpha-L-Ara4N transferase)	arnT SNSL254_A2486	Salmonella newport (strain SL254)	548	lipid A biosynthetic process [GO:0009245]; lipopolysaccharide biosynthetic process [GO:0009103]; protein O-linked glycosylation [GO:0006493]
Arnt	B4TBG8	ARNT_SALHS	reviewed	Undecaprenyl phosphate-alpha-4-amino-4-deoxy-L-arabinose arabinosyl transferase (EC 2.4.2.43) (4-amino-4-deoxy-L-arabinose lipid A transferase) (Lipid IV(A) 4-amino-4-deoxy-L-arabinosyltransferase) (Undecaprenyl phosphate-alpha-L-Ara4N transferase)	arnT SeHA_C2541	Salmonella heidelberg (strain SL476)	548	lipid A biosynthetic process [GO:0009245]; lipopolysaccharide biosynthetic process [GO:0009103]; protein O-linked glycosylation [GO:0006493]
Arnt	B4TPI4	ARNT_SALSV	reviewed	Undecaprenyl phosphate-alpha-4-amino-4-deoxy-L-arabinose arabinosyl transferase (EC 2.4.2.43) (4-amino-4-deoxy-L-arabinose lipid A transferase) (Lipid IV(A) 4-amino-4-deoxy-L-arabinosyltransferase) (Undecaprenyl phosphate-alpha-L-Ara4N transferase)	arnT SeSA_A2529	Salmonella schwarzengrund (strain CVM19633)	548	lipid A biosynthetic process [GO:0009245]; lipopolysaccharide biosynthetic process [GO:0009103]; protein O-linked glycosylation [GO:0006493]
Arnt	B5BCP4	ARNT_SALPK	reviewed	Undecaprenyl phosphate-alpha-4-amino-4-deoxy-L-arabinose arabinosyl transferase (EC 2.4.2.43) (4-amino-4-deoxy-L-arabinose lipid A transferase) (Lipid IV(A) 4-amino-4-deoxy-L-arabinosyltransferase) (Undecaprenyl phosphate-alpha-L-Ara4N transferase)	arnT SSPA0526	Salmonella paratyphi A (strain AKU_12601)	548	lipid A biosynthetic process [GO:0009245]; lipopolysaccharide biosynthetic process [GO:0009103]; protein O-linked glycosylation [GO:0006493]
Arnt	B5EZI0	ARNT_SALA4	reviewed	Undecaprenyl phosphate-alpha-4-amino-4-deoxy-L-arabinose arabinosyl transferase (EC 2.4.2.43) (4-amino-4-deoxy-L-arabinose lipid A transferase) (Lipid IV(A) 4-amino-4-deoxy-L-arabinosyltransferase) (Undecaprenyl phosphate-alpha-L-Ara4N transferase)	arnT SeAg_B2437	Salmonella agona (strain SL483)	548	lipid A biosynthetic process [GO:0009245]; lipopolysaccharide biosynthetic process [GO:0009103]; protein O-linked glycosylation [GO:0006493]
Arnt	B5FNU1	ARNT_SALDC	reviewed	Undecaprenyl phosphate-alpha-4-amino-4-deoxy-L-arabinose arabinosyl transferase (EC 2.4.2.43) (4-amino-4-deoxy-L-arabinose lipid A transferase) (Lipid IV(A) 4-amino-4-deoxy-L-arabinosyltransferase) (Undecaprenyl phosphate-alpha-L-Ara4N transferase)	arnT SeD_A2645	Salmonella dublin (strain CT_02021853)	548	lipid A biosynthetic process [GO:0009245]; lipopolysaccharide biosynthetic process [GO:0009103]; protein O-linked glycosylation [GO:0006493]
Arnt	B5R274	ARNT_SALEP	reviewed	Undecaprenyl phosphate-alpha-4-amino-4-deoxy-L-arabinose arabinosyl transferase (EC 2.4.2.43) (4-amino-4-deoxy-L-arabinose lipid A transferase) (Lipid IV(A) 4-amino-4-deoxy-L-arabinosyltransferase) (Undecaprenyl phosphate-alpha-L-Ara4N transferase)	arnT SEN2283	Salmonella enteritidis PT4 (strain P125109)	548	lipid A biosynthetic process [GO:0009245]; lipopolysaccharide biosynthetic process [GO:0009103]; protein O-linked glycosylation [GO:0006493]
Arnt	B5RCC6	ARNT_SALG2	reviewed	Undecaprenyl phosphate-alpha-4-amino-4-deoxy-L-arabinose arabinosyl transferase (EC 2.4.2.43) (4-amino-4-deoxy-L-arabinose lipid A transferase) (Lipid IV(A) 4-amino-4-deoxy-L-arabinosyltransferase) (Undecaprenyl phosphate-alpha-L-Ara4N transferase)	arnT SG2330	Salmonella gallinarum (strain 287/91 / NCTC 13346)	548	lipid A biosynthetic process [GO:0009245]; lipopolysaccharide biosynthetic process [GO:0009103]; protein O-linked glycosylation [GO:0006493]
Arnt	B5XTL1	ARNT_KLEP3	reviewed	Undecaprenyl phosphate-alpha-4-amino-4-deoxy-L-arabinose arabinosyl transferase (EC 2.4.2.43) (4-amino-4-deoxy-L-arabinose lipid A transferase) (Lipid IV(A) 4-amino-4-deoxy-L-arabinosyltransferase) (Undecaprenyl phosphate-alpha-L-Ara4N transferase)	arnT KPK_0270	Klebsiella pneumoniae (strain 342)	551	lipid A biosynthetic process [GO:0009245]; lipopolysaccharide biosynthetic process [GO:0009103]; protein O-linked glycosylation [GO:0006493]
Arnt	B5YXQ0	ARNT_ECO5E	reviewed	Undecaprenyl phosphate-alpha-4-amino-4-deoxy-L-arabinose arabinosyl transferase (EC 2.4.2.43) (4-amino-4-deoxy-L-arabinose lipid A transferase) (Lipid IV(A) 4-amino-4-deoxy-L-arabinosyltransferase) (Undecaprenyl phosphate-alpha-L-Ara4N transferase)	arnT ECH74115_3398	Escherichia coli O157:H7 (strain EC4115 / EHEC)	550	lipid A biosynthetic process [GO:0009245]; lipopolysaccharide biosynthetic process [GO:0009103]; protein O-linked glycosylation [GO:0006493]
Arnt	B6I7K0	ARNT_ECOSE	reviewed	Undecaprenyl phosphate-alpha-4-amino-4-deoxy-L-arabinose arabinosyl transferase (EC 2.4.2.43) (4-amino-4-deoxy-L-arabinose lipid A transferase) (Lipid IV(A) 4-amino-4-deoxy-L-arabinosyltransferase) (Undecaprenyl phosphate-alpha-L-Ara4N transferase)	arnT ECSE_2516	Escherichia coli (strain SE11)	550	lipid A biosynthetic process [GO:0009245]; lipopolysaccharide biosynthetic process [GO:0009103]; protein O-linked glycosylation [GO:0006493]
Arnt	B7LAS2	ARNT_ECO55	reviewed	Undecaprenyl phosphate-alpha-4-amino-4-deoxy-L-arabinose arabinosyl transferase (EC 2.4.2.43) (4-amino-4-deoxy-L-arabinose lipid A transferase) (Lipid IV(A) 4-amino-4-deoxy-L-arabinosyltransferase) (Undecaprenyl phosphate-alpha-L-Ara4N transferase)	arnT EC55989_2504	Escherichia coli (strain 55989 / EAEC)	550	lipid A biosynthetic process [GO:0009245]; lipopolysaccharide biosynthetic process [GO:0009103]; protein O-linked glycosylation [GO:0006493]
Arnt	B7LM74	ARNT_ESCF3	reviewed	Undecaprenyl phosphate-alpha-4-amino-4-deoxy-L-arabinose arabinosyl transferase (EC 2.4.2.43) (4-amino-4-deoxy-L-arabinose lipid A transferase) (Lipid IV(A) 4-amino-4-deoxy-L-arabinosyltransferase) (Undecaprenyl phosphate-alpha-L-Ara4N transferase)	arnT EFER_0912	Escherichia fergusonii (strain ATCC 35469 / DSM 13698 / CDC 0568-73)	551	lipid A biosynthetic process [GO:0009245]; lipopolysaccharide biosynthetic process [GO:0009103]; protein O-linked glycosylation [GO:0006493]
Arnt	B7M5T9	ARNT_ECO8A	reviewed	Undecaprenyl phosphate-alpha-4-amino-4-deoxy-L-arabinose arabinosyl transferase (EC 2.4.2.43) (4-amino-4-deoxy-L-arabinose lipid A transferase) (Lipid IV(A) 4-amino-4-deoxy-L-arabinosyltransferase) (Undecaprenyl phosphate-alpha-L-Ara4N transferase)	arnT ECIAI1_2334	Escherichia coli O8 (strain IAI1)	550	lipid A biosynthetic process [GO:0009245]; lipopolysaccharide biosynthetic process [GO:0009103]; protein O-linked glycosylation [GO:0006493]
Arnt	B7MG24	ARNT_ECO45	reviewed	Undecaprenyl phosphate-alpha-4-amino-4-deoxy-L-arabinose arabinosyl transferase (EC 2.4.2.43) (4-amino-4-deoxy-L-arabinose lipid A transferase) (Lipid IV(A) 4-amino-4-deoxy-L-arabinosyltransferase) (Undecaprenyl phosphate-alpha-L-Ara4N transferase)	arnT ECS88_2407	Escherichia coli O45:K1 (strain S88 / ExPEC)	550	lipid A biosynthetic process [GO:0009245]; lipopolysaccharide biosynthetic process [GO:0009103]; protein O-linked glycosylation [GO:0006493]
Arnt	B7MXT9	ARNT_ECO81	reviewed	Undecaprenyl phosphate-alpha-4-amino-4-deoxy-L-arabinose arabinosyl transferase (EC 2.4.2.43) (4-amino-4-deoxy-L-arabinose lipid A transferase) (Lipid IV(A) 4-amino-4-deoxy-L-arabinosyltransferase) (Undecaprenyl phosphate-alpha-L-Ara4N transferase)	arnT ECED1_2724	Escherichia coli O81 (strain ED1a)	550	lipid A biosynthetic process [GO:0009245]; lipopolysaccharide biosynthetic process [GO:0009103]; protein O-linked glycosylation [GO:0006493]
Arnt	B7N5M2	ARNT_ECOLU	reviewed	Undecaprenyl phosphate-alpha-4-amino-4-deoxy-L-arabinose arabinosyl transferase (EC 2.4.2.43) (4-amino-4-deoxy-L-arabinose lipid A transferase) (Lipid IV(A) 4-amino-4-deoxy-L-arabinosyltransferase) (Undecaprenyl phosphate-alpha-L-Ara4N transferase)	arnT ECUMN_2599	Escherichia coli O17:K52:H18 (strain UMN026 / ExPEC)	550	lipid A biosynthetic process [GO:0009245]; lipopolysaccharide biosynthetic process [GO:0009103]; protein O-linked glycosylation [GO:0006493]
Arnt	B7NNT6	ARNT_ECO7I	reviewed	Undecaprenyl phosphate-alpha-4-amino-4-deoxy-L-arabinose arabinosyl transferase (EC 2.4.2.43) (4-amino-4-deoxy-L-arabinose lipid A transferase) (Lipid IV(A) 4-amino-4-deoxy-L-arabinosyltransferase) (Undecaprenyl phosphate-alpha-L-Ara4N transferase)	arnT ECIAI39_2404	Escherichia coli O7:K1 (strain IAI39 / ExPEC)	550	lipid A biosynthetic process [GO:0009245]; lipopolysaccharide biosynthetic process [GO:0009103]; protein O-linked glycosylation [GO:0006493]
Arnt	B7UFR9	ARNT_ECO27	reviewed	Undecaprenyl phosphate-alpha-4-amino-4-deoxy-L-arabinose arabinosyl transferase (EC 2.4.2.43) (4-amino-4-deoxy-L-arabinose lipid A transferase) (Lipid IV(A) 4-amino-4-deoxy-L-arabinosyltransferase) (Undecaprenyl phosphate-alpha-L-Ara4N transferase)	arnT E2348C_2401	Escherichia coli O127:H6 (strain E2348/69 / EPEC)	550	lipid A biosynthetic process [GO:0009245]; lipopolysaccharide biosynthetic process [GO:0009103]; protein O-linked glycosylation [GO:0006493]
Arnt	B7VBN0	ARNT_PSEA8	reviewed	Undecaprenyl phosphate-alpha-4-amino-4-deoxy-L-arabinose arabinosyl transferase (EC 2.4.2.43) (4-amino-4-deoxy-L-arabinose lipid A transferase) (Lipid IV(A) 4-amino-4-deoxy-L-arabinosyltransferase) (Undecaprenyl phosphate-alpha-L-Ara4N transferase)	arnT PLES_14771	Pseudomonas aeruginosa (strain LESB58)	549	lipid A biosynthetic process [GO:0009245]; lipopolysaccharide biosynthetic process [GO:0009103]; protein O-linked glycosylation [GO:0006493]
Arnt	C0Q067	ARNT_SALPC	reviewed	Undecaprenyl phosphate-alpha-4-amino-4-deoxy-L-arabinose arabinosyl transferase (EC 2.4.2.43) (4-amino-4-deoxy-L-arabinose lipid A transferase) (Lipid IV(A) 4-amino-4-deoxy-L-arabinosyltransferase) (Undecaprenyl phosphate-alpha-L-Ara4N transferase)	arnT SPC_1410	Salmonella paratyphi C (strain RKS4594)	548	lipid A biosynthetic process [GO:0009245]; lipopolysaccharide biosynthetic process [GO:0009103]; protein O-linked glycosylation [GO:0006493]
Arnt	C5BDQ8	ARNT_EDWI9	reviewed	Undecaprenyl phosphate-alpha-4-amino-4-deoxy-L-arabinose arabinosyl transferase (EC 2.4.2.43) (4-amino-4-deoxy-L-arabinose lipid A transferase) (Lipid IV(A) 4-amino-4-deoxy-L-arabinosyltransferase) (Undecaprenyl phosphate-alpha-L-Ara4N transferase)	arnT NT01EI_1417	Edwardsiella ictaluri (strain 93-146)	552	lipid A biosynthetic process [GO:0009245]; lipopolysaccharide biosynthetic process [GO:0009103]; protein O-linked glycosylation [GO:0006493]
Arnt	C6DAW3	ARNT_PECCP	reviewed	Undecaprenyl phosphate-alpha-4-amino-4-deoxy-L-arabinose arabinosyl transferase (EC 2.4.2.43) (4-amino-4-deoxy-L-arabinose lipid A transferase) (Lipid IV(A) 4-amino-4-deoxy-L-arabinosyltransferase) (Undecaprenyl phosphate-alpha-L-Ara4N transferase)	arnT PC1_2924	Pectobacterium carotovorum subsp. carotovorum (strain PC1)	556	lipid A biosynthetic process [GO:0009245]; lipopolysaccharide biosynthetic process [GO:0009103]; protein O-linked glycosylation [GO:0006493]
Arnt	O02748	ARNT_RABIT	reviewed	Aryl hydrocarbon receptor nuclear translocator (ARNT protein) (Dioxin receptor, nuclear translocator) (Hypoxia-inducible factor 1-beta) (HIF-1-beta) (HIF1-beta)	ARNT	Oryctolagus cuniculus (Rabbit)	790	unknown
Arnt	O15945	ARNT_DROME	reviewed	Aryl hydrocarbon receptor nuclear translocator homolog (dARNT) (Hypoxia-inducible factor 1-beta) (Protein tango)	tgo ARNT HIF-1-beta CG11987	Drosophila melanogaster (Fruit fly)	642	brain development [GO:0007420]; cellular response to hypoxia [GO:0071456]; cellular response to insulin stimulus [GO:0032869]; central nervous system development [GO:0007417]; glial cell migration [GO:0008347]; imaginal disc-derived leg joint morphogenesis [GO:0016348]; insulin receptor signaling pathway [GO:0008286]; limb development [GO:0060173]; negative regulation of transcription by RNA poly…
Arnt	O52327	ARNT_SALTY	reviewed	Undecaprenyl phosphate-alpha-4-amino-4-deoxy-L-arabinose arabinosyl transferase (EC 2.4.2.43) (4-amino-4-deoxy-L-arabinose lipid A transferase) (Lipid IV(A) 4-amino-4-deoxy-L-arabinosyltransferase) (Polymyxin resistance protein PmrK) (Undecaprenyl phosphate-alpha-L-Ara4N transferase)	arnT pmrK STM2301	Salmonella typhimurium (strain LT2 / SGSC1412 / ATCC 700720)	547	lipid A biosynthetic process [GO:0009245]; lipopolysaccharide biosynthetic process [GO:0009103]; protein O-linked glycosylation [GO:0006493]
Arnt	P27540	ARNT_HUMAN	reviewed	Aryl hydrocarbon receptor nuclear translocator (ARNT protein) (Class E basic helix-loop-helix protein 2) (bHLHe2) (Dioxin receptor, nuclear translocator) (Hypoxia-inducible factor 1-beta) (HIF-1-beta) (HIF1-beta)	ARNT BHLHE2	Homo sapiens (Human)	789	cell differentiation [GO:0030154]; embryonic placenta development [GO:0001892]; mRNA transcription by RNA polymerase II [GO:0042789]; positive regulation of endothelial cell proliferation [GO:0001938]; positive regulation of erythrocyte differentiation [GO:0045648]; positive regulation of glycolytic process [GO:0045821]; positive regulation of hormone biosynthetic process [GO:0046886]; positive r…
Arnt	P41739	ARNT_RAT	reviewed	Aryl hydrocarbon receptor nuclear translocator (ARNT protein) (Dioxin receptor, nuclear translocator) (Hypoxia-inducible factor 1-beta) (HIF-1-beta) (HIF1-beta)	Arnt	Rattus norvegicus (Rat)	800	response to hypoxia [GO:0001666]; response to toxic substance [GO:0009636]
Arnt	P53762	ARNT_MOUSE	reviewed	Aryl hydrocarbon receptor nuclear translocator (ARNT protein) (Dioxin receptor, nuclear translocator) (Hypoxia-inducible factor 1-beta) (HIF-1-beta) (HIF1-beta)	Arnt	Mus musculus (Mouse)	791	cell differentiation [GO:0030154]; embryonic placenta development [GO:0001892]; positive regulation of hormone biosynthetic process [GO:0046886]; positive regulation of protein sumoylation [GO:0033235]; positive regulation of transcription by RNA polymerase II [GO:0045944]; positive regulation of transcription, DNA-templated [GO:0045893]; positive regulation of vascular endothelial growth factor …
Arnt	P76473	ARNT_ECOLI	reviewed	Undecaprenyl phosphate-alpha-4-amino-4-deoxy-L-arabinose arabinosyl transferase (EC 2.4.2.43) (4-amino-4-deoxy-L-arabinose lipid A transferase) (Lipid IV(A) 4-amino-4-deoxy-L-arabinosyltransferase) (Polymyxin resistance protein PmrK) (Undecaprenyl phosphate-alpha-L-Ara4N transferase)	arnT pmrK yfbI b2257 JW2251	Escherichia coli (strain K12)	550	lipid A biosynthetic process [GO:0009245]; lipopolysaccharide biosynthetic process [GO:0009103]; protein O-linked glycosylation [GO:0006493]; response to iron(III) ion [GO:0010041]
Arnt	P79832	ARNT_ONCMY	reviewed	Aryl hydrocarbon receptor nuclear translocator (rtARNT)	arnt	Oncorhynchus mykiss (Rainbow trout) (Salmo gairdneri)	723	negative regulation of signal transduction [GO:0009968]; negative regulation of transcription, DNA-templated [GO:0045892]; positive regulation of signal transduction [GO:0009967]; positive regulation of transcription, DNA-templated [GO:0045893]; regulation of transcription, DNA-templated [GO:0006355]
Arnt	Q02R27	ARNT_PSEAB	reviewed	Undecaprenyl phosphate-alpha-4-amino-4-deoxy-L-arabinose arabinosyl transferase (EC 2.4.2.43) (4-amino-4-deoxy-L-arabinose lipid A transferase) (Lipid IV(A) 4-amino-4-deoxy-L-arabinosyltransferase) (Undecaprenyl phosphate-alpha-L-Ara4N transferase)	arnT PA14_18330	Pseudomonas aeruginosa (strain UCBPP-PA14)	549	lipid A biosynthetic process [GO:0009245]; lipopolysaccharide biosynthetic process [GO:0009103]; protein O-linked glycosylation [GO:0006493]
Arnt	Q0T2M6	ARNT_SHIF8	reviewed	Undecaprenyl phosphate-alpha-4-amino-4-deoxy-L-arabinose arabinosyl transferase (EC 2.4.2.43) (4-amino-4-deoxy-L-arabinose lipid A transferase) (Lipid IV(A) 4-amino-4-deoxy-L-arabinosyltransferase) (Undecaprenyl phosphate-alpha-L-Ara4N transferase)	arnT SFV_2327	Shigella flexneri serotype 5b (strain 8401)	550	lipid A biosynthetic process [GO:0009245]; lipopolysaccharide biosynthetic process [GO:0009103]; protein O-linked glycosylation [GO:0006493]
Arnt	Q0TFI5	ARNT_ECOL5	reviewed	Undecaprenyl phosphate-alpha-4-amino-4-deoxy-L-arabinose arabinosyl transferase (EC 2.4.2.43) (4-amino-4-deoxy-L-arabinose lipid A transferase) (Lipid IV(A) 4-amino-4-deoxy-L-arabinosyltransferase) (Undecaprenyl phosphate-alpha-L-Ara4N transferase)	arnT ECP_2300	Escherichia coli O6:K15:H31 (strain 536 / UPEC)	550	lipid A biosynthetic process [GO:0009245]; lipopolysaccharide biosynthetic process [GO:0009103]; protein O-linked glycosylation [GO:0006493]
Arnt	Q1C744	ARNT_YERPA	reviewed	Undecaprenyl phosphate-alpha-4-amino-4-deoxy-L-arabinose arabinosyl transferase (EC 2.4.2.43) (4-amino-4-deoxy-L-arabinose lipid A transferase) (Lipid IV(A) 4-amino-4-deoxy-L-arabinosyltransferase) (Undecaprenyl phosphate-alpha-L-Ara4N transferase)	arnT YPA_1762	Yersinia pestis bv. Antiqua (strain Antiqua)	554	lipid A biosynthetic process [GO:0009245]; lipopolysaccharide biosynthetic process [GO:0009103]; protein O-linked glycosylation [GO:0006493]
Arnt	Q1CIH9	ARNT_YERPN	reviewed	Undecaprenyl phosphate-alpha-4-amino-4-deoxy-L-arabinose arabinosyl transferase (EC 2.4.2.43) (4-amino-4-deoxy-L-arabinose lipid A transferase) (Lipid IV(A) 4-amino-4-deoxy-L-arabinosyltransferase) (Undecaprenyl phosphate-alpha-L-Ara4N transferase)	arnT YPN_1872 YP516_2083	Yersinia pestis bv. Antiqua (strain Nepal516)	554	lipid A biosynthetic process [GO:0009245]; lipopolysaccharide biosynthetic process [GO:0009103]; protein O-linked glycosylation [GO:0006493]
Arnt	Q1R9F8	ARNT_ECOUT	reviewed	Undecaprenyl phosphate-alpha-4-amino-4-deoxy-L-arabinose arabinosyl transferase (EC 2.4.2.43) (4-amino-4-deoxy-L-arabinose lipid A transferase) (Lipid IV(A) 4-amino-4-deoxy-L-arabinosyltransferase) (Undecaprenyl phosphate-alpha-L-Ara4N transferase)	arnT UTI89_C2539	Escherichia coli (strain UTI89 / UPEC)	550	lipid A biosynthetic process [GO:0009245]; lipopolysaccharide biosynthetic process [GO:0009103]; protein O-linked glycosylation [GO:0006493]
Arnt	Q31YK0	ARNT_SHIBS	reviewed	Undecaprenyl phosphate-alpha-4-amino-4-deoxy-L-arabinose arabinosyl transferase (EC 2.4.2.43) (4-amino-4-deoxy-L-arabinose lipid A transferase) (Lipid IV(A) 4-amino-4-deoxy-L-arabinosyltransferase) (Undecaprenyl phosphate-alpha-L-Ara4N transferase)	arnT SBO_2294	Shigella boydii serotype 4 (strain Sb227)	550	lipid A biosynthetic process [GO:0009245]; lipopolysaccharide biosynthetic process [GO:0009103]; protein O-linked glycosylation [GO:0006493]
Arnt	Q32DT1	ARNT_SHIDS	reviewed	Undecaprenyl phosphate-alpha-4-amino-4-deoxy-L-arabinose arabinosyl transferase (EC 2.4.2.43) (4-amino-4-deoxy-L-arabinose lipid A transferase) (Lipid IV(A) 4-amino-4-deoxy-L-arabinosyltransferase) (Undecaprenyl phosphate-alpha-L-Ara4N transferase)	arnT SDY_2453	Shigella dysenteriae serotype 1 (strain Sd197)	550	lipid A biosynthetic process [GO:0009245]; lipopolysaccharide biosynthetic process [GO:0009103]; protein O-linked glycosylation [GO:0006493]
Arnt	Q3YZU9	ARNT_SHISS	reviewed	Undecaprenyl phosphate-alpha-4-amino-4-deoxy-L-arabinose arabinosyl transferase (EC 2.4.2.43) (4-amino-4-deoxy-L-arabinose lipid A transferase) (Lipid IV(A) 4-amino-4-deoxy-L-arabinosyltransferase) (Undecaprenyl phosphate-alpha-L-Ara4N transferase)	arnT SSON_2318	Shigella sonnei (strain Ss046)	550	lipid A biosynthetic process [GO:0009245]; lipopolysaccharide biosynthetic process [GO:0009103]; protein O-linked glycosylation [GO:0006493]
Arnt	Q48HY9	ARNT_PSE14	reviewed	Undecaprenyl phosphate-alpha-4-amino-4-deoxy-L-arabinose arabinosyl transferase (EC 2.4.2.43) (4-amino-4-deoxy-L-arabinose lipid A transferase) (Lipid IV(A) 4-amino-4-deoxy-L-arabinosyltransferase) (Undecaprenyl phosphate-alpha-L-Ara4N transferase)	arnT PSPPH_2806	Pseudomonas savastanoi pv. phaseolicola (strain 1448A / Race 6) (Pseudomonas syringae pv. phaseolicola (strain 1448A / Race 6))	533	lipid A biosynthetic process [GO:0009245]; lipopolysaccharide biosynthetic process [GO:0009103]; protein O-linked glycosylation [GO:0006493]
Arnt	Q4ZSZ0	ARNT_PSEU2	reviewed	Undecaprenyl phosphate-alpha-4-amino-4-deoxy-L-arabinose arabinosyl transferase (EC 2.4.2.43) (4-amino-4-deoxy-L-arabinose lipid A transferase) (Lipid IV(A) 4-amino-4-deoxy-L-arabinosyltransferase) (Undecaprenyl phosphate-alpha-L-Ara4N transferase)	arnT Psyr_2693	Pseudomonas syringae pv. syringae (strain B728a)	550	lipid A biosynthetic process [GO:0009245]; lipopolysaccharide biosynthetic process [GO:0009103]; protein O-linked glycosylation [GO:0006493]
Arnt	Q57M54	ARNT_SALCH	reviewed	Undecaprenyl phosphate-alpha-4-amino-4-deoxy-L-arabinose arabinosyl transferase (EC 2.4.2.43) (4-amino-4-deoxy-L-arabinose lipid A transferase) (Lipid IV(A) 4-amino-4-deoxy-L-arabinosyltransferase) (Undecaprenyl phosphate-alpha-L-Ara4N transferase)	arnT SCH_2302	Salmonella choleraesuis (strain SC-B67)	547	lipid A biosynthetic process [GO:0009245]; lipopolysaccharide biosynthetic process [GO:0009103]; protein O-linked glycosylation [GO:0006493]
Arnt	Q5PNA8	ARNT_SALPA	reviewed	Undecaprenyl phosphate-alpha-4-amino-4-deoxy-L-arabinose arabinosyl transferase (EC 2.4.2.43) (4-amino-4-deoxy-L-arabinose lipid A transferase) (Lipid IV(A) 4-amino-4-deoxy-L-arabinosyltransferase) (Undecaprenyl phosphate-alpha-L-Ara4N transferase)	arnT SPA0562	Salmonella paratyphi A (strain ATCC 9150 / SARB42)	547	lipid A biosynthetic process [GO:0009245]; lipopolysaccharide biosynthetic process [GO:0009103]; protein O-linked glycosylation [GO:0006493]
Arnt	Q66A06	ARNT_YERPS	reviewed	Undecaprenyl phosphate-alpha-4-amino-4-deoxy-L-arabinose arabinosyl transferase (EC 2.4.2.43) (4-amino-4-deoxy-L-arabinose lipid A transferase) (Lipid IV(A) 4-amino-4-deoxy-L-arabinosyltransferase) (Polymyxin resistance protein PmrK) (Undecaprenyl phosphate-alpha-L-Ara4N transferase)	arnT pmrK YPTB2326	Yersinia pseudotuberculosis serotype I (strain IP32953)	554	lipid A biosynthetic process [GO:0009245]; lipopolysaccharide biosynthetic process [GO:0009103]; protein O-linked glycosylation [GO:0006493]
Arnt	Q6D2F3	ARNT_PECAS	reviewed	Undecaprenyl phosphate-alpha-4-amino-4-deoxy-L-arabinose arabinosyl transferase (EC 2.4.2.43) (4-amino-4-deoxy-L-arabinose lipid A transferase) (Lipid IV(A) 4-amino-4-deoxy-L-arabinosyltransferase) (Undecaprenyl phosphate-alpha-L-Ara4N transferase)	arnT ECA3142	Pectobacterium atrosepticum (strain SCRI 1043 / ATCC BAA-672) (Erwinia carotovora subsp. atroseptica)	556	lipid A biosynthetic process [GO:0009245]; lipopolysaccharide biosynthetic process [GO:0009103]; protein O-linked glycosylation [GO:0006493]
Arnt	Q7N3Q9	ARNT_PHOLL	reviewed	Undecaprenyl phosphate-alpha-4-amino-4-deoxy-L-arabinose arabinosyl transferase (EC 2.4.2.43) (4-amino-4-deoxy-L-arabinose lipid A transferase) (Lipid IV(A) 4-amino-4-deoxy-L-arabinosyltransferase) (Polymyxin resistance protein PmrK) (Undecaprenyl phosphate-alpha-L-Ara4N transferase)	arnT pbgE pmrK plu2656	Photorhabdus luminescens subsp. laumondii (strain DSM 15139 / CIP 105565 / TT01)	553	lipid A biosynthetic process [GO:0009245]; lipopolysaccharide biosynthetic process [GO:0009103]; protein O-linked glycosylation [GO:0006493]
Arnt	Q83KB6	ARNT_SHIFL	reviewed	Undecaprenyl phosphate-alpha-4-amino-4-deoxy-L-arabinose arabinosyl transferase (EC 2.4.2.43) (4-amino-4-deoxy-L-arabinose lipid A transferase) (Lipid IV(A) 4-amino-4-deoxy-L-arabinosyltransferase) (Undecaprenyl phosphate-alpha-L-Ara4N transferase)	arnT SF2336 S2469	Shigella flexneri	550	lipid A biosynthetic process [GO:0009245]; lipopolysaccharide biosynthetic process [GO:0009103]; protein O-linked glycosylation [GO:0006493]
Arnt	Q8D339	ARNT_WIGBR	reviewed	Undecaprenyl phosphate-alpha-4-amino-4-deoxy-L-arabinose arabinosyl transferase (EC 2.4.2.43) (4-amino-4-deoxy-L-arabinose lipid A transferase) (Lipid IV(A) 4-amino-4-deoxy-L-arabinosyltransferase) (Undecaprenyl phosphate-alpha-L-Ara4N transferase)	arnT WIGBR1620	Wigglesworthia glossinidia brevipalpis	562	lipid A biosynthetic process [GO:0009245]; lipopolysaccharide biosynthetic process [GO:0009103]; protein O-linked glycosylation [GO:0006493]
Arnt	Q8FFL9	ARNT_ECOL6	reviewed	Undecaprenyl phosphate-alpha-4-amino-4-deoxy-L-arabinose arabinosyl transferase (EC 2.4.2.43) (4-amino-4-deoxy-L-arabinose lipid A transferase) (Lipid IV(A) 4-amino-4-deoxy-L-arabinosyltransferase) (Undecaprenyl phosphate-alpha-L-Ara4N transferase)	arnT c2799	Escherichia coli O6:H1 (strain CFT073 / ATCC 700928 / UPEC)	550	lipid A biosynthetic process [GO:0009245]; lipopolysaccharide biosynthetic process [GO:0009103]; protein O-linked glycosylation [GO:0006493]
Arnt	Q8XDZ1	ARNT_ECO57	reviewed	Undecaprenyl phosphate-alpha-4-amino-4-deoxy-L-arabinose arabinosyl transferase (EC 2.4.2.43) (4-amino-4-deoxy-L-arabinose lipid A transferase) (Lipid IV(A) 4-amino-4-deoxy-L-arabinosyltransferase) (Undecaprenyl phosphate-alpha-L-Ara4N transferase)	arnT Z3515 ECs3145	Escherichia coli O157:H7	550	lipid A biosynthetic process [GO:0009245]; lipopolysaccharide biosynthetic process [GO:0009103]; protein O-linked glycosylation [GO:0006493]
Arnt	Q8Z538	ARNT_SALTI	reviewed	Undecaprenyl phosphate-alpha-4-amino-4-deoxy-L-arabinose arabinosyl transferase (EC 2.4.2.43) (4-amino-4-deoxy-L-arabinose lipid A transferase) (Lipid IV(A) 4-amino-4-deoxy-L-arabinosyltransferase) (Melittin resistance protein PqaB) (Polymyxin resistance protein PmrK) (Undecaprenyl phosphate-alpha-L-Ara4N transferase)	arnT pmrK pqaB STY2531 t0562	Salmonella typhi	547	lipid A biosynthetic process [GO:0009245]; lipopolysaccharide biosynthetic process [GO:0009103]; protein O-linked glycosylation [GO:0006493]
Arnt	Q8ZDX9	ARNT_YERPE	reviewed	Undecaprenyl phosphate-alpha-4-amino-4-deoxy-L-arabinose arabinosyl transferase (EC 2.4.2.43) (4-amino-4-deoxy-L-arabinose lipid A transferase) (Lipid IV(A) 4-amino-4-deoxy-L-arabinosyltransferase) (Undecaprenyl phosphate-alpha-L-Ara4N transferase)	arnT YPO2418 y1921 YP_2205	Yersinia pestis	554	lipid A biosynthetic process [GO:0009245]; lipopolysaccharide biosynthetic process [GO:0009103]; protein O-linked glycosylation [GO:0006493]
Arnt	Q9BE97	ARNT_BOVIN	reviewed	Aryl hydrocarbon receptor nuclear translocator (ARNT protein)	ARNT	Bos taurus (Bovine)	790	unknown
Arnt	Q9HY61	ARNT_PSEAE	reviewed	Undecaprenyl phosphate-alpha-4-amino-4-deoxy-L-arabinose arabinosyl transferase (EC 2.4.2.43) (4-amino-4-deoxy-L-arabinose lipid A transferase) (Lipid IV(A) 4-amino-4-deoxy-L-arabinosyltransferase) (Undecaprenyl phosphate-alpha-L-Ara4N transferase)	arnT PA3556	Pseudomonas aeruginosa (strain ATCC 15692 / DSM 22644 / CIP 104116 / JCM 14847 / LMG 12228 / 1C / PRS 101 / PAO1)	549	lipid A biosynthetic process [GO:0009245]; lipopolysaccharide biosynthetic process [GO:0009103]; protein O-linked glycosylation [GO:0006493]
NKX6-2	Q9C056	NKX62_HUMAN	reviewed	Homeobox protein Nkx-6.2 (Homeobox protein NK-6 homolog B)	NKX6-2 GTX NKX6B	Homo sapiens (Human)	277	cell differentiation [GO:0030154]; central nervous system myelination [GO:0022010]; endocrine pancreas development [GO:0031018]; negative regulation of cell fate commitment [GO:0010454]; negative regulation of glial cell differentiation [GO:0045686]; negative regulation of transcription, DNA-templated [GO:0045892]; neuromuscular process controlling balance [GO:0050885]; positive regulation of cel…
SRY	O55062	SRY_APOFL	reviewed	Sex-determining region Y protein (Testis-determining factor) (Fragment)	SRY TDF	Apodemus flavicollis (Yellow-necked field mouse)	57	cell differentiation [GO:0030154]; sex differentiation [GO:0007548]
SRY	O55063	SRY_APOAG	reviewed	Sex-determining region Y protein (Testis-determining factor) (Fragment)	SRY TDF	Apodemus agrarius (Eurasian field mouse)	57	cell differentiation [GO:0030154]; sex differentiation [GO:0007548]
SRY	P36388	SRY_AKOAZ	reviewed	Sex-determining region Y protein (Testis-determining factor) (Fragment)	SRY TDF	Akodon azarae (Azara's grass mouse)	52	cell differentiation [GO:0030154]; sex differentiation [GO:0007548]
SRY	P36389	SRY_HORSE	reviewed	Sex-determining region Y protein (Testis-determining factor)	SRY TDF	Equus caballus (Horse)	223	cell differentiation [GO:0030154]; central nervous system development [GO:0007417]; male sex determination [GO:0030238]; negative regulation of transcription by RNA polymerase II [GO:0000122]; neuron differentiation [GO:0030182]; positive regulation of gene expression [GO:0010628]; positive regulation of transcription by RNA polymerase II [GO:0045944]; regulation of transcription, DNA-templated […
SRY	P36390	SRY_HALGR	reviewed	Sex-determining region Y protein (Testis-determining factor)	SRY TDF	Halichoerus grypus (Gray seal) (Phoca grypus)	232	cell differentiation [GO:0030154]; male sex determination [GO:0030238]; sex differentiation [GO:0007548]
SRY	P36391	SRY_MACFA	reviewed	Sex-determining region Y protein (Testis-determining factor) (Fragment)	SRY TDF	Macaca fascicularis (Crab-eating macaque) (Cynomolgus monkey)	55	cell differentiation [GO:0030154]; male sex determination [GO:0030238]; sex differentiation [GO:0007548]
SRY	P36392	SRY_MELME	reviewed	Sex-determining region Y protein (Testis-determining factor) (Fragment)	SRY TDF	Meles meles (Eurasian badger)	55	cell differentiation [GO:0030154]; male sex determination [GO:0030238]; sex differentiation [GO:0007548]
SRY	P36393	SRY_PIG	reviewed	Sex-determining region Y protein (Testis-determining factor)	SRY TDF	Sus scrofa (Pig)	236	cell differentiation [GO:0030154]; central nervous system development [GO:0007417]; male sex determination [GO:0030238]; negative regulation of transcription by RNA polymerase II [GO:0000122]; neuron differentiation [GO:0030182]; positive regulation of gene expression [GO:0010628]; positive regulation of male gonad development [GO:2000020]; positive regulation of transcription by RNA polymerase I…
SRY	P36394	SRY_RAT	reviewed	Sex-determining region Y protein (Testis-determining factor) (Fragment)	Sry Tdf	Rattus norvegicus (Rat)	121	cell differentiation [GO:0030154]; central nervous system development [GO:0007417]; male sex determination [GO:0030238]; negative regulation of transcription by RNA polymerase II [GO:0000122]; neuron differentiation [GO:0030182]; positive regulation of transcription by RNA polymerase II [GO:0045944]; regulation of transcription, DNA-templated [GO:0006355]; sex differentiation [GO:0007548]
SRY	P36395	SRY_SMIMA	reviewed	Sex-determining region Y protein (Testis-determining factor)	SRY TDF	Sminthopsis macroura (Stripe-faced dunnart)	208	cell differentiation [GO:0030154]; sex differentiation [GO:0007548]
SRY	P36396	SRY_URSAR	reviewed	Sex-determining region Y protein (Testis-determining factor)	SRY TDF	Ursus arctos (Brown bear) (Grizzly bear)	232	cell differentiation [GO:0030154]; male sex determination [GO:0030238]; sex differentiation [GO:0007548]
SRY	P48046	SRY_GORGO	reviewed	Sex-determining region Y protein (Testis-determining factor)	SRY TDF	Gorilla gorilla gorilla (Western lowland gorilla)	204	cell differentiation [GO:0030154]; central nervous system development [GO:0007417]; male sex determination [GO:0030238]; negative regulation of transcription by RNA polymerase II [GO:0000122]; neuron differentiation [GO:0030182]; positive regulation of gene expression [GO:0010628]; positive regulation of transcription by RNA polymerase II [GO:0045944]; regulation of transcription, DNA-templated […
SRY	P51501	SRY_CALJA	reviewed	Sex-determining region Y protein (Testis-determining factor)	SRY TDF	Callithrix jacchus (White-tufted-ear marmoset)	227	cell differentiation [GO:0030154]; male sex determination [GO:0030238]; sex differentiation [GO:0007548]
SRY	Q03255	SRY_BOVIN	reviewed	Sex-determining region Y protein (Testis-determining factor)	SRY TDF	Bos taurus (Bovine)	229	cell differentiation [GO:0030154]; central nervous system development [GO:0007417]; male sex determination [GO:0030238]; neuron differentiation [GO:0030182]; positive regulation of gene expression [GO:0010628]; regulation of transcription, DNA-templated [GO:0006355]; sex differentiation [GO:0007548]
SRY	Q03256	SRY_CAPHI	reviewed	Sex-determining region Y protein (Testis-determining factor)	SRY TDF	Capra hircus (Goat)	240	cell differentiation [GO:0030154]; male sex determination [GO:0030238]; positive regulation of gene expression [GO:0010628]; sex differentiation [GO:0007548]
SRY	Q03257	SRY_SHEEP	reviewed	Sex-determining region Y protein (Testis-determining factor)	SRY TDF	Ovis aries (Sheep)	240	cell differentiation [GO:0030154]; male sex determination [GO:0030238]; sex differentiation [GO:0007548]
SRY	Q05066	SRY_HUMAN	reviewed	Sex-determining region Y protein (Testis-determining factor)	SRY TDF	Homo sapiens (Human)	204	cell differentiation [GO:0030154]; central nervous system development [GO:0007417]; male sex determination [GO:0030238]; negative regulation of transcription by RNA polymerase II [GO:0000122]; neuron differentiation [GO:0030182]; positive regulation of gene expression [GO:0010628]; positive regulation of male gonad development [GO:2000020]; positive regulation of transcription, DNA-templated [GO:…
SRY	Q05738	SRY_MOUSE	reviewed	Sex-determining region Y protein (Testis-determining factor)	Sry Tdf Tdy	Mus musculus (Mouse)	395	cell differentiation [GO:0030154]; central nervous system development [GO:0007417]; male gonad development [GO:0008584]; male sex determination [GO:0030238]; negative regulation of gene expression [GO:0010629]; negative regulation of transcription by RNA polymerase II [GO:0000122]; neuron differentiation [GO:0030182]; positive regulation of gene expression [GO:0010628]; positive regulation of tra…
SRY	Q27949	SRY_BISBO	reviewed	Sex-determining region Y protein (Testis-determining factor)	SRY TDF	Bison bonasus (European bison)	229	cell differentiation [GO:0030154]; male sex determination [GO:0030238]; sex differentiation [GO:0007548]
SRY	Q28447	SRY_HYLLA	reviewed	Sex-determining region Y protein (Testis-determining factor)	SRY TDF	Hylobates lar (Common gibbon) (White-handed gibbon)	204	cell differentiation [GO:0030154]; male sex determination [GO:0030238]; sex differentiation [GO:0007548]
SRY	Q28778	SRY_PANPA	reviewed	Sex-determining region Y protein (Testis-determining factor)	SRY TDF	Pan paniscus (Pygmy chimpanzee) (Bonobo)	204	cell differentiation [GO:0030154]; male sex determination [GO:0030238]; sex differentiation [GO:0007548]
SRY	Q28783	SRY_PONPY	reviewed	Sex-determining region Y protein (Testis-determining factor)	SRY TDF	Pongo pygmaeus (Bornean orangutan)	233	cell differentiation [GO:0030154]; male sex determination [GO:0030238]; sex differentiation [GO:0007548]
SRY	Q28798	SRY_PANTR	reviewed	Sex-determining region Y protein (Testis-determining factor)	SRY TDF	Pan troglodytes (Chimpanzee)	204	cell differentiation [GO:0030154]; central nervous system development [GO:0007417]; male sex determination [GO:0030238]; negative regulation of transcription by RNA polymerase II [GO:0000122]; neuron differentiation [GO:0030182]; positive regulation of gene expression [GO:0010628]; positive regulation of male gonad development [GO:2000020]; positive regulation of transcription by RNA polymerase I…
SRY	Q62563	SRY_MUSSP	reviewed	Sex-determining region Y protein (Testis-determining factor)	Sry Tdf	Mus spretus (Western Mediterranean mouse) (Algerian mouse)	355	cell differentiation [GO:0030154]; central nervous system development [GO:0007417]; male gonad development [GO:0008584]; male sex determination [GO:0030238]; negative regulation of gene expression [GO:0010629]; negative regulation of transcription by RNA polymerase II [GO:0000122]; neuron differentiation [GO:0030182]; positive regulation of gene expression [GO:0010628]; positive regulation of tra…
SRY	Q62565	SRY_MUSSI	reviewed	Sex-determining region Y protein (Testis-determining factor)	Sry Tdy	Mus spicilegus (Steppe mouse)	311	cell differentiation [GO:0030154]; central nervous system development [GO:0007417]; male gonad development [GO:0008584]; male sex determination [GO:0030238]; negative regulation of gene expression [GO:0010629]; negative regulation of transcription by RNA polymerase II [GO:0000122]; neuron differentiation [GO:0030182]; positive regulation of gene expression [GO:0010628]; positive regulation of tra…
SRY	Q67EX6	SRY_MOSCH	reviewed	Sex-determining region Y protein (Testis-determining factor)	SRY TDF	Moschus chrysogaster (Alpine musk deer)	227	cell differentiation [GO:0030154]; male sex determination [GO:0030238]; sex differentiation [GO:0007548]
SRY	Q67EX7	SRY_MOSBE	reviewed	Sex-determining region Y protein (Testis-determining factor)	SRY TDF	Moschus berezovskii (Chinese forest musk deer)	227	cell differentiation [GO:0030154]; male sex determination [GO:0030238]; sex differentiation [GO:0007548]
SRY	Q69FB1	SRY_BUBBU	reviewed	Sex-determining region Y protein (Testis-determining factor)	SRY TDF	Bubalus bubalis (Domestic water buffalo)	229	cell differentiation [GO:0030154]; male sex determination [GO:0030238]; sex differentiation [GO:0007548]
SRY	Q6T723	SRY_ARCAU	reviewed	Sex-determining region Y protein (Testis-determining factor)	SRY TDF	Arctocephalus australis (South American fur seal) (Phoca australis)	220	cell differentiation [GO:0030154]; male sex determination [GO:0030238]; sex differentiation [GO:0007548]
SRY	Q6T724	SRY_ARCFO	reviewed	Sex-determining region Y protein (Testis-determining factor)	SRY TDF	Arctocephalus forsteri (New Zealand fur seal) (Arctocephalus australis forsteri)	220	cell differentiation [GO:0030154]; male sex determination [GO:0030238]; sex differentiation [GO:0007548]
SRY	Q6TC27	SRY_ENHLU	reviewed	Sex-determining region Y protein (Testis-determining factor)	SRY TDF	Enhydra lutris (Sea otter)	219	cell differentiation [GO:0030154]; male sex determination [GO:0030238]; sex differentiation [GO:0007548]
SRY	Q6TC28	SRY_LUTLU	reviewed	Sex-determining region Y protein (Testis-determining factor)	SRY TDF	Lutra lutra (European river otter)	219	cell differentiation [GO:0030154]; male sex determination [GO:0030238]; sex differentiation [GO:0007548]
SRY	Q6TC30	SRY_ERIBA	reviewed	Sex-determining region Y protein (Testis-determining factor)	SRY TDF	Erignathus barbatus (Bearded seal)	221	cell differentiation [GO:0030154]; male sex determination [GO:0030238]; sex differentiation [GO:0007548]
SRY	Q6TC31	SRY_PHOLR	reviewed	Sex-determining region Y protein (Testis-determining factor)	SRY TDF	Phoca largha (Spotted seal)	232	cell differentiation [GO:0030154]; male sex determination [GO:0030238]; sex differentiation [GO:0007548]
SRY	Q6TC32	SRY_PUSHI	reviewed	Sex-determining region Y protein (Testis-determining factor)	SRY TDF	Pusa hispida (Ringed seal) (Phoca hispida)	232	cell differentiation [GO:0030154]; male sex determination [GO:0030238]; sex differentiation [GO:0007548]
SRY	Q6TC33	SRY_PHOVI	reviewed	Sex-determining region Y protein (Testis-determining factor)	SRY TDF	Phoca vitulina (Harbor seal)	232	cell differentiation [GO:0030154]; male sex determination [GO:0030238]; sex differentiation [GO:0007548]
SRY	Q6TC34	SRY_PUSCA	reviewed	Sex-determining region Y protein (Testis-determining factor)	SRY TDF	Pusa caspica (Caspian seal) (Phoca caspica)	232	cell differentiation [GO:0030154]; male sex determination [GO:0030238]; sex differentiation [GO:0007548]
SRY	Q6TC36	SRY_PAGGO	reviewed	Sex-determining region Y protein (Testis-determining factor)	SRY TDF	Pagophilus groenlandicus (Harp seal) (Phoca groenlandica)	221	cell differentiation [GO:0030154]; male sex determination [GO:0030238]; sex differentiation [GO:0007548]
SRY	Q6TC37	SRY_CYSCR	reviewed	Sex-determining region Y protein (Testis-determining factor)	SRY TDF	Cystophora cristata (Hooded seal) (Phoca cristata)	221	cell differentiation [GO:0030154]; male sex determination [GO:0030238]; sex differentiation [GO:0007548]
SRY	Q6TC38	SRY_MIRLE	reviewed	Sex-determining region Y protein (Testis-determining factor)	SRY TDF	Mirounga leonina (Southern elephant seal) (Phoca leonina)	218	cell differentiation [GO:0030154]; male sex determination [GO:0030238]; sex differentiation [GO:0007548]
SRY	Q6TC39	SRY_MIRAN	reviewed	Sex-determining region Y protein (Testis-determining factor)	SRY TDF	Mirounga angustirostris (Northern elephant seal)	218	cell differentiation [GO:0030154]; male sex determination [GO:0030238]; sex differentiation [GO:0007548]
SRY	Q6TC40	SRY_HYDLE	reviewed	Sex-determining region Y protein (Testis-determining factor)	SRY TDF	Hydrurga leptonyx (Leopard seal) (Phoca leptonyx)	221	cell differentiation [GO:0030154]; male sex determination [GO:0030238]; sex differentiation [GO:0007548]
SRY	Q6TC41	SRY_NEOSC	reviewed	Sex-determining region Y protein (Testis-determining factor)	SRY TDF	Neomonachus schauinslandi (Hawaiian monk seal) (Monachus schauinslandi)	221	cell differentiation [GO:0030154]; male sex determination [GO:0030238]; sex differentiation [GO:0007548]
SRY	Q6TC43	SRY_CALUR	reviewed	Sex-determining region Y protein (Testis-determining factor)	SRY TDF	Callorhinus ursinus (Northern fur seal)	220	cell differentiation [GO:0030154]; male sex determination [GO:0030238]; sex differentiation [GO:0007548]
SRY	Q6TC44	SRY_ARCGZ	reviewed	Sex-determining region Y protein (Testis-determining factor)	SRY TDF	Arctocephalus gazella (Antarctic fur seal)	220	cell differentiation [GO:0030154]; male sex determination [GO:0030238]; sex differentiation [GO:0007548]
SRY	Q6TC45	SRY_ZALCA	reviewed	Sex-determining region Y protein (Testis-determining factor)	SRY TDF	Zalophus californianus (California sealion)	220	cell differentiation [GO:0030154]; male sex determination [GO:0030238]; sex differentiation [GO:0007548]
SRY	Q6TC46	SRY_EUMJU	reviewed	Sex-determining region Y protein (Testis-determining factor)	SRY TDF	Eumetopias jubatus (Steller sea lion) (Phoca jubata)	220	cell differentiation [GO:0030154]; male sex determination [GO:0030238]; sex differentiation [GO:0007548]
SRY	Q6TC50	SRY_FELCA	reviewed	Sex-determining region Y protein (Testis-determining factor)	SRY TDF	Felis catus (Cat) (Felis silvestris catus)	234	cell differentiation [GO:0030154]; central nervous system development [GO:0007417]; male sex determination [GO:0030238]; negative regulation of transcription by RNA polymerase II [GO:0000122]; neuron differentiation [GO:0030182]; positive regulation of gene expression [GO:0010628]; positive regulation of transcription by RNA polymerase II [GO:0045944]; regulation of transcription, DNA-templated […
SRY	Q7JGF7	SRY_BOSIN	reviewed	Sex-determining region Y protein (Testis-determining factor)	SRY TDF	Bos indicus (Zebu)	229	cell differentiation [GO:0030154]; male sex determination [GO:0030238]; sex differentiation [GO:0007548]
SRY	Q7JGF9	SRY_BOSGF	reviewed	Sex-determining region Y protein (Testis-determining factor)	SRY TDF	Bos gaurus frontalis (Domestic gayal) (Bos frontalis)	229	cell differentiation [GO:0030154]; male sex determination [GO:0030238]; sex differentiation [GO:0007548]
SRY	Q863B7	SRY_ELADA	reviewed	Sex-determining region Y protein (Testis-determining factor)	SRY TDF	Elaphurus davidianus (Pere David's deer)	229	cell differentiation [GO:0030154]; male sex determination [GO:0030238]; sex differentiation [GO:0007548]
SRY	Q863C0	SRY_PRZAL	reviewed	Sex-determining region Y protein (Testis-determining factor)	SRY TDF	Przewalskium albirostris (White-lipped deer) (Cervus albirostris)	229	cell differentiation [GO:0030154]; male sex determination [GO:0030238]; sex differentiation [GO:0007548]
SRY	Q863C2	SRY_AXIPR	reviewed	Sex-determining region Y protein (Testis-determining factor)	SRY TDF	Axis porcinus (Hog deer)	229	cell differentiation [GO:0030154]; male sex determination [GO:0030238]; sex differentiation [GO:0007548]
SRY	Q863D9	SRY_ALCAC	reviewed	Sex-determining region Y protein (Testis-determining factor)	SRY TDF	Alces alces cameloides (Ussuri moose) (Siberian moose)	229	cell differentiation [GO:0030154]; male sex determination [GO:0030238]; sex differentiation [GO:0007548]
SRY	Q864P3	SRY_ORCBR	reviewed	Sex-determining region Y protein (Testis-determining factor)	SRY TDF	Orcaella brevirostris (Irrawaddy dolphin)	201	cell differentiation [GO:0030154]; male sex determination [GO:0030238]; sex differentiation [GO:0007548]
SRY	Q864P4	SRY_GLOMA	reviewed	Sex-determining region Y protein (Testis-determining factor)	SRY TDF	Globicephala macrorhynchus (Short-finned pilot whale) (Globicephala scammoni)	201	cell differentiation [GO:0030154]; male sex determination [GO:0030238]; sex differentiation [GO:0007548]
SRY	Q864P5	SRY_ORCOR	reviewed	Sex-determining region Y protein (Testis-determining factor)	SRY TDF	Orcinus orca (Killer whale) (Delphinus orca)	201	cell differentiation [GO:0030154]; male sex determination [GO:0030238]; sex differentiation [GO:0007548]
SRY	Q864P6	SRY_PENEL	reviewed	Sex-determining region Y protein (Testis-determining factor)	SRY TDF	Peponocephala electra (Melon-headed whale) (Lagenorhynchus electra)	201	cell differentiation [GO:0030154]; male sex determination [GO:0030238]; sex differentiation [GO:0007548]
SRY	Q864P7	SRY_GRAGR	reviewed	Sex-determining region Y protein (Testis-determining factor)	SRY TDF	Grampus griseus (Risso's dolphin) (Delphinus griseus)	201	cell differentiation [GO:0030154]; male sex determination [GO:0030238]; sex differentiation [GO:0007548]
SRY	Q864P8	SRY_LAGOL	reviewed	Sex-determining region Y protein (Testis-determining factor)	SRY TDF	Lagenorhynchus obliquidens (Pacific white-sided dolphin)	201	cell differentiation [GO:0030154]; male sex determination [GO:0030238]; sex differentiation [GO:0007548]
SRY	Q864P9	SRY_DELDE	reviewed	Sex-determining region Y protein (Testis-determining factor)	SRY TDF	Delphinus delphis (Short-beaked common dolphin)	201	cell differentiation [GO:0030154]; male sex determination [GO:0030238]; sex differentiation [GO:0007548]
SRY	Q864Q0	SRY_TURTR	reviewed	Sex-determining region Y protein (Testis-determining factor)	SRY TDF	Tursiops truncatus (Atlantic bottle-nosed dolphin) (Delphinus truncatus)	201	cell differentiation [GO:0030154]; male sex determination [GO:0030238]; sex differentiation [GO:0007548]
SRY	Q864Q1	SRY_NEOPH	reviewed	Sex-determining region Y protein (Testis-determining factor)	SRY TDF	Neophocaena phocaenoides (Finless porpoise) (Delphinus phocaenoides)	196	cell differentiation [GO:0030154]; male sex determination [GO:0030238]; sex differentiation [GO:0007548]
SRY	Q864Q2	SRY_PHOPH	reviewed	Sex-determining region Y protein (Testis-determining factor)	SRY TDF	Phocoena phocoena (Harbor porpoise)	196	cell differentiation [GO:0030154]; male sex determination [GO:0030238]; sex differentiation [GO:0007548]
SRY	Q864Q3	SRY_DELLE	reviewed	Sex-determining region Y protein (Testis-determining factor)	SRY TDF	Delphinapterus leucas (Beluga whale)	201	cell differentiation [GO:0030154]; male sex determination [GO:0030238]; sex differentiation [GO:0007548]
SRY	Q864Q4	SRY_MESST	reviewed	Sex-determining region Y protein (Testis-determining factor)	SRY TDF	Mesoplodon stejnegeri (Stejneger's beaked whale)	216	cell differentiation [GO:0030154]; male sex determination [GO:0030238]; sex differentiation [GO:0007548]
SRY	Q864Q5	SRY_KOGSI	reviewed	Sex-determining region Y protein (Testis-determining factor)	SRY TDF	Kogia sima (Dwarf sperm whale) (Physeter simus)	216	cell differentiation [GO:0030154]; male sex determination [GO:0030238]; sex differentiation [GO:0007548]
SRY	Q864Q6	SRY_PHYMC	reviewed	Sex-determining region Y protein (Testis-determining factor)	SRY TDF	Physeter macrocephalus (Sperm whale) (Physeter catodon)	216	cell differentiation [GO:0030154]; male sex determination [GO:0030238]; sex differentiation [GO:0007548]
SRY	Q864Q7	SRY_EUBAS	reviewed	Sex-determining region Y protein (Testis-determining factor)	SRY TDF	Eubalaena australis (Southern right whale)	204	cell differentiation [GO:0030154]; male sex determination [GO:0030238]; sex differentiation [GO:0007548]
SRY	Q864Q8	SRY_MEGNO	reviewed	Sex-determining region Y protein (Testis-determining factor)	SRY TDF	Megaptera novaeangliae (Humpback whale) (Balaena novaeangliae)	204	cell differentiation [GO:0030154]; male sex determination [GO:0030238]; sex differentiation [GO:0007548]
SRY	Q864Q9	SRY_BALPH	reviewed	Sex-determining region Y protein (Testis-determining factor)	SRY TDF	Balaenoptera physalus (Fin whale) (Balaena physalus)	204	cell differentiation [GO:0030154]; male sex determination [GO:0030238]; sex differentiation [GO:0007548]
SRY	Q864R0	SRY_BALMU	reviewed	Sex-determining region Y protein (Testis-determining factor)	SRY TDF	Balaenoptera musculus (Blue whale)	204	cell differentiation [GO:0030154]; male sex determination [GO:0030238]; sex differentiation [GO:0007548]
SRY	Q864R1	SRY_BALBN	reviewed	Sex-determining region Y protein (Testis-determining factor)	SRY TDF	Balaenoptera bonaerensis (Antarctic minke whale)	204	cell differentiation [GO:0030154]; male sex determination [GO:0030238]; sex differentiation [GO:0007548]
SRY	Q864R2	SRY_BALAC	reviewed	Sex-determining region Y protein (Testis-determining factor)	SRY TDF	Balaenoptera acutorostrata (Common minke whale) (Balaena rostrata)	204	cell differentiation [GO:0030154]; male sex determination [GO:0030238]; sex differentiation [GO:0007548]
SRY	Q8SPQ1	SRY_BOSJA	reviewed	Sex-determining region Y protein (Testis-determining factor)	SRY TDF	Bos javanicus (Wild banteng)	229	cell differentiation [GO:0030154]; male sex determination [GO:0030238]; sex differentiation [GO:0007548]
SRY	Q8SPQ2	SRY_BISBI	reviewed	Sex-determining region Y protein (Testis-determining factor)	SRY TDF	Bison bison (American bison) (Bos bison)	229	cell differentiation [GO:0030154]; male sex determination [GO:0030238]; sex differentiation [GO:0007548]
SRY	Q95175	SRY_CROSU	reviewed	Sex-determining region Y protein (Testis-determining factor) (Fragment)	SRY TDF	Crocidura suaveolens (Lesser white-toothed shrew) (Scilly shrew)	52	cell differentiation [GO:0030154]; male sex determination [GO:0030238]; sex differentiation [GO:0007548]
SRY	Q95202	SRY_NEOAN	reviewed	Sex-determining region Y protein (Testis-determining factor) (Fragment)	SRY TDF	Neomys anomalus (Miller's water shrew) (Southern water shrew)	52	cell differentiation [GO:0030154]; male sex determination [GO:0030238]; sex differentiation [GO:0007548]
SRY	Q9BG90	SRY_MACMU	reviewed	Sex-determining region Y protein (Testis-determining factor)	SRY TDF	Macaca mulatta (Rhesus macaque)	204	cell differentiation [GO:0030154]; central nervous system development [GO:0007417]; male sex determination [GO:0030238]; negative regulation of transcription by RNA polymerase II [GO:0000122]; neuron differentiation [GO:0030182]; positive regulation of gene expression [GO:0010628]; positive regulation of transcription by RNA polymerase II [GO:0045944]; regulation of transcription, DNA-templated […
SRY	Q9BH08	SRY_CERNI	reviewed	Sex-determining region Y protein (Testis-determining factor)	SRY TDF	Cervus nippon (Sika deer)	229	cell differentiation [GO:0030154]; male sex determination [GO:0030238]; sex differentiation [GO:0007548]
SRY	Q9XS37	SRY_BOSMU	reviewed	Sex-determining region Y protein (Testis-determining factor)	SRY TDF	Bos mutus grunniens (Wild yak) (Bos grunniens)	229	cell differentiation [GO:0030154]; male sex determination [GO:0030238]; sex differentiation [GO:0007548]
SRY	Q9XT60	SRY_CANLF	reviewed	Sex-determining region Y protein (Testis-determining factor)	SRY TDF	Canis lupus familiaris (Dog) (Canis familiaris)	220	cell differentiation [GO:0030154]; central nervous system development [GO:0007417]; male sex determination [GO:0030238]; negative regulation of transcription by RNA polymerase II [GO:0000122]; neuron differentiation [GO:0030182]; positive regulation of gene expression [GO:0010628]; positive regulation of transcription by RNA polymerase II [GO:0045944]; regulation of transcription, DNA-templated […

## Sheet: Summary
rank	Motif ID	consensus	adj_p-value	Alternative Names	Organism	Biological Process GO	Biological Process GO	Biological Process GO	Biological Process GO	Biological Process GO	Biological Process GO	Biological Process GO	Biological Process GO	Biological Process GO	Biological Process GO	Biological Process GO	Biological Process GO	Biological Process GO	Biological Process GO	Biological Process GO	Biological Process GO	Biological Process GO	Biological Process GO	Biological Process GO	Biological Process GO	Biological Process GO	Biological Process GO	Biological Process GO	Biological Process GO	Biological Process GO	Biological Process GO	Biological Process GO	Biological Process GO	Biological Process GO	Biological Process GO	Biological Process GO	Biological Process GO	Biological Process GO	Biological Process GO	Biological Process GO	Biological Process GO	Biological Process GO	Biological Process GO	Biological Process GO	Biological Process GO	Biological Process GO	Biological Process GO	Biological Process GO	Biological Process GO
1	MZF1	BGGGGA	2.23e-05	MZF1 MZF ZNF42 ZSCAN6	Homo sapiens (Human)	'negative regulation of transcription by RNA polymerase II [GO:0000122]'	'positive regulation of transcription by RNA polymerase II [GO:0045944]'	'regulation of transcription, DNA-templated [GO:0006355]'
2	Ascl2	ARCAGCTGCY	0.000706	ASCL2 BHLHA45 HASH2	Homo sapiens (Human)	'negative regulation of Schwann cell proliferation [GO:0010626]'	'negative regulation of transcription by RNA polymerase II [GO:0000122]'	'neuron differentiation [GO:0030182]'	'placenta development [GO:0001890]'	'positive regulation of transcription by RNA polymerase II [GO:0045944]'	'regulation of neurogenesis [GO:0050767]'	'regulation of transcription by RNA polymerase II [GO:0006357]'	'regulation of transcription, DNA-templated [GO:0006355]'	'response to hypoxia [GO:0001666]'	'sensory organ development [GO:0007423]'	'somatic stem cell population maintenance [GO:0035019]'	'spongiotrophoblast differentiation [GO:0060708]'	'spongiotrophoblast layer development [GO:0060712]'	'transcription, DNA-templated [GO:0006351]'
3	ASCL1	VSAGCAGCTGSNN	0.000941	ASCL1 ASH1 BHLHA46 HASH1	Homo sapiens (Human)	'Notch signaling pathway [GO:0007219]'	'adrenal chromaffin cell differentiation [GO:0061104]'	'carotid body glomus cell differentiation [GO:0061103]'	'cell maturation [GO:0048469]'	'cellular response to magnetism [GO:0071259]'	'central nervous system neuron development [GO:0021954]'	'cerebral cortex GABAergic interneuron differentiation [GO:0021892]'	'cerebral cortex development [GO:0021987]'	'commitment of neuronal cell to specific neuron type in forebrain [GO:0021902]'	'heart development [GO:0007507]'	'lung epithelial cell differentiation [GO:0060487]'	'lung neuroendocrine cell differentiation [GO:0061100]'	'musculoskeletal movement, spinal reflex action [GO:0050883]'	'negative regulation of apoptotic process [GO:0043066]'	'negative regulation of neuron differentiation [GO:0045665]'	'negative regulation of transcription by RNA polymerase II [GO:0000122]'	'negative regulation of transcription, DNA-templated [GO:0045892]'	'neuroblast fate determination [GO:0007400]'	'neuroblast proliferation [GO:0007405]'	'neurogenesis [GO:0022008]'	'neuron development [GO:0048666]'	'neuron differentiation [GO:0030182]'	'neuron fate commitment [GO:0048663]'	'neuron fate specification [GO:0048665]'	'neuron migration [GO:0001764]'	'noradrenergic neuron development [GO:0003358]'	'noradrenergic neuron fate commitment [GO:0003359]'	'olfactory pit development [GO:0060166]'	'oligodendrocyte development [GO:0014003]'	'positive regulation of Notch signaling pathway [GO:0045747]'	'positive regulation of cell cycle [GO:0045787]'	'positive regulation of neural precursor cell proliferation [GO:2000179]'	'positive regulation of neuron apoptotic process [GO:0043525]'	'positive regulation of neuron differentiation [GO:0045666]'	'positive regulation of transcription by RNA polymerase II [GO:0045944]'	'regulation of epithelial cell differentiation [GO:0030856]'	'regulation of gene expression [GO:0010468]'	'regulation of mitotic cell cycle [GO:0007346]'	'regulation of neurogenesis [GO:0050767]'	'regulation of timing of subpallium neuron differentiation [GO:0060165]'	'regulation of transcription by RNA polymerase II [GO:0006357]'	'response to epidermal growth factor [GO:0070849]'	'response to folic acid [GO:0051593]'	'response to lithium ion [GO:0010226]'
4	SP3	VCCACGCCCMC	0.00142	SP3	Homo sapiens (Human)	'B cell differentiation [GO:0030183]'	'T cell differentiation [GO:0030217]'	'definitive hemopoiesis [GO:0060216]'	'embryonic camera-type eye morphogenesis [GO:0048596]'	'embryonic placenta development [GO:0001892]'	'embryonic process involved in female pregnancy [GO:0060136]'	'embryonic skeletal system development [GO:0048706]'	'enucleate erythrocyte differentiation [GO:0043353]'	'granulocyte differentiation [GO:0030851]'	'liver development [GO:0001889]'	'lung development [GO:0030324]'	'megakaryocyte differentiation [GO:0030219]'	'monocyte differentiation [GO:0030224]'	'natural killer cell differentiation [GO:0001779]'	'negative regulation of transcription, DNA-templated [GO:0045892]'	'ossification [GO:0001503]'	'positive regulation of transcription by RNA polymerase II [GO:0045944]'	'positive regulation of transcription, DNA-templated [GO:0045893]'	'regulation of transcription by RNA polymerase II [GO:0006357]'	'regulation of transcription, DNA-templated [GO:0006355]'	'trophectodermal cell differentiation [GO:0001829]'
5	NEUROD1	NRACAGATGGYNN	0.0016	NEUROD1 BHLHA3 NEUROD	Homo sapiens (Human)	'amacrine cell differentiation [GO:0035881]'	'anterior/posterior pattern specification [GO:0009952]'	'cellular response to glucose stimulus [GO:0071333]'	'cerebellum development [GO:0021549]'	'dentate gyrus development [GO:0021542]'	'embryonic organ morphogenesis [GO:0048562]'	'endocrine pancreas development [GO:0031018]'	'enteroendocrine cell differentiation [GO:0035883]'	'glucose homeostasis [GO:0042593]'	'inner ear development [GO:0048839]'	'insulin secretion [GO:0030073]'	'negative regulation of receptor signaling pathway via JAK-STAT [GO:0046426]'	'negative regulation of type B pancreatic cell apoptotic process [GO:2000675]'	'neurogenesis [GO:0022008]'	'neuron development [GO:0048666]'	'nitric oxide mediated signal transduction [GO:0007263]'	'nucleocytoplasmic transport [GO:0006913]'	'pancreatic A cell fate commitment [GO:0003326]'	'pancreatic PP cell fate commitment [GO:0003329]'	'positive regulation of DNA-binding transcription factor activity [GO:0051091]'	'positive regulation of apoptotic process [GO:0043065]'	'positive regulation of cell differentiation [GO:0045597]'	'positive regulation of neuron differentiation [GO:0045666]'	'positive regulation of transcription by RNA polymerase II [GO:0045944]'	'positive regulation of transcription regulatory region DNA binding [GO:2000679]'	'positive regulation of transcription, DNA-templated [GO:0045893]'	'regulation of cell cycle arrest [GO:0071156]'	'regulation of insulin secretion [GO:0050796]'	'regulation of intestinal epithelial structure maintenance [GO:0060730]'	'response to drug [GO:0042493]'	'response to glucose [GO:0009749]'	'signal transduction involved in regulation of gene expression [GO:0023019]'
6	SP8	RCCACGCCCMCY	0.0023	SP8	Homo sapiens (Human)	'dorsal/ventral pattern formation [GO:0009953]'	'embryonic limb morphogenesis [GO:0030326]'	'proximal/distal pattern formation [GO:0009954]'	'regulation of transcription by RNA polymerase II [GO:0006357]'
7	KLF16	GMCACGCCCCC	0.0029	KLF16 BTEB4 NSLP2	Homo sapiens (Human)	'dopamine receptor signaling pathway [GO:0007212]'	'regulation of transcription by RNA polymerase II [GO:0006357]'
8	TFDP1	VSGCGGGAAVN	0.00347	TFDP1 DP1	Homo sapiens (Human)	'DNA damage response, signal transduction by p53 class mediator resulting in cell cycle arrest [GO:0006977]'	'anoikis [GO:0043276]'	'epidermis development [GO:0008544]'	'negative regulation of G0 to G1 transition [GO:0070317]'	'negative regulation of fat cell proliferation [GO:0070345]'	'positive regulation of protein insertion into mitochondrial membrane involved in apoptotic signaling pathway [GO:1900740]'	'positive regulation of transcription by RNA polymerase II [GO:0045944]'	'regulation of DNA biosynthetic process [GO:2000278]'	'regulation of transcription by RNA polymerase II [GO:0006357]'	'regulation of transcription involved in G1/S transition of mitotic cell cycle [GO:0000083]'
9	ID4	NRCACCTGBH	0.00493	ID4 BHLHB27	Homo sapiens (Human)	'G1/S transition of mitotic cell cycle [GO:0000082]'	'cellular protein localization [GO:0034613]'	'central nervous system myelination [GO:0022010]'	'cerebral cortex neuron differentiation [GO:0021895]'	'circadian rhythm [GO:0007623]'	'fat cell differentiation [GO:0045444]'	'hippocampus development [GO:0021766]'	'negative regulation of DNA binding [GO:0043392]'	'negative regulation of astrocyte differentiation [GO:0048712]'	'negative regulation of fat cell differentiation [GO:0045599]'	'negative regulation of neuron differentiation [GO:0045665]'	'negative regulation of oligodendrocyte differentiation [GO:0048715]'	'negative regulation of transcription by RNA polymerase II [GO:0000122]'	'negative regulation of transcription, DNA-templated [GO:0045892]'	'neuroblast proliferation [GO:0007405]'	'neuron differentiation [GO:0030182]'	'osteoblast differentiation [GO:0001649]'	'positive regulation of cell population proliferation [GO:0008284]'	'positive regulation of transcription by RNA polymerase II [GO:0045944]'	'prostate gland epithelium morphogenesis [GO:0060740]'	'prostate gland stromal morphogenesis [GO:0060741]'	'regulation of cell cycle [GO:0051726]'	'regulation of transcription by RNA polymerase II [GO:0006357]'	'seminal vesicle morphogenesis [GO:0061682]'
10	TCF3	HRCACCTGBN	0.00672	TCF3 BHLHB21 E2A ITF1	Homo sapiens (Human)	'B cell differentiation [GO:0030183]'	'B cell lineage commitment [GO:0002326]'	'immunoglobulin V(D)J recombination [GO:0033152]'	'negative regulation of transcription by RNA polymerase II [GO:0000122]'	'positive regulation of B cell proliferation [GO:0030890]'	'positive regulation of DNA-binding transcription factor activity [GO:0051091]'	'positive regulation of cell cycle [GO:0045787]'	'positive regulation of muscle cell differentiation [GO:0051149]'	'positive regulation of neuron differentiation [GO:0045666]'	'positive regulation of transcription by RNA polymerase II [GO:0045944]'	'positive regulation of transcription, DNA-templated [GO:0045893]'	'regulation of G1/S transition of mitotic cell cycle [GO:2000045]'	'regulation of hematopoietic stem cell differentiation [GO:1902036]'	'regulation of transcription, DNA-templated [GO:0006355]'	'transcription, DNA-templated [GO:0006351]'
11	Tcfl5	NBCDCGHGVN	0.00681	TCFL5 CHA E2BP1	Homo sapiens (Human)	'cell differentiation [GO:0030154]'	'multicellular organism development [GO:0007275]'	'negative regulation of transcription by RNA polymerase II [GO:0000122]'	'regulation of cell differentiation [GO:0045595]'	'regulation of cell population proliferation [GO:0042127]'	'regulation of transcription, DNA-templated [GO:0006355]'	'spermatogenesis [GO:0007283]'	'transcription by RNA polymerase II [GO:0006366]'
12	Hes1	SVCACGYGHN	0.0077	HES1 BHLHB39 HL HRY	Homo sapiens (Human)	'Notch signaling pathway [GO:0007219]'	'S-shaped body morphogenesis [GO:0072050]'	'adenohypophysis development [GO:0021984]'	'anterior/posterior pattern specification [GO:0009952]'	'artery morphogenesis [GO:0048844]'	'ascending aorta morphogenesis [GO:0035910]'	'cardiac neural crest cell development involved in outflow tract morphogenesis [GO:0061309]'	'cell adhesion [GO:0007155]'	'cell differentiation [GO:0030154]'	'cell maturation [GO:0048469]'	'cell migration [GO:0016477]'	'cell morphogenesis involved in neuron differentiation [GO:0048667]'	'cochlea development [GO:0090102]'	'comma-shaped body morphogenesis [GO:0072049]'	'common bile duct development [GO:0061009]'	'embryonic heart tube morphogenesis [GO:0003143]'	'establishment of epithelial cell polarity [GO:0090162]'	'forebrain radial glial cell differentiation [GO:0021861]'	'glomerulus vasculature development [GO:0072012]'	'hindbrain morphogenesis [GO:0021575]'	'inner ear receptor cell stereocilium organization [GO:0060122]'	'labyrinthine layer blood vessel development [GO:0060716]'	'lateral inhibition [GO:0046331]'	'liver development [GO:0001889]'	'lung development [GO:0030324]'	'metanephric nephron tubule morphogenesis [GO:0072282]'	'midbrain development [GO:0030901]'	'midbrain-hindbrain boundary morphogenesis [GO:0021555]'	'negative regulation of cell fate determination [GO:1905934]'	'negative regulation of forebrain neuron differentiation [GO:2000978]'	'negative regulation of glial cell proliferation [GO:0060253]'	'negative regulation of inner ear auditory receptor cell differentiation [GO:0045608]'	'negative regulation of neuron differentiation [GO:0045665]'	'negative regulation of oligodendrocyte differentiation [GO:0048715]'	'negative regulation of pancreatic A cell differentiation [GO:2000227]'	'negative regulation of pro-B cell differentiation [GO:2000974]'	'negative regulation of stem cell differentiation [GO:2000737]'	'negative regulation of stomach neuroendocrine cell differentiation [GO:0061106]'	'negative regulation of transcription by RNA polymerase II [GO:0000122]'	'negative regulation of transcription, DNA-templated [GO:0045892]'	'nervous system development [GO:0007399]'	'neuronal stem cell population maintenance [GO:0097150]'	'oculomotor nerve development [GO:0021557]'	'outflow tract morphogenesis [GO:0003151]'
13	SRY	NWWAACAAT	0.00877	SRY TDF	Homo sapiens (Human)	cell differentiation [GO:0030154]'	central nervous system development [GO:0007417]'	male sex determination [GO:0030238]'	negative regulation of transcription by RNA polymerase II [GO:0000122]'	neuron differentiation [GO:0030182]'	positive regulation of gene expression [GO:0010628]'	positive regulation of male gonad development [GO:2000020]'	positive regulation of transcription, DNA-templated [GO:0045893]'	positive regulation of transcription by RNA polymerase II [GO:0045944]'	regulation of transcription, DNA-templated [GO:0006355]'	sex differentiation [GO:0007548]'
14	NKX6-2	NYMATTAA	0.00953	NKX6-2 GTX NKX6B	Homo sapiens (Human)	'cell differentiation [GO:0030154]'	'central nervous system myelination [GO:0022010]'	'endocrine pancreas development [GO:0031018]'	'negative regulation of cell fate commitment [GO:0010454]'	'negative regulation of glial cell differentiation [GO:0045686]'	'negative regulation of transcription, DNA-templated [GO:0045892]'	'neuromuscular process controlling balance [GO:0050885]'	'positive regulation of cell fate commitment [GO:0010455]'	'positive regulation of glial cell differentiation [GO:0045687]'	'positive regulation of transcription by RNA polymerase II [GO:0045944]'	'regulation of myelination [GO:0031641]'	'regulation of transcription from RNA polymerase II promoter involved in spinal cord motor neuron fate specification [GO:0021912]'	'regulation of transcription from RNA polymerase II promoter involved in ventral spinal cord interneuron specification [GO:0021913]'	'regulation of transcription, DNA-templated [GO:0006355]'
15	DREME-10	CACGC	0.0102
16	DREME-8	CTCCCCA	0.0116
17	Ahr::Arnt	YGCGTG	0.0135
	Ahr:			AHR BHLHE76	Homo sapiens (Human)	'apoptotic process [GO:0006915]'	'blood vessel development [GO:0001568]'	'cAMP-mediated signaling [GO:0019933]'	'cell cycle [GO:0007049]'	'cellular response to 2,3,7,8-tetrachlorodibenzodioxine [GO:1904613]'	'cellular response to cAMP [GO:0071320]'	'cellular response to forskolin [GO:1904322]'	'circadian regulation of gene expression [GO:0032922]'	'negative regulation of transcription, DNA-templated [GO:0045892]'	'positive regulation of transcription by RNA polymerase II [GO:0045944]'	'positive regulation of transcription, DNA-templated [GO:0045893]'	'regulation of B cell proliferation [GO:0030888]'	'regulation of gene expression [GO:0010468]'	'regulation of transcription by RNA polymerase II [GO:0006357]'	'regulation of transcription, DNA-templated [GO:0006355]'	'response to toxic substance [GO:0009636]'	'response to xenobiotic stimulus [GO:0009410]'	'transcription by RNA polymerase II [GO:0006366]'	'xenobiotic metabolic process [GO:0006805]'
	:Arnt			ARNT BHLHE2	Homo sapiens (Human)	'cell differentiation [GO:0030154]'	'embryonic placenta development [GO:0001892]'	'mRNA transcription by RNA polymerase II [GO:0042789]'	'positive regulation of endothelial cell proliferation [GO:0001938]'	'positive regulation of erythrocyte differentiation [GO:0045648]'	'positive regulation of glycolytic process [GO:0045821]'	'positive regulation of hormone biosynthetic process [GO:0046886]'	'positive regulation of protein sumoylation [GO:0033235]'	'positive regulation of transcription by RNA polymerase II [GO:0045944]'	'positive regulation of transcription, DNA-templated [GO:0045893]'	'positive regulation of vascular endothelial growth factor production [GO:0010575]'	'positive regulation of vascular endothelial growth factor receptor signaling pathway [GO:0030949]'	'regulation of transcription from RNA polymerase II promoter in response to hypoxia [GO:0061418]'	'regulation of transcription from RNA polymerase II promoter in response to oxidative stress [GO:0043619]'	'response to hypoxia [GO:0001666]'	'transcription, DNA-templated [GO:0006351]'	'xenobiotic metabolic process [GO:0006805]'
[truncated: 30 more columns]
