# Supplementary material for: Functionally Annotating Regulatory Elements in the Equine Genome Using Histone Mark ChIP-Seq
Source: Genes (Basel). 2019 Dec 18;11(1):3. doi: 10.3390/genes11010003 (PMC7017286; doi:10.3390/genes11010003)
Supplement: Supplementary file 1 [file genes-11-00003-s001.zip › Supplement/Table_S9_ame_annotations_heart_AcProUni.xlsx]

## Sheet: ame
rank	motif_DB	motif_ID	motif_alt_ID	consensus	p-value	adj_p-value	E-value	tests	FASTA_max	pos	neg	PWM_min	TP	%TP	FP	%FP
1	OUTPUT/Heart_ACTIVEpromotors_unique/meme_out/meme.txt	GGGSNGSGGSRGGVGGVGSGS	MEME-1	GGGSNGSGGSRGGVGGVGSGS	7.26e-06	0.0104	6.12	1445	324	324	1122	1.06	208	64.2	566	50.45
2	/JASPAR/JASPAR2018_CORE_vertebrates_non-redundant.meme	MA0524.2	TFAP2C	YGCCYBVRGGCA	8.75e-06	0.0126	7.36	1445	966	966	480	1.01	422	43.69	153	31.88
3	/JASPAR/JASPAR2018_CORE_vertebrates_non-redundant.meme	MA0810.1	TFAP2A(var.2)	YGCCCBVRGGCR	1.01e-05	0.0145	8.48	1445	966	966	480	1.01	436	45.13	160	33.33
# AME (Analysis of Motif Enrichment): Version 5.0.5 compiled on Aug 16 2019 at 11:40:04
# The format of this file is described at http://meme-suite.org/doc/ame-output-format.html.
# ame --o AME_OUTPUT/Heart_ACTIVEpromotors_unique Heart_ACTIVEpromotors_unique.fa /JASPAR/JASPAR2018_CORE_vertebrates_non-redundant.meme OUTPUT/Heart_ACTIVEpromotors_unique/meme_out/meme.txt OUTPUT/Heart_ACTIVEpromotors_unique/dreme_out/dreme.txt

## Sheet: Uniprot
yourlist:M201908236746803381A1F0E0DB47453E0216320D9571E4E	Entry	Entry name	Status	Protein names	Gene names	Organism	Length	GO (biological pathways)
TFAP2A	A1A4R9	AP2A_BOVIN	reviewed	Transcription factor AP-2-alpha (AP2-alpha) (AP-2 transcription factor) (Activating enhancer-binding protein 2-alpha) (Activator protein 2) (AP-2)	TFAP2A	Bos taurus (Bovine)	437	bone morphogenesis [GO:0060349]; cellular response to iron ion [GO:0071281]; embryonic cranial skeleton morphogenesis [GO:0048701]; embryonic forelimb morphogenesis [GO:0035115]; eyelid development in camera-type eye [GO:0061029]; inner ear morphogenesis [GO:0042472]; kidney development [GO:0001822]; negative regulation of apoptotic process [GO:0043066]; negative regulation of reactive oxygen spe…
TFAP2A	P05549	AP2A_HUMAN	reviewed	Transcription factor AP-2-alpha (AP2-alpha) (AP-2 transcription factor) (Activating enhancer-binding protein 2-alpha) (Activator protein 2) (AP-2)	TFAP2A AP2TF TFAP2	Homo sapiens (Human)	437	bone morphogenesis [GO:0060349]; cellular response to iron ion [GO:0071281]; embryonic cranial skeleton morphogenesis [GO:0048701]; embryonic forelimb morphogenesis [GO:0035115]; eyelid development in camera-type eye [GO:0061029]; inner ear morphogenesis [GO:0042472]; kidney development [GO:0001822]; negative regulation of apoptotic process [GO:0043066]; negative regulation of cell population pro…
TFAP2A	P34056	AP2A_MOUSE	reviewed	Transcription factor AP-2-alpha (AP2-alpha) (AP-2 transcription factor) (Activating enhancer-binding protein 2-alpha) (Activator protein 2) (AP-2)	Tfap2a Ap2tf Tcfap2a	Mus musculus (Mouse)	437	anterior neuropore closure [GO:0021506]; basement membrane organization [GO:0071711]; bone morphogenesis [GO:0060349]; cellular response to iron ion [GO:0071281]; cornea development in camera-type eye [GO:0061303]; embryonic body morphogenesis [GO:0010172]; embryonic camera-type eye morphogenesis [GO:0048596]; embryonic cranial skeleton morphogenesis [GO:0048701]; embryonic forelimb morphogenesis…
TFAP2A	P58197	AP2A_RAT	reviewed	Transcription factor AP-2-alpha (AP2-alpha) (AP-2 transcription factor) (Activating enhancer-binding protein 2-alpha) (Activator protein 2) (AP-2)	Tfap2a Tcfap2a	Rattus norvegicus (Rat)	437	Schwann cell development [GO:0014044]; bone morphogenesis [GO:0060349]; cellular response to iron ion [GO:0071281]; embryonic cranial skeleton morphogenesis [GO:0048701]; embryonic forelimb morphogenesis [GO:0035115]; eyelid development in camera-type eye [GO:0061029]; inner ear morphogenesis [GO:0042472]; kidney development [GO:0001822]; negative regulation of apoptotic process [GO:0043066]; neg…
TFAP2A	Q9N0N3	AP2A_SHEEP	reviewed	Transcription factor AP-2-alpha (AP2-alpha) (AP-2 transcription factor) (Activating enhancer-binding protein 2-alpha) (Activator protein 2) (AP-2)	TFAP2A	Ovis aries (Sheep)	491	bone morphogenesis [GO:0060349]; cellular response to iron ion [GO:0071281]; embryonic cranial skeleton morphogenesis [GO:0048701]; embryonic forelimb morphogenesis [GO:0035115]; eyelid development in camera-type eye [GO:0061029]; inner ear morphogenesis [GO:0042472]; kidney development [GO:0001822]; negative regulation of apoptotic process [GO:0043066]; negative regulation of reactive oxygen spe…
TFAP2C	Q61312	AP2C_MOUSE	reviewed	Transcription factor AP-2 gamma (AP2-gamma) (AP-2.2) (Activating enhancer-binding protein 2 gamma)	Tfap2c Tcfap2c	Mus musculus (Mouse)	449	cell differentiation [GO:0030154]; cerebral cortex development [GO:0021987]; dichotomous subdivision of terminal units involved in mammary gland duct morphogenesis [GO:0060598]; epithelial cell proliferation involved in mammary gland duct elongation [GO:0060750]; forebrain neuron fate commitment [GO:0021877]; germ-line stem cell population maintenance [GO:0030718]; hair follicle development [GO:0…
TFAP2C	Q92754	AP2C_HUMAN	reviewed	Transcription factor AP-2 gamma (AP2-gamma) (Activating enhancer-binding protein 2 gamma) (Transcription factor ERF-1)	TFAP2C	Homo sapiens (Human)	450	cell-cell signaling [GO:0007267]; male gonad development [GO:0008584]; negative regulation of transcription by RNA polymerase II [GO:0000122]; positive regulation of transcription by RNA polymerase II [GO:0045944]; regulation of gene expression, epigenetic [GO:0040029]; regulation of transcription by RNA polymerase II [GO:0006357]

## Sheet: Summary
rank	Motif ID	consensus	adj_p-value	Alternative Names	Organism	Biological Process GO	Biological Process GO	Biological Process GO	Biological Process GO	Biological Process GO	Biological Process GO	Biological Process GO	Biological Process GO	Biological Process GO	Biological Process GO	Biological Process GO	Biological Process GO	Biological Process GO	Biological Process GO	Biological Process GO	Biological Process GO	Biological Process GO	Biological Process GO	Biological Process GO	Biological Process GO	Biological Process GO	Biological Process GO	Biological Process GO	Biological Process GO	Biological Process GO	Biological Process GO	Biological Process GO	Biological Process GO	Biological Process GO	Biological Process GO	Biological Process GO	Biological Process GO	Biological Process GO	Biological Process GO	Biological Process GO	Biological Process GO	Biological Process GO	Biological Process GO	Biological Process GO	Biological Process GO	Biological Process GO	Biological Process GO	Biological Process GO	Biological Process GO
1	MEME-1	GGGSNGSGGSRGGVGGVGSGS	0.0104
2	TFAP2C	YGCCYBVRGGCA	0.0126	TFAP2C	Homo sapiens (Human)	'cell-cell signaling [GO:0007267]'	'male gonad development [GO:0008584]'	'negative regulation of transcription by RNA polymerase II [GO:0000122]'	'positive regulation of transcription by RNA polymerase II [GO:0045944]'	'regulation of gene expression, epigenetic [GO:0040029]'	'regulation of transcription by RNA polymerase II [GO:0006357]'
3	TFAP2A(var.2)	YGCCCBVRGGCR	0.0145	TFAP2A AP2TF TFAP2	Homo sapiens (Human)	'bone morphogenesis [GO:0060349]'	'cellular response to iron ion [GO:0071281]'	'embryonic cranial skeleton morphogenesis [GO:0048701]'	'embryonic forelimb morphogenesis [GO:0035115]'	'eyelid development in camera-type eye [GO:0061029]'	'inner ear morphogenesis [GO:0042472]'	'kidney development [GO:0001822]'	'negative regulation of apoptotic process [GO:0043066]'	'negative regulation of cell population proliferation [GO:0008285]'	'negative regulation of reactive oxygen species metabolic process [GO:2000378]'	'negative regulation of transcription by RNA polymerase II [GO:0000122]'	'negative regulation of transcription by competitive promoter binding [GO:0010944]'	'negative regulation of transcription, DNA-templated [GO:0045892]'	'oculomotor nerve formation [GO:0021623]'	'optic cup structural organization [GO:0003409]'	'optic vesicle morphogenesis [GO:0003404]'	'positive regulation of bone mineralization [GO:0030501]'	'positive regulation of gene expression [GO:0010628]'	'positive regulation of neuron apoptotic process [GO:0043525]'	'positive regulation of tooth mineralization [GO:0070172]'	'positive regulation of transcription by RNA polymerase II [GO:0045944]'	'positive regulation of transcription, DNA-templated [GO:0045893]'	'regulation of cell differentiation [GO:0045595]'	'regulation of transcription by RNA polymerase II [GO:0006357]'	'retina layer formation [GO:0010842]'	'roof of mouth development [GO:0060021]'	'sensory perception of sound [GO:0007605]'	'trigeminal nerve development [GO:0021559]'
[truncated: 30 more columns]
